# Supplementary material for: SlMYC2‐SlMYB12 module orchestrates a hierarchical transcriptional cascade that regulates fruit flavonoid metabolism in tomato
Source: Plant Biotechnol J. 2024 Nov 7;23(2):477–9. doi: 10.1111/pbi.14510 (PMC11772319; doi:10.1111/pbi.14510)
Supplement: Supplementary file 1 — Figure S1 The expression levels of SlMYC2 vary across different tissues and subcellular localization analysis of SlMYC2. Figure S2 The expression levels of CHS1, CHS2, HCT, CH3, F3H, F3′H, FLS and MYB12 were obtained from the qPCR data. Figure S3 RNA‐seq analysis of WT and SlMYC2‐KO fruits. Figure S4 SlMYC2 does not affect tomato fruit ripening process and carotenoid accumulation. Figure S5 Verification of interaction between SlMYC2 and MED25. Table S1 Putative transcriptional targets of the SlMYC2–SlMED25 complex by combining RNA‐seq and ChIP‐seq data. Data Set S1 Differentially expressed genes (DEGs) between slmyc2 and WT fruits. Data Set S2 Gene Expression (TPM) in slmyc2 and WT Fruits. Data Set S3 The gene locus numbers in the venn diagram of Figure S3a. Data Set S4 The kyoto encyclopedia of genes and genomes (KEGG) analysis of DEGs between slmyc2 and WT fruits. Data Set S5 Gene expression levels (TPMs) in the heat maps of Figure 1b and Figure S4e. Data Set S6 List of primers used in this study. Data Set S7 Flavonoid content and reference standard detection. Data Set S8 Carotenoid content and reference standard detection. Data Set S9 Statistical analysis. [file PBI-23-477-s001.zip › pbi14510-sup-0001-supinfo.xls]

## Sheet: Supplemental Data Set S1
Supplemental Data Set S1. Differentially expressed genes (DEGs) between slmyc2 and WT fruits.
Locus	Chr	Start	End	Strand	Note	Family	Class	CR_AVER	WT_AVER	baseMean	log2FoldChange	regulation	lfcSE	stat	pvalue	padj
Solyc09g082690	SL4.0ch09	64511911	64513970	-	superoxide dismutase	SG	SG	294.227	1405.61	19990.5	-2.33193	down	0.0521479	-44.7177	0	0
Solyc09g090980	SL4.0ch09	66445398	66447178	-	pathogenesis-related protein STH-2-like (AHRD V3.3 *** A0A1U7Y3H6_NICSY)	SG	SG	348.344	2112.79	13968	-2.67518	down	0.0448966	-59.5853	0	0
Solyc10g078740	SL4.0ch10	59581183	59585619	-	Enoyl-[acyl-carrier-protein] reductase [NADH] (AHRD V3.3 *** B6TFF6_MAIZE)	SG	SG	13.3147	137.588	1564.8	-3.44508	down	0.0864952	-39.8297	0	0
Solyc09g091510	SL4.0ch09	66873902	66876060	+	chalcone synthase 1	SG	SG	42.2933	180.629	2181.3	-2.16907	down	0.0640355	-33.8729	1.66866e-251	7.75426e-248
Solyc09g015770	SL4.0ch09	11012294	11014096	-	WRKY transcription factor 81	WRKY	TF	490.869	139.393	4574	1.74147	up	0.0536674	32.4493	5.54258e-231	2.06051e-227
Solyc02g071800	SL4.0ch02	39162741	39169839	+	Protein kinase domain (AHRD V3.3 *** A0A200QIY1_9MAGN)	RLK-Pelle_DLSV	PK	16.119	67.1047	1683.92	-2.13238	down	0.0667566	-31.9427	6.83261e-224	2.11674e-220
Solyc09g075210	SL4.0ch09	63201543	63202889	+	Late embryogenesis abundant protein Lea5 (AHRD V3.3 *** A0A1J3JXG8_NOCCA)	SG	SG	2416.21	683.746	18034.1	1.74699	up	0.0549672	31.7823	1.13577e-221	3.01595e-218
Solyc09g013080	SL4.0ch09	5481343	5487854	-	Acetyl-coenzyme A carboxylase carboxyl transferase subunit alpha (AHRD V3.3 *** B5LAS6_CAPAN)	SG	SG	253.782	541.915	15190.3	-1.1695	down	0.0391635	-29.8621	6.12129e-196	1.42228e-192
Solyc10g080840	SL4.0ch10	61133484	61135013	-	Cytochrome P450 (AHRD V3.3 *** A2PZD4_IPONI)	SG	SG	119.826	503	6428.9	-2.14426	down	0.0719423	-29.8052	3.34029e-195	6.89881e-192
Solyc05g052040	SL4.0ch05	61779212	61780309	-	ripening regulated protein DDTFR10/A	AP2/ERF-ERF	TF	292.119	66.1243	2568.33	2.06662	up	0.0698888	29.5701	3.62402e-192	6.73633e-189
Solyc01g008330	SL4.0ch01	2395943	2409161	+	Biotin carboxylase (AHRD V3.3 *** B5LAS7_CAPAN)	SG	SG	125.782	318.097	6093.74	-1.41365	down	0.0484896	-29.1536	7.51222e-187	1.26943e-183
Solyc02g065240	SL4.0ch02	34444218	34446026	+	Methyl esterase 1 (AHRD V3.3 *** A0A2U1LMY0_ARTAN)	SG	SG	184.184	478.264	4920.87	-1.45149	down	0.0505961	-28.6878	5.4093e-181	8.37901e-178
Solyc10g085230	SL4.0ch10	63654816	63656689	+	ripening-related mRNA 1b	SG	SG	1407.9	3281.61	52707.5	-1.296	down	0.0452076	-28.6678	9.62239e-181	1.37585e-177
Solyc08g066250	SL4.0ch08	52843878	52847281	+	Serine decarboxylase (AHRD V3.3 *** A0A2G2VBA7_CAPBA)	SG	SG	52.1187	166.681	2346.6	-1.75227	down	0.0629811	-27.8222	2.33975e-170	3.10652e-167
Solyc11g013110	SL4.0ch11	6036083	6040376	+	2-oxoglutarate (2OG) and Fe(II)-dependent oxygenase superfamily protein (AHRD V3.3 *** AT1G49390.1)	SG	SG	417.181	1007.91	15753.5	-1.34795	down	0.048721	-27.6668	1.75493e-168	2.17471e-165
Solyc04g008590	SL4.0ch04	2224909	2229567	+	Pyruvate dehydrogenase E1 component subunit beta-like protein (AHRD V3.3 *** A0A2K3P721_TRIPR)	SG	SG	80.2377	209.046	3245.61	-1.45667	down	0.0531921	-27.385	4.13748e-165	4.80672e-162
Solyc06g005940	SL4.0ch06	934368	939019	-	Protein disulfide-isomerase (AHRD V3.3 *** A0A1U8GX36_CAPAN)	SG	SG	161.592	364.598	7184.97	-1.24867	down	0.0457844	-27.2727	8.93854e-164	9.7735e-161
Solyc12g042830	SL4.0ch12	57894262	57894501	-	Class I heat shock protein (AHRD V3.3 *-* A0A2U1P7Z6_ARTAN)	SG	SG	308.591	914.574	1974.46	-1.64207	down	0.0608515	-26.9849	2.22345e-160	2.29608e-157
Solyc01g100760	SL4.0ch01	82989024	82989776	+	DUF538 domain-containing protein (AHRD V3.3 *** A0A1Q3CLQ5_CEPFO)	SG	SG	55.2777	246.108	1532.77	-2.23027	down	0.0827611	-26.9483	5.97287e-160	5.84335e-157
Solyc02g070020	SL4.0ch02	37824156	37825595	-	UDP-Glycosyltransferase superfamily protein (AHRD V3.3 *** A0A2U1N3R1_ARTAN)	SG	SG	485.739	1015.05	14482.9	-1.13808	down	0.0427718	-26.6081	5.4693e-156	5.08316e-153
Solyc05g009530	SL4.0ch05	3785642	3791784	-	Dihydrolipoamide acetyltransferase component of pyruvate dehydrogenase complex (AHRD V3.3 *** A0A1U8EIE7_CAPAN)	SG	SG	29.9047	107.326	1684.17	-1.91894	down	0.0725116	-26.4639	2.52343e-154	2.23359e-151
Solyc07g049530	SL4.0ch07	59747966	59750137	+	1-aminocyclopropane-1-carboxylate oxidase 1	SG	SG	1660.29	3805.88	55711.1	-1.27187	down	0.0485985	-26.1709	5.69485e-151	4.81163e-148
Solyc03g083920	SL4.0ch03	48440410	48440880	-	protein FAR1-RELATED SEQUENCE 5-like (AHRD V3.3 *-* A0A2I4GR03_9ROSI)	SG	SG	162.414	487.596	2059.63	-1.6616	down	0.0638404	-26.0274	2.42465e-149	1.95954e-146
Solyc01g100360	SL4.0ch01	82680440	82687822	-	Dihydrolipoyl dehydrogenase (AHRD V3.3 *** A0A2U1LTA9_ARTAN)	SG	SG	89.8253	206.056	4506.54	-1.27303	down	0.0516742	-24.6358	5.23089e-134	4.05132e-131
Solyc06g009400	SL4.0ch06	3331929	3335738	+	PII-like protein	SG	SG	156.2	390.402	4037.54	-1.39703	down	0.0568471	-24.5753	2.32037e-133	1.72524e-130
Solyc09g015000	SL4.0ch09	7449362	7450403	+	Class I heat shock protein (AHRD V3.3 *** A0A2K3KSJ8_TRIPR)	SG	SG	106.611	296.089	2641.9	-1.54903	down	0.0631722	-24.5207	8.87923e-133	6.34797e-130
Solyc06g050590	SL4.0ch06	31024017	31029858	-	Biotin/lipoyl attachment (AHRD V3.3 *** A0A200QBF2_9MAGN)	SG	SG	75.577	184.7	2615.76	-1.36408	down	0.0557616	-24.4628	3.68055e-132	2.53386e-129
Solyc11g069270	SL4.0ch11	51964290	51971733	+	beta-galactosidase 5	SG	SG	28.502	76.8627	2107.98	-1.50598	down	0.0622052	-24.2098	1.75444e-129	1.1647e-126
Solyc07g052960	SL4.0ch07	61290360	61291643	+	GRAS family TF	GRAS	TF	207.829	454.821	5705.61	-1.205	down	0.049909	-24.1439	8.66337e-129	5.55292e-126
Solyc09g098080	SL4.0ch09	68039254	68042219	+	Glycosyltransferase (AHRD V3.3 *** Q94IF2_TOBAC)	SG	SG	75.1607	14.9947	920.637	2.24965	up	0.0938163	23.9794	4.56748e-127	2.83001e-124
Solyc10g006700	SL4.0ch10	1058503	1058871	-	Calcium-binding protein PBP1 (AHRD V3.3 *** A0A1U8EDM6_CAPAN)	SG	SG	717.573	227.341	2284.53	1.58229	up	0.0670321	23.605	3.42808e-123	2.05552e-120
Solyc03g097440	SL4.0ch03	54334752	54337902	+	11-beta-hydroxysteroid dehydrogenase 1A (AHRD V3.3 *** A0A2G3A0G7_CAPAN)	SG	SG	282.839	617.523	9214.51	-1.20119	down	0.0512872	-23.4207	2.62724e-121	1.5261e-118
Solyc03g115920	SL4.0ch03	59922186	59923218	-	RBR-type E3 ubiquitin transferase (AHRD V3.3 *** A0A1U8GHK6_CAPAN)	SG	SG	321.795	111.854	2690.1	1.44863	up	0.0625732	23.151	1.41934e-118	7.99476e-116
Solyc05g052570	SL4.0ch05	62175068	62176956	-	Zinc finger transcription factor 39	C3H	TF	1024.22	378.854	12095.5	1.36	up	0.0593626	22.91	3.68976e-116	2.01721e-113
Solyc08g076970	SL4.0ch08	59019999	59025333	-	Acetylornithine deacetylase (AHRD V3.3 *** A0A2G2XLB1_CAPBA)	SG	SG	27.0963	111.765	1504.74	-2.12038	down	0.0950189	-22.3154	2.61868e-110	1.39075e-107
Solyc06g036290	SL4.0ch06	23645830	23649153	+	heat shock protein 90	SG	SG	71.227	179.194	4232.79	-1.40583	down	0.0634772	-22.147	1.11596e-108	5.76208e-106
Solyc05g052550	SL4.0ch05	62174178	62174537	-	Zinc finger CCCH domain-containing protein 47 (AHRD V3.3 *-* A0A1U8GQ71_CAPAN)	SG	SG	1433.6	493.551	4547.64	1.46325	up	0.0675518	21.6611	4.7739e-104	2.39831e-101
Solyc02g083860	SL4.0ch02	45122808	45124818	-	2-oxoglutarate (2OG) and Fe(II)-dependent oxygenase superfamily protein (AHRD V3.3 *** A0A2U1QGX7_ARTAN)	SG	SG	149.603	331.526	4271.81	-1.2235	down	0.0569202	-21.4949	1.7366e-102	8.27688e-100
Solyc08g007850	SL4.0ch08	2372896	2373123	-	Unknown protein	SG	SG	156.086	503.284	1012.32	-1.76449	down	0.0821668	-21.4745	2.69363e-102	1.25173e-99
Solyc12g009400	SL4.0ch12	2735272	2739530	+	Pyruvate dehydrogenase E1 component subunit alpha (AHRD V3.3 *** A0A2G2YV76_CAPAN)	SG	SG	130.135	279.446	5154.85	-1.17825	down	0.0552706	-21.3179	7.74247e-101	3.51017e-98
Solyc01g067730	SL4.0ch01	69443967	69446073	+	Acyl carrier protein (AHRD V3.3 *** A0A1U8EET6_CAPAN)	SG	SG	435.832	922.174	7065.54	-1.1567	down	0.0546139	-21.1795	1.47526e-99	6.52906e-97
Solyc10g085240	SL4.0ch10	63658941	63660830	+	UDP-glycosyltransferase 76E1 (AHRD V3.3 *** U76E1_SOLLC)	SG	SG	14.777	62.2757	735.857	-2.14981	down	0.102078	-21.0606	1.82927e-98	7.90754e-96
Solyc04g082880	SL4.0ch04	64353849	64359835	-	Pyrophosphate--fructose 6-phosphate 1-phosphotransferase subunit alpha (AHRD V3.3 *** A0A1U8GHK4_CAPAN)	SG	SG	50.669	109.014	2393.81	-1.18047	down	0.0563508	-20.9485	1.93512e-97	7.99335e-95
Solyc01g066430	SL4.0ch01	67083236	67084536	-	RING-H2 finger protein ATL2-like (AHRD V3.3 *** A0A2I4E8K9_9ROSI)	SG	SG	322.482	128.731	3854.28	1.2487	up	0.0597539	20.8975	5.64659e-97	2.28171e-94
Solyc11g005670	SL4.0ch11	509028	512208	+	POLYUBIQUITIN 1	SG	SG	910.86	405.021	19006.5	1.09465	up	0.0527661	20.7453	1.35289e-95	5.23908e-93
Solyc05g050010	SL4.0ch05	59267208	59270525	+	1-aminocyclopropane-1-carboxylic acid synthase-4	SG	SG	102.707	199.573	4268.63	-1.03354	down	0.049891	-20.7159	2.48773e-95	9.43713e-93
Solyc10g083880	SL4.0ch10	62765094	62766506	+	tonoplast intrinsic protein 1.3	SG	SG	63.6343	6.90233	342.663	3.13123	up	0.151937	20.6087	2.29185e-94	8.52019e-92
Solyc05g005170	SL4.0ch05	205256	208591	+	Pectin lyase-like superfamily protein (AHRD V3.3 *** O22699_ARATH)	SG	SG	0.27667	29.2627	364.852	-6.78692	down	0.332029	-20.4407	7.26316e-93	2.5963e-90
Solyc01g006980	SL4.0ch01	1558922	1562760	+	Malonyl CoA-acyl carrier protein transacylase containing protein, expressed (AHRD V3.3 *** Q10MS3_ORYSJ)	SG	SG	44.994	107.171	1597.29	-1.32755	down	0.0654747	-20.2758	2.10398e-91	7.37901e-89
Solyc10g006660	SL4.0ch10	1050193	1052044	-	Calcium-binding protein PBP1 (AHRD V3.3 *** A0A1U8EDM6_CAPAN)	SG	SG	308.329	97.5413	2297.76	1.58411	up	0.0783829	20.21	8.00215e-91	2.75452e-88
Solyc03g063110	SL4.0ch03	29268334	29272472	-	Acyl-[acyl-carrier-protein] desaturase (AHRD V3.3 *** A0A1U8G8K8_CAPAN)	SG	SG	114.125	242.504	3892.56	-1.16279	down	0.0576953	-20.154	2.4844e-90	8.39637e-88
Solyc03g093560	SL4.0ch03	49499960	49500694	-	ethylene response factor C.6	AP2/ERF-ERF	TF	238.346	88.1717	1574.18	1.35897	up	0.0677173	20.0682	1.3991e-89	4.644e-87
Solyc11g008720	SL4.0ch11	2925358	2931628	+	Beta-glucosidase (AHRD V3.3 *** A0A2G2VEH4_CAPBA)	SG	SG	14.2997	46.6813	701.979	-1.78187	down	0.0906198	-19.6631	4.46385e-86	1.45568e-83
Solyc01g104110	SL4.0ch01	84885259	84886801	-	11-S seed storage protein (AHRD V3.3 *** A0A2U1KM33_ARTAN)	SG	SG	11.2107	53.4467	595.762	-2.32894	down	0.118503	-19.653	5.45305e-86	1.74761e-83
Solyc07g008620	SL4.0ch07	3541173	3544268	-	EIX receptor 1	SG	SG	40.3033	12.8903	1078.89	1.56811	up	0.0798954	19.627	9.08438e-86	2.86204e-83
Solyc09g091430	SL4.0ch09	66801984	66806607	-	Pectate lyase (AHRD V3.3 *** A0A2G2W1U1_CAPBA)	SG	SG	20.3523	71.751	1250.68	-1.89412	down	0.0969957	-19.5279	6.36522e-85	1.97195e-82
Solyc07g040960	SL4.0ch07	51063108	51064607	+	Harbinger transposase-derived nuclease (AHRD V3.3 *** A0A200QD47_9MAGN)	SG	SG	888.923	380.243	12509.4	1.15111	up	0.0591759	19.4524	2.78022e-84	8.47192e-82
Solyc07g006570	SL4.0ch07	1359542	1361309	+	S-like ribonuclease (AHRD V3.3 *** Q9FQL6_PRUDU)	SG	SG	22.8173	77.9963	669.657	-1.84818	down	0.0950793	-19.4384	3.65714e-84	1.09644e-81
Solyc06g051020	SL4.0ch06	31877743	31879783	+	Peptide-N4-(N-acetyl-beta-glucosaminyl)asparagine amidase A (AHRD V3.3 *** A0A200PX65_9MAGN)	SG	SG	84.3313	175.259	3039.17	-1.131	down	0.0584213	-19.3594	1.6994e-83	5.01403e-81
Solyc08g076930	SL4.0ch08	58981112	58983181	+	jasmonic acid 3	bHLH	TF	204.985	96.1803	4100.13	1.01606	up	0.0530261	19.1615	7.75314e-82	2.21716e-79
Solyc10g081720	SL4.0ch10	61848788	61852365	+	Fasciclin-like arabinogalactan protein 17 (AHRD V3.3 *** A0A2G3AVK5_CAPCH)	SG	SG	112.216	242.574	3864.25	-1.18617	down	0.0623837	-19.0141	1.3033e-80	3.67056e-78
Solyc01g005560	SL4.0ch01	407818	412751	+	Isocitrate dehydrogenase [NADP] (AHRD V3.3 *** A0A2G3BR90_CAPCH)	SG	SG	71.3573	155.44	2545.96	-1.19779	down	0.0632606	-18.9342	5.96066e-80	1.65368e-77
Solyc08g067340	SL4.0ch08	54493277	54495578	+	WRKY transcription factor 46	WRKY	TF	50.0397	10.6167	474.594	2.16119	up	0.115194	18.7613	1.56661e-78	4.22032e-76
Solyc03g115230	SL4.0ch03	59435365	59439567	-	Solanum lycopersicum heat shock protein	SG	SG	207.418	399.085	13160.2	-1.01963	down	0.0545562	-18.6894	6.0344e-78	1.60239e-75
Solyc07g065980	SL4.0ch07	67389245	67394170	+	alkaline alpha-galactosidase seed imbibition protein	SG	SG	102.077	40.6623	2655.55	1.2528	up	0.0685932	18.2642	1.59502e-74	3.90109e-72
Solyc07g061790	SL4.0ch07	64587817	64588902	-	Heme-binding protein 2-like (AHRD V3.3 *** A0A2K3NGA7_TRIPR)	SG	SG	19.1087	70.8117	604.862	-1.96591	down	0.107701	-18.2533	1.94627e-74	4.69834e-72
Solyc08g062437	SL4.0ch08	49214016	49215149	-	17.9 kDa class II heat shock protein (AHRD V3.3 *** A0A2G3CY92_CAPCH)	SG	SG	72.9043	177.304	1904.79	-1.3577	down	0.0744298	-18.2413	2.42703e-74	5.78379e-72
Solyc01g104950	SL4.0ch01	85577121	85581394	-	LEXYL2	SG	SG	9.56133	32.851	819.905	-1.85442	down	0.101683	-18.2373	2.6105e-74	6.14227e-72
Solyc06g076040	SL4.0ch06	44894387	44899521	-	RING-type E3 ubiquitin transferase (AHRD V3.3 *** A0A2G2WNK7_CAPBA)	SG	SG	111.76	42.4697	2687.34	1.31913	up	0.072777	18.1257	1.99767e-73	4.64159e-71
Solyc06g150108	SL4.0ch06	22124070	22124802	-	Serine/threonine-protein phosphatase 7 long form-like protein (AHRD V3.3 *-* A0A1J3D5A9_NOCCA)	SG	SG	30.6617	103.023	572.412	-1.82352	down	0.100644	-18.1185	2.27534e-73	5.22148e-71
Solyc02g093290	SL4.0ch02	52248886	52257076	+	Nicotinate phosphoribosyltransferase (AHRD V3.3 *** A0A2G3D572_CAPCH)	SG	SG	46.5757	98.9707	2251.9	-1.16232	down	0.0642887	-18.0798	4.6012e-73	1.04301e-70
Solyc06g072430	SL4.0ch06	42348468	42349589	+	BAG family molecular chaperone regulator 5, mitochondrial (AHRD V3.3 *-* A0A2I0XHJ2_9ASPA)	SG	SG	85.0563	179.982	1992.73	-1.15625	down	0.0643857	-17.9582	4.14259e-72	9.16697e-70
Solyc04g063350	SL4.0ch04	54805156	54812314	+	2-oxoisovalerate dehydrogenase subunit alpha 2, mitochondrial (AHRD V3.3 *** A0A2G3CL46_CAPCH)	SG	SG	56.1533	117.63	2081.41	-1.14112	down	0.0641072	-17.8002	7.04622e-71	1.50546e-68
Solyc05g052560	SL4.0ch05	62174784	62174951	+	Unknown protein	SG	SG	1919.87	716.936	2905.83	1.34703	up	0.0778052	17.3128	3.76377e-67	7.68801e-65
Solyc01g005760	SL4.0ch01	507706	510612	+	NL0D (AHRD V3.3 *** Q9ZS82_SOLLC)	SG	SG	30.0817	9.733	737.677	1.55377	up	0.0898377	17.2953	5.10129e-67	1.03068e-64
Solyc03g115220	SL4.0ch03	59425138	59430565	-	Flavonoid 3'-monooxygenase (AHRD V3.3 *** A0A2G2WR53_CAPBA)	SG	SG	9.91133	36.52	558.53	-1.95546	down	0.113224	-17.2708	7.80839e-67	1.56067e-64
Solyc03g114750	SL4.0ch03	59075666	59078391	-	18S pre-ribosomal assembly protein gar2-like protein (AHRD V3.3 --* NP_178475.2)	SG	SG	59.656	125.241	1611.75	-1.14537	down	0.0665123	-17.2205	1.8648e-66	3.68754e-64
Solyc06g073060	SL4.0ch06	42676789	42680599	+	IAA-amino acid hydrolase ILR1-like 4 (AHRD V3.3 *** A0A1U8H3P8_CAPAN)	SG	SG	76.5513	169.475	2199.03	-1.22102	down	0.0710594	-17.1831	3.55652e-66	6.88632e-64
Solyc10g079420	SL4.0ch10	60070408	60071025	+	Calcium-dependent protein kinase (AHRD V3.3 *-* CDPK_DAUCA)	SG	SG	151.847	47.73	807.697	1.59221	up	0.0929646	17.127	9.32974e-66	1.78785e-63
Solyc10g086280	SL4.0ch10	64307950	64309297	-	heavy metal-associated isoprenylated plant protein 3-like (AHRD V3.3 *** A0A1S4A3L2_TOBAC)	SG	SG	182.221	69.369	1667.27	1.31915	up	0.077514	17.0182	6.01642e-65	1.14116e-62
Solyc10g086180	SL4.0ch10	64248745	64252443	+	Phenylalanine ammonia-lyase (AHRD V3.3 *** A0A2G2VU16_CAPBA)	SG	SG	16.8337	39.6567	984.776	-1.31078	down	0.0777201	-16.8654	8.08603e-64	1.51821e-61
Solyc02g090890	SL4.0ch02	50409125	50414725	-	zeaxanthin epoxidase	SG	SG	48.143	19.2237	1117.76	1.25	up	0.0741437	16.8591	8.99224e-64	1.67148e-61
Solyc01g068080	SL4.0ch01	69893239	69896528	-	NAD(P)-binding Rossmann-fold superfamily protein (AHRD V3.3 *** A0A2U1PJA8_ARTAN)	SG	SG	15.4153	45.4927	591.579	-1.63596	down	0.0976162	-16.7591	4.85528e-63	8.93563e-61
Solyc05g052240	SL4.0ch05	61907211	61909865	+	Chalcone-flavonone isomerase family protein (AHRD V3.3 *** A0A2G2ZJB2_CAPAN)	SG	SG	55.3683	133.064	1080.27	-1.34093	down	0.080358	-16.6869	1.63196e-62	2.97401e-60
Solyc06g083270	SL4.0ch06	46328364	46331888	+	ER lumen protein retaining receptor (AHRD V3.3 *** A0A200QBW0_9MAGN)	SG	SG	14.088	47.7097	465.757	-1.83432	down	0.110617	-16.5826	9.31255e-62	1.6806e-59
Solyc03g119250	SL4.0ch03	62336776	62339662	-	Calmodulin binding protein-like (AHRD V3.3 *** A0A200Q136_9MAGN)	SG	SG	218.548	80.2977	3491.59	1.37103	up	0.0827572	16.5669	1.20994e-61	2.16254e-59
Solyc10g085900	SL4.0ch10	64078759	64079679	+	Protein SLOW GREEN 1, chloroplastic (AHRD V3.3 *** A0A1J3J1U9_NOCCA)	SG	SG	164.836	317.663	2974.76	-1.02163	down	0.0621564	-16.4365	1.04871e-60	1.85651e-58
Solyc09g082810	SL4.0ch09	67852763	67854071	+	Unknown protein	SG	SG	21.803	90.158	516.233	-2.12106	down	0.130576	-16.2439	2.4666e-59	4.24529e-57
Solyc01g105060	SL4.0ch01	85640726	85643714	-	3-hydroxyacyl-[acyl-carrier-protein] dehydratase FabZ (AHRD V3.3 *** A0A2G2X231_CAPBA)	SG	SG	41.232	95.8927	1114.63	-1.29289	down	0.0796737	-16.2273	3.23293e-59	5.51319e-57
Solyc01g080010	SL4.0ch01	71718357	71719893	-	xyloglucan endoglucanase inhibitor	SG	SG	32.388	92.8107	1293.57	-1.59564	down	0.0989016	-16.1336	1.48111e-58	2.48026e-56
Solyc04g080550	SL4.0ch04	62660701	62662786	+	Isoflavone reductase-like protein (AHRD V3.3 *** A0A2G2V5Y4_CAPBA)	SG	SG	17.4043	48.2367	594.33	-1.5455	down	0.0965818	-16.002	1.2371e-57	2.01713e-55
Solyc02g082690	SL4.0ch02	44338202	44353640	+	Transducin/WD40 repeat-like superfamily protein (AHRD V3.3 *** A0A2U1QAZ8_ARTAN)	SG	SG	14.8623	34.3577	1230.08	-1.28295	down	0.0802507	-15.9868	1.5802e-57	2.55415e-55
Solyc09g059170	SL4.0ch09	49651946	49652677	-	Glycosyltransferase (AHRD V3.3 *** A4GRT2_9SOLA)	SG	SG	5.006	33.8187	192.309	-2.83004	down	0.180077	-15.7157	1.1807e-55	1.72811e-53
Solyc06g072760	SL4.0ch06	42535831	42537636	-	Syntaxin-21 (AHRD V3.3 *** A0A1U8H763_CAPAN)	SG	SG	11.7663	39.963	402.229	-1.83795	down	0.118716	-15.4819	4.59739e-54	6.62452e-52
Solyc03g026280	SL4.0ch03	3702349	3703245	+	C-repeat binding factor 1	AP2/ERF-ERF	TF	219.834	91.2233	1833.42	1.19321	up	0.0774754	15.4012	1.60697e-53	2.2629e-51
Solyc09g074930	SL4.0ch09	62946866	62948566	+	REF/SRPP-like protein (AHRD V3.3 *** A0A2G3CTD5_CAPCH)	SG	SG	37.6007	86.624	836.875	-1.27856	down	0.083397	-15.331	4.74492e-53	6.63147e-51
Solyc04g056590	SL4.0ch04	53862888	53872916	-	Aspartic proteinase-like protein 2 (AHRD V3.3 *** A0A1J6IFA7_NICAT)	SG	SG	25.0147	49.9683	1224.56	-1.07286	down	0.07027	-15.2677	1.2547e-52	1.72758e-50
Solyc08g083130	SL4.0ch08	63824763	63825720	-	Homeobox-leucine zipper protein HOX6 (AHRD V3.3 *** A0A2G3DAJ5_CAPCH)	HB-HD-ZIP	TF	105.863	40.3003	722.376	1.31836	up	0.087198	15.1191	1.21113e-51	1.64325e-49
Solyc02g083810	SL4.0ch02	45067542	45070920	-	Ferredoxin--NADP reductase, chloroplastic (AHRD V3.3 *** K4BAP9_SOLLC)	SG	SG	34.0157	68.2087	1185.9	-1.07868	down	0.0714534	-15.0962	1.7154e-51	2.29395e-49
Solyc05g006390	SL4.0ch05	1080525	1080779	-	CDP-diacylglycerol-glycerol-3-phosphate 3-phosphatidyltransferase (AHRD V3.3 *** Q8VYY6_ARATH)	SG	SG	764.475	303.652	1788.91	1.25618	up	0.0834197	15.0586	3.03289e-51	4.02682e-49
Solyc01g099920	SL4.0ch01	82302551	82304181	-	PAR1-like protein (AHRD V3.3 *** A0A2U1KIG3_ARTAN)	SG	SG	14.0393	45.1253	484.889	-1.7582	down	0.118297	-14.8626	5.76139e-50	7.43699e-48
Solyc10g005510	SL4.0ch10	306476	312120	-	Glyceraldehyde-3-phosphate dehydrogenase (AHRD V3.3 *** A0A2G3BCA8_CAPCH)	SG	SG	25.313	54.2583	904.529	-1.17455	down	0.0792503	-14.8207	1.07661e-49	1.37069e-47
Solyc03g082370	SL4.0ch03	46884666	46884935	-	Avr9/Cf-9 rapidly elicited protein 65 (AHRD V3.3 *** Q9FQZ0_TOBAC)	SG	SG	1083.4	447.848	2716.57	1.19852	up	0.0814865	14.7082	5.70871e-49	7.16983e-47
Solyc06g071910	SL4.0ch06	41963525	41969120	-	3-oxoacyl-[acyl-carrier-protein] reductase, chloroplastic (AHRD V3.3 *** A0A2G2ZCU2_CAPAN),Pfam:PF13561	SG	SG	21.961	52.8197	755.668	-1.34074	down	0.091848	-14.5974	2.91662e-48	3.59034e-46
Solyc10g006130	SL4.0ch10	750250	750915	-	EAR motif SlERF36	AP2/ERF-ERF	TF	506.871	232.099	3236.92	1.05342	up	0.0722164	14.587	3.40012e-48	4.15799e-46
Solyc10g083230	SL4.0ch10	62250403	62251578	+	F-box family protein (AHRD V3.3 *** A0A2U1LJ24_ARTAN)	SG	SG	6.313	28.798	278.721	-2.26228	down	0.155464	-14.5518	5.68878e-48	6.82213e-46
Solyc01g107290	SL4.0ch01	87191995	87196600	+	RING/U-box superfamily protein (AHRD V3.3 *-* A0A2U1QJN2_ARTAN)	SG	SG	178.548	79.1253	2234.45	1.0975	up	0.0754546	14.5452	6.26306e-48	7.46268e-46
Solyc08g062340	SL4.0ch08	49018254	49019026	-	17.9 kDa class II heat shock protein (AHRD V3.3 *** A0A2G3A1B9_CAPAN)	SG	SG	85.3057	164.324	1291.91	-1.02124	down	0.0703541	-14.5156	9.64546e-48	1.14197e-45
Solyc09g097960	SL4.0ch09	67972899	67974512	+	NAD(P)-linked oxidoreductase, aldo/keto reductase family protein (AHRD V3.3 *** A0A1Y1HY98_KLENI)	SG	SG	8.606	36.8917	372.289	-2.17262	down	0.149852	-14.4985	1.23903e-47	1.45766e-45
Solyc11g010500	SL4.0ch11	3593622	3594596	-	Mitochondrial uncoupling protein 6 (AHRD V3.3 *** A0A2G3B0B9_CAPCH)	SG	SG	360.034	168.155	3388.68	1.02512	up	0.070771	14.485	1.50785e-47	1.76276e-45
Solyc04g015360	SL4.0ch04	5593082	5595686	-	GATA transcription factor (AHRD V3.3 *** K4BQ39_SOLLC)	C2C2-GATA	TF	229.272	102.695	3499.42	1.08437	up	0.0750231	14.4539	2.36962e-47	2.71892e-45
Solyc10g085010	SL4.0ch10	63506110	63507191	-	PAR1-like protein (AHRD V3.3 *** A0A2U1KIG3_ARTAN)	SG	SG	727.177	327.921	4544.69	1.07534	up	0.0744298	14.4477	2.59383e-47	2.95792e-45
Solyc11g006270	SL4.0ch11	1049395	1052085	-	3-oxo-5-alpha-steroid 4-dehydrogenase (AHRD V3.3 *** A0A200PYH0_9MAGN)	SG	SG	51.1937	107.171	1321.99	-1.14109	down	0.0790676	-14.4318	3.26355e-47	3.69895e-45
Solyc03g019760	SL4.0ch03	55864577	55868739	+	ABC transporter G family member 11 (AHRD V3.3 *** A0A2G3AW36_CAPCH)	SG	SG	12.5747	28.7013	758.293	-1.2661	down	0.0879273	-14.3994	5.22233e-47	5.88319e-45
Solyc05g051400	SL4.0ch05	61096849	61098121	+	Mitochondrial uncoupling protein 6 (AHRD V3.3 *** A0A2G3CG15_CAPCH)	SG	SG	49.5363	15.7467	520.037	1.57616	up	0.109651	14.3744	7.49255e-47	8.38986e-45
Solyc08g078190	SL4.0ch08	60135300	60136268	+	Ethylene-responsive transcription factor 5 (AHRD V3.3 *** A0A2G2XL45_CAPBA)	AP2/ERF-ERF	TF	50.5837	14.332	411.638	1.74112	up	0.121713	14.3051	2.03348e-46	2.2499e-44
Solyc04g010200	SL4.0ch04	3553172	3555328	+	ABC transporter G family member (AHRD V3.3 *** A0A2K3PJ14_TRIPR)	SG	SG	11.5233	29.646	596.602	-1.43724	down	0.101624	-14.1428	2.06879e-45	2.24882e-43
Solyc06g076160	SL4.0ch06	44970618	44973450	-	Cytochrome P450 (AHRD V3.3 *** A0A200RCX6_9MAGN)	SG	SG	10.1693	28.3597	450.886	-1.55463	down	0.109937	-14.1411	2.11985e-45	2.29092e-43
Solyc02g083700	SL4.0ch02	44997529	45006114	-	Alpha-mannosidase (AHRD V3.3 *** A0A1U8FVM7_CAPAN)	SG	SG	5.737	17.7067	552.989	-1.69835	down	0.120835	-14.0552	7.15977e-45	7.64861e-43
Solyc01g080900	SL4.0ch01	72814804	72819072	+	Cytochrome P450 (AHRD V3.3 *** A0A200PPF3_9MAGN)	SG	SG	33.6837	68.229	1205.83	-1.09437	down	0.078012	-14.0282	1.04777e-44	1.11291e-42
Solyc07g045090	SL4.0ch07	58087515	58089286	+	2-alkenal reductase (NADP(+)-dependent)-like (AHRD V3.3 *** A0A2I4GX13_9ROSI)	SG	SG	31.293	70.6947	919.838	-1.25152	down	0.0893039	-14.0141	1.27761e-44	1.34171e-42
Solyc10g075110	SL4.0ch10	57880677	57881467	-	Non-specific lipid-transfer protein (AHRD V3.3 *** M1AVB9_SOLTU)	SG	SG	1.98033	30.7557	117.086	-4.03715	down	0.289379	-13.9511	3.0993e-44	3.21843e-42
Solyc04g082640	SL4.0ch04	64223374	64226921	-	inner membrane localized protein (AHRD V3.3 *-* AT1G42960.1)	SG	SG	58.6577	118.826	1112.15	-1.09358	down	0.0785079	-13.9295	4.1919e-44	4.32884e-42
Solyc08g075940	SL4.0ch08	58123702	58134220	-	DNA-directed RNA polymerase subunit beta (AHRD V3.3 *** A0A2G2XMC1_CAPBA)	SG	SG	4.241	13.5623	478.311	-1.75242	down	0.125936	-13.9151	5.12693e-44	5.26516e-42
Solyc02g087500	SL4.0ch02	47958731	47961029	-	Glycerol-3-phosphate acyltransferase (AHRD V3.3 *** A0A0M4FCN7_9SOLA)	SG	SG	0.888	10.4883	117.831	-3.63991	down	0.261833	-13.9016	6.19049e-44	6.25374e-42
Solyc12g049175	SL4.0ch12	60271417	60272387	-	Serine/threonine-protein phosphatase 7 long form-like protein (AHRD V3.3 *-* A0A1J3D5A9_NOCCA)	SG	SG	16.4193	53.2047	313.528	-1.77111	down	0.12871	-13.7605	4.40481e-43	4.28673e-41
Solyc10g009110	SL4.0ch10	3006768	3007436	+	ethylene response factor F.5	AP2/ERF-ERF	TF	254.307	108.929	1596.99	1.15023	up	0.0839153	13.707	9.21439e-43	8.82871e-41
Solyc10g055570	SL4.0ch10	56068419	56068763	+	SKP1-like protein (AHRD V3.3 *** Q84UV6_NICBE)	SG	SG	1.11467	48.43	116.424	-5.51294	down	0.405167	-13.6066	3.65936e-42	3.47041e-40
Solyc05g006830	SL4.0ch05	1502823	1503928	-	Thioredoxin (AHRD V3.3 *** A0A2G2VM05_CAPBA)	SG	SG	1.28467	19.1127	117.742	-3.9738	down	0.292833	-13.5702	6.01868e-42	5.65027e-40
Solyc05g007140	SL4.0ch05	1782753	1785998	-	Protein kinase 2B, chloroplastic (AHRD V3.3 *** A0A2G3B7X5_CAPCH)	RLK-Pelle_RLCK-VIIa-2	PK	48.213	17.3303	679.239	1.39804	up	0.103159	13.5523	7.68323e-42	7.1408e-40
Solyc04g078460	SL4.0ch04	61166721	61168282	-	Isoaspartyl peptidase/L-asparaginase (AHRD V3.3 *** A0A1U8GBV5_CAPAN)	SG	SG	12.667	35.1003	395.756	-1.54502	down	0.116178	-13.2987	2.35521e-40	2.0847e-38
Solyc01g102610	SL4.0ch01	83645044	83649566	-	Ferric reduction oxidase 6 (AHRD V3.3 *** A0A2G3BUN6_CAPCH)	SG	SG	5.997	16.127	422.557	-1.50233	down	0.113104	-13.2828	2.91383e-40	2.55482e-38
Solyc08g077880	SL4.0ch08	59897544	59899535	-	Chlorophyll A-B binding protein (AHRD V3.3 *** A0A200RAS0_9MAGN)	SG	SG	37.23	73.737	927.741	-1.06079	down	0.0799882	-13.2618	3.8539e-40	3.3632e-38
Solyc10g047240	SL4.0ch10	39221549	39223384	-	annexin 9	SG	SG	1.224	12.7603	116.574	-3.46077	down	0.261295	-13.2447	4.84339e-40	4.20696e-38
Solyc10g084400	SL4.0ch10	63112482	63115222	-	Glutathione S-transferase (AHRD V3.3 *** Q76KW1_PEA)	SG	SG	55.1233	105.929	1191.77	-1.01808	down	0.0769275	-13.2343	5.56138e-40	4.78587e-38
Solyc02g072080	SL4.0ch02	39365850	39368024	-	RING-type E3 ubiquitin transferase (AHRD V3.3 *** A1E0Y2_SOLTU)	SG	SG	138.655	62.446	2876.31	1.07708	up	0.0816983	13.1837	1.0894e-39	9.28888e-38
Solyc07g054760	SL4.0ch07	62898334	62898585	-	Wound-responsive family protein (AHRD V3.3 *** A0A2K3L288_TRIPR)	SG	SG	192.503	391.932	986.966	-1.10077	down	0.0835661	-13.1725	1.26412e-39	1.07294e-37
Solyc02g079500	SL4.0ch02	42022814	42025349	-	Peroxidase (AHRD V3.3 *** M1C184_SOLTU)	SG	SG	89.72	184.885	2559.95	-1.11664	down	0.0848647	-13.1579	1.53249e-39	1.29482e-37
Solyc03g114950	SL4.0ch03	59232746	59238172	+	ABC transporter B family member 27 (AHRD V3.3 *** A0A1U8FW31_CAPAN)	SG	SG	15.21	33.641	722.997	-1.21933	down	0.0927692	-13.1437	1.84878e-39	1.55498e-37
Solyc03g094160	SL4.0ch03	50609853	50613131	+	metacaspase-1-like (AHRD V3.3 *** A0A1U7W9C1_NICSY),Pfam:PF00656	SG	SG	69.6103	31.5173	964.529	1.06685	up	0.0814132	13.1041	3.11963e-39	2.57723e-37
Solyc11g007990	SL4.0ch11	2233559	2239262	+	chloroplast malate dehydrogenase (mdh)	SG	SG	16.1653	38.4323	577.935	-1.32477	down	0.101246	-13.0846	4.03159e-39	3.30128e-37
Solyc07g051880	SL4.0ch07	60321680	60322660	-	MAP kinase kinase kinase 52	STE_STE11	PK	36.6713	75.673	738.456	-1.12057	down	0.0858919	-13.0463	6.66905e-39	5.43703e-37
Solyc09g065660	SL4.0ch09	59975274	59977539	+	Heat shock transcription factor (AHRD V3.3 *-* A0A1Y1I763_KLENI)	HSF	TF	9.837	31.1413	424.615	-1.73733	down	0.133181	-13.0449	6.79401e-39	5.51472e-37
Solyc10g078440	SL4.0ch10	59385540	59385953	+	Sigma factor binding protein 1, chloroplastic (AHRD V3.3 *** A0A2G3BI49_CAPCH)	SG	SG	81.71	21.4767	279.355	1.85268	up	0.142166	13.0318	8.0683e-39	6.52059e-37
Solyc10g052880	SL4.0ch10	53128991	53130427	+	Inactive leucine-rich repeat receptor-like protein kinase (AHRD V3.3 *** A0A314LDB3_NICAT)	SG	SG	17.5623	42.5127	579.184	-1.34909	down	0.104395	-12.9229	3.34169e-38	2.66589e-36
Solyc03g095770	SL4.0ch03	51552342	51554518	+	WRKY transcription factor 80	WRKY	TF	40.678	11.9623	341.184	1.6871	up	0.131266	12.8525	8.32405e-38	6.58414e-36
Solyc02g091180	SL4.0ch02	50605616	50606116	+	DUF4228 domain-containing protein (AHRD V3.3 *** A0A1Q3D1C5_CEPFO)	SG	SG	272.738	120.771	1296.66	1.09967	up	0.0861181	12.7693	2.43283e-37	1.89211e-35
Solyc08g082820	SL4.0ch08	63637649	63641922	+	TOMBIPGRBC Tomato BiP (binding protein)/grp78	SG	SG	30.5193	64.1023	1512.83	-1.14398	down	0.0902605	-12.6742	8.22175e-37	6.28913e-35
Solyc06g076700	SL4.0ch06	45303579	45305480	+	UPF0503 protein, chloroplastic (AHRD V3.3 *** A0A1J3D8K5_NOCCA)	SG	SG	6.45267	18.7237	321.976	-1.61268	down	0.127659	-12.6327	1.39338e-36	1.06148e-34
Solyc07g042440	SL4.0ch07	55395752	55398584	-	Peroxiredoxin Q (AHRD V3.3 *** D7TCA6_VITVI)	SG	SG	8.496	28.092	295.743	-1.80291	down	0.145589	-12.3836	3.20773e-35	2.38501e-33
Solyc08g081620	SL4.0ch08	62731633	62735183	-	LEU13054 endo-1,4-beta-glucanase precursor	SG	SG	34.3757	76.858	1336.1	-1.23585	down	0.100369	-12.3131	7.69967e-35	5.67942e-33
Solyc03g117600	SL4.0ch03	61166312	61171756	+	Transferase (AHRD V3.3 *** A0A200QII6_9MAGN)	SG	SG	10.4973	26.1077	436.866	-1.38866	down	0.113108	-12.2773	1.19964e-34	8.81379e-33
Solyc06g061070	SL4.0ch06	36765901	36767568	-	Glycine cleavage system H protein (AHRD V3.3 *** A0A1U8GUW6_CAPAN)	SG	SG	21.556	52.09	449.358	-1.34732	down	0.110632	-12.1784	4.05127e-34	2.90753e-32
Solyc01g014840	SL4.0ch01	15605212	15610957	-	Disease resistance protein (TIR-NBS-LRR class) (AHRD V3.3 *** A0A2U1PW75_ARTAN)	SG	SG	21.9287	9.45033	854.296	1.14071	up	0.0939702	12.1391	6.55675e-34	4.66961e-32
Solyc10g084880	SL4.0ch10	63411281	63412965	-	Avr9/Cf-9 rapidly elicited protein 137 (AHRD V3.3 *** Q9FQZ2_TOBAC)	SG	SG	93.8697	40.7513	1490.77	1.13081	up	0.0932853	12.1221	8.06833e-34	5.7242e-32
Solyc07g056708	SL4.0ch07	64494074	64498018	-	DUF239 domain-containing protein/DUF4409 domain-containing protein (AHRD V3.3 *** A0A1Q3CSL7_CEPFO)	SG	SG	3.09867	14.3073	176.614	-2.28382	down	0.188431	-12.1202	8.25565e-34	5.83483e-32
Solyc10g079570	SL4.0ch10	60195176	60196658	+	Acyltransferase (AHRD V3.3 *-* Q58VT1_CAPFR)	SG	SG	36.127	74.027	741.896	-1.11116	down	0.09174	-12.112	9.1189e-34	6.42054e-32
Solyc02g087350	SL4.0ch02	47803285	47804385	-	Hexosyltransferase (AHRD V3.3 *** A0A2G2XIE5_CAPBA)	SG	SG	90.0713	41.4657	952.69	1.0429	up	0.086674	12.0324	2.40004e-33	1.67086e-31
Solyc12g099160	SL4.0ch12	65940064	65944737	+	Carboxypeptidase (AHRD V3.3 *** A0A1U8EWS6_CAPAN)	SG	SG	20.3853	47.546	778.858	-1.29483	down	0.1077	-12.0225	2.70507e-33	1.87619e-31
Solyc08g005720	SL4.0ch08	593254	600510	+	Terpene synthase 18 (AHRD V3.3 *** R9R6F3_SOLLC)	SG	SG	19.0147	6.30733	401.052	1.51327	up	0.125911	12.0186	2.83886e-33	1.96166e-31
Solyc10g009550	SL4.0ch10	3557197	3559274	-	WRKY transcription factor 42	WRKY	TF	15.636	3.32567	178.756	2.15571	up	0.179789	11.9902	3.99843e-33	2.72245e-31
Solyc03g117720	SL4.0ch03	61225726	61229985	+	AP2-like ethylene-responsive transcription factor (AHRD V3.3 *** A0A2G3A2R5_CAPAN)	AP2/ERF-AP2	TF	8.00367	24.9883	262.143	-1.71607	down	0.143735	-11.9391	7.39879e-33	5.00104e-31
Solyc09g090080	SL4.0ch09	65731435	65733039	+	Phosphate transporter (AHRD V3.3 *** Q9AYT3_TOBAC)	SG	SG	15.0297	3.40167	193.264	2.06787	up	0.17379	11.8987	1.20222e-32	7.95262e-31
Solyc12g055730	SL4.0ch12	61316763	61320764	+	Alpha/beta-Hydrolases superfamily protein (AHRD V3.3 *** F4JFU8_ARATH)	SG	SG	450.236	151.442	7022.29	1.4968	up	0.126757	11.8084	3.53151e-32	2.28724e-30
Solyc03g120210	SL4.0ch03	63121302	63122123	+	FCS-Like Zinc finger 8 (AHRD V3.3 --* FLZ8_ARATH)	SG	SG	10.0077	45.0087	241.795	-2.24053	down	0.190605	-11.7548	6.67114e-32	4.29076e-30
Solyc08g067370	SL4.0ch08	54513246	54514544	-	serine/arginine repetitive matrix protein (AHRD V3.3 *-* AT2G46630.1)	SG	SG	2.44267	16.2073	163.803	-2.80093	down	0.238637	-11.7372	8.21664e-32	5.26658e-30
Solyc02g087850	SL4.0ch02	48149269	48150528	+	Glutaredoxin (AHRD V3.3 *** A0A200QSA1_9MAGN)	SG	SG	34.663	12.2987	387.994	1.41723	up	0.121181	11.6951	1.34965e-31	8.59156e-30
Solyc01g109120	SL4.0ch01	88497764	88499722	-	Transducin/WD40 repeat-like superfamily protein (AHRD V3.3 *** A0A2U1MAA7_ARTAN)	SG	SG	19.179	6.22333	311.349	1.5492	up	0.132574	11.6855	1.51169e-31	9.5576e-30
Solyc02g014460	SL4.0ch02	15469004	15472219	-	DNA damage-binding protein CMR1 (AHRD V3.3 *** R4XC35_TAPDE)	SG	SG	18.273	38.0547	666.682	-1.13493	down	0.0975129	-11.6387	2.61875e-31	1.6445e-29
Solyc12g019680	SL4.0ch12	11123450	11126586	-	Cytochrome P450 (AHRD V3.3 *** A0A2U1MA11_ARTAN)	SG	SG	6.59867	19.9117	274.928	-1.67002	down	0.143885	-11.6066	3.81455e-31	2.38737e-29
Solyc03g114760	SL4.0ch03	59079753	59084222	+	Protein MICROTUBULE BINDING PROTEIN 2C (AHRD V3.3 *** MBP2C_TOBAC)	SG	SG	15.081	34.1487	437.132	-1.2534	down	0.110194	-11.3745	5.60316e-30	3.39256e-28
Solyc10g075107	SL4.0ch10	57858574	57859434	-	Non-specific lipid-transfer protein (AHRD V3.3 *** Q4A1N1_SOLLC)	SG	SG	0.75167	19.2927	78.3437	-4.74804	down	0.423791	-11.2037	3.90936e-29	2.31424e-27
Solyc05g010470	SL4.0ch05	4753555	4758849	-	WD40 repeat (AHRD V3.3 *** A0A200QLQ1_9MAGN)	SG	SG	23.352	10.835	818.926	1.03442	up	0.0926005	11.1708	5.66478e-29	3.34276e-27
Solyc01g106330	SL4.0ch01	86565572	86577623	+	Glutamyl-tRNA(Gln) amidotransferase subunit A (AHRD V3.3 *** A0A2U1LC75_ARTAN)	SG	SG	11.079	25.4103	561.606	-1.27309	down	0.114236	-11.1444	7.62636e-29	4.47189e-27
Solyc01g097340	SL4.0ch01	80497208	80500542	+	GDP-mannose-3',5'-epimerase (AHRD V3.3 *** A5JPK5_VITVI)	SG	SG	7.80567	21.3653	329.988	-1.52864	down	0.137374	-11.1276	9.205e-29	5.34696e-27
Solyc02g090380	SL4.0ch02	49979304	49983459	+	Disease resistance protein (CC-NBS-LRR class) family (AHRD V3.3 *** A0A1P8BE24_ARATH)	SG	SG	39.9287	17.8587	1099.17	1.08331	up	0.0974375	11.118	1.0253e-28	5.93719e-27
Solyc01g010060	SL4.0ch01	4706576	4707277	-	Unknown protein	SG	SG	63.208	23.0513	397.38	1.37851	up	0.125069	11.022	2.99215e-28	1.70607e-26
Solyc03g121090	SL4.0ch03	63751824	63752868	-	BnaC02g12160D protein (AHRD V3.3 *-* A0A078HTB1_BRANA)	SG	SG	60.0473	24.5357	459.347	1.21409	up	0.111091	10.9287	8.40098e-28	4.71775e-26
Solyc02g070790	SL4.0ch02	38410333	38414471	-	3-oxoacyl-[acyl-carrier-protein] synthase (AHRD V3.3 *** A0A2I4EJY8_9ROSI)	SG	SG	3.31367	11.3597	184.518	-1.85043	down	0.169995	-10.8852	1.35557e-27	7.52162e-26
Solyc03g120990	SL4.0ch03	63655793	63661025	+	Malic enzyme (AHRD V3.3 *** A0A2G3D1G2_CAPCH)	SG	SG	11.6017	3.41767	221.702	1.68834	up	0.155854	10.8328	2.40672e-27	1.32011e-25
Solyc09g008170	SL4.0ch09	1642663	1643034	-	Small auxin up-regulated RNA69	SG	SG	62.7697	141.045	508.7	-1.24486	down	0.115394	-10.7879	3.92851e-27	2.12895e-25
Solyc10g005080	SL4.0ch10	64731302	64751433	+	Late elongated hypocotyl (AHRD V3.3 *** J9PV71_NICAT)	MYB-related	TF	2.29267	7.537	195.404	-1.79036	down	0.166788	-10.7344	7.02076e-27	3.76086e-25
Solyc09g011080	SL4.0ch09	4448675	4451826	-	Ribulose bisphosphate carboxylase/oxygenase activase, chloroplastic (AHRD V3.3 *** A0A2G2VP29_CAPBA)	SG	SG	1.95533	9.085	121.484	-2.29021	down	0.213456	-10.7292	7.42407e-27	3.95411e-25
Solyc08g065600	SL4.0ch08	51841261	51844707	+	Vacuolar-processing enzyme (AHRD V3.3 *** A0A2G3CTZ6_CAPCH)	SG	SG	11.3983	0.14733	93.6413	6.22423	up	0.580642	10.7196	8.23828e-27	4.37523e-25
Solyc05g053860	SL4.0ch05	63280226	63282326	+	Organic cation/carnitine transporter 3 (AHRD V3.3 *** A0A2G2WUV1_CAPBA)	SG	SG	1.27733	8.131	100.761	-2.74254	down	0.256307	-10.7002	1.01534e-26	5.36167e-25
Solyc01g100770	SL4.0ch01	82992195	82992960	+	DUF538 domain-containing protein (AHRD V3.3 *** A0A1Q3CLQ5_CEPFO)	SG	SG	40.1963	80.3787	618.788	-1.07622	down	0.100936	-10.6624	1.52655e-26	7.97064e-25
Solyc02g085660	SL4.0ch02	46503363	46504835	-	Glycosyltransferase (AHRD V3.3 *** A0A2I4ENI5_9ROSI)	SG	SG	8.91267	21.582	301.52	-1.35165	down	0.126784	-10.6611	1.54815e-26	8.06077e-25
Solyc09g009540	SL4.0ch09	2986619	2990859	-	Alpha/beta-Hydrolases superfamily protein (AHRD V3.3 *** A0A2U1QP59_ARTAN)	SG	SG	1.72467	9.18733	101.125	-2.48756	down	0.234375	-10.6136	2.57619e-26	1.33017e-24
Solyc02g068340	SL4.0ch02	36314783	36324579	-	Kinesin-like protein (AHRD V3.3 *** O24147_TOBAC)	SG	SG	11.807	5.07467	501.998	1.14492	up	0.107876	10.6133	2.58555e-26	1.33131e-24
Solyc07g062670	SL4.0ch07	65194792	65195058	-	Unknown protein	SG	SG	16.8377	68.335	153.336	-2.09458	down	0.198747	-10.539	5.71328e-26	2.90955e-24
Solyc01g110130	SL4.0ch01	89251235	89257006	-	DNA helicase (AHRD V3.3 *** A0A2G3BW33_CAPCH)	SG	SG	5.04033	12.0567	348.47	-1.33173	down	0.127446	-10.4494	1.47519e-25	7.33177e-24
Solyc01g006550	SL4.0ch01	1130793	1133376	-	Receptor-like protein Cf-9 homolog (AHRD V3.3 *** CF0_SOLLC)	SG	SG	4.51633	0.612	86.2701	2.81054	up	0.269525	10.4277	1.85237e-25	9.18182e-24
Solyc08g150135	SL4.0ch08	53061148	53062192	+	Serine/threonine-protein phosphatase 7 long form-like protein (AHRD V3.3 *-* A0A1J3DHF8_NOCCA)	SG	SG	20.075	46.3547	364.757	-1.28349	down	0.123998	-10.3509	4.14742e-25	2.02874e-23
Solyc06g060570	SL4.0ch06	36246510	36249361	+	dihydrofolate reductase-like (AHRD V3.3 *** A0A2I4ECQ2_9ROSI)	SG	SG	29.096	59.2867	583.507	-1.10343	down	0.106646	-10.3467	4.33054e-25	2.11276e-23
Solyc04g016330	SL4.0ch04	7172849	7177096	-	Glycerol-3-phosphate dehydrogenase [NAD(+)] (AHRD V3.3 *** A0A2G3CDF8_CAPCH)	SG	SG	2.84067	9.271	212.343	-1.77864	down	0.172055	-10.3376	4.76291e-25	2.31761e-23
Solyc01g067910	SL4.0ch01	69699954	69700270	-	Unknown protein	SG	SG	73.1813	146.464	466.413	-1.07701	down	0.104311	-10.325	5.43147e-25	2.63604e-23
Solyc01g091590	SL4.0ch01	77426538	77427320	+	BON1-associated protein 2-like (AHRD V3.3 *** A0A2I4E3A5_9ROSI)	SG	SG	84.0407	33.705	605.415	1.24297	up	0.120452	10.3192	5.77015e-25	2.79311e-23
Solyc02g084720	SL4.0ch02	45832167	45838767	-	beta-galactosidase 6	SG	SG	7.196	13.9807	502.249	-1.03326	down	0.100618	-10.2692	9.70496e-25	4.63742e-23
Solyc08g006330	SL4.0ch08	1002667	1004580	-	UDP-xylose phenolic glycosyltransferase	SG	SG	14.7917	29.4117	511.782	-1.06647	down	0.103979	-10.2566	1.10518e-24	5.2406e-23
Solyc09g090790	SL4.0ch09	66299058	66300175	-	R2R3MYB transcription factor 79	MYB	TF	18.3847	3.49933	127.613	2.31195	up	0.226453	10.2094	1.79917e-24	8.44521e-23
Solyc07g049550	SL4.0ch07	59763906	59765941	+	1-aminocyclopropane-1-carboxylate oxidase 2 (AHRD V3.3 *** Q7Y257_BETPN)	SG	SG	14.4283	34.1417	427.462	-1.31595	down	0.129294	-10.178	2.48744e-24	1.15881e-22
Solyc09g091770	SL4.0ch09	67090761	67091180	-	Unknown protein	SG	SG	1.43567	20.903	63.7456	-3.93859	down	0.389482	-10.1124	4.86834e-24	2.23992e-22
Solyc03g096160	SL4.0ch03	52625652	52627935	+	Protein yippee-like (AHRD V3.3 *** A0A1U8GAE4_CAPAN)	SG	SG	58.5007	20.9887	294.348	1.40488	up	0.139265	10.0878	6.25452e-24	2.85649e-22
Solyc10g083690	SL4.0ch10	62624110	62626040	+	Cytochrome P450 (AHRD V3.3 *** Q8H0I8_PETHY)	SG	SG	17.3497	34.33	638.035	-1.06038	down	0.106214	-9.9834	1.80188e-23	8.05128e-22
Solyc05g007895	SL4.0ch05	2393695	2394102	-	RING/U-box superfamily protein (AHRD V3.3 *-* Q9LJE9_ARATH)	SG	SG	36.3407	83.262	327.367	-1.26927	down	0.127809	-9.93105	3.0504e-23	1.34681e-21
Solyc10g006040	SL4.0ch10	670927	672024	+	Serine acetyltransferase (AHRD V3.3 *** A0A2K3M2Y7_TRIPR)	SG	SG	2.52033	12.1763	108.89	-2.34427	down	0.236347	-9.91875	3.45059e-23	1.51273e-21
Solyc09g008790	SL4.0ch09	2254406	2260071	-	SRSF protein kinase 1 (AHRD V3.3 *** A0A1U8EHQ6_CAPAN)	CMGC_SRPK	PK	21.077	9.60133	444.214	1.06024	up	0.106904	9.91773	3.48585e-23	1.52459e-21
Solyc07g056320	SL4.0ch07	64084205	64087854	-	Glycerol-3-phosphate acyltransferase 1 (AHRD V3.3 *** A0A1U8HC36_CAPAN)	SG	SG	24.6647	7.85033	395.752	1.57106	up	0.159542	9.84731	7.04054e-23	3.01543e-21
Solyc02g070430	SL4.0ch02	38171276	38173314	-	Gibberellin 2-oxidase 1 (AHRD V3.3 *** A7LCJ5_SOLTU)	SG	SG	1.75467	9.72333	99.2022	-2.544	down	0.258689	-9.83421	8.01954e-23	3.42683e-21
Solyc07g026915	SL4.0ch07	32806341	32808929	+	Lignin-forming anionic peroxidase (AHRD V3.3 *-* A0A2G3CEU6_CAPCH)	SG	SG	3.37533	19.9807	87.2159	-2.64475	down	0.270204	-9.78797	1.26812e-22	5.36942e-21
Solyc01g111630	SL4.0ch01	90201733	90205451	+	glycerate dehydrogenase (AHRD V3.3 *** A0A2I4EWU8_9ROSI)	SG	SG	15.2773	30.631	489.133	-1.07903	down	0.110593	-9.75677	1.72567e-22	7.27362e-21
Solyc03g096140	SL4.0ch03	52592017	52595086	+	Protein yippee-like (AHRD V3.3 *** A0A1U8GAE4_CAPAN)	SG	SG	26.0063	7.21033	179.714	1.77283	up	0.181762	9.7536	1.78042e-22	7.47055e-21
Solyc08g005790	SL4.0ch08	629040	634113	+	Pectin acetylesterase (AHRD V3.3 *** K4CI68_SOLLC)	SG	SG	5.21667	15.4243	196.114	-1.63782	down	0.167956	-9.75144	1.81878e-22	7.59717e-21
Solyc02g079510	SL4.0ch02	42027249	42029722	-	Peroxidase (AHRD V3.3 *** M1C184_SOLTU)	SG	SG	12.38	64.6453	704.289	-2.45655	down	0.253409	-9.69402	3.19698e-22	1.32351e-20
Solyc03g116200	SL4.0ch03	60123404	60123556	-	Unknown protein	SG	SG	79.4017	227.256	315.397	-1.58798	down	0.164465	-9.65543	4.6622e-22	1.90046e-20
Solyc05g005260	SL4.0ch05	255005	255856	-	DNA ligase 1-like (AHRD V3.3 *** A0A1U7VHC8_NICSY)	SG	SG	113.861	49.686	916.05	1.12435	up	0.116579	9.64449	5.18695e-22	2.10974e-20
Solyc07g053050	SL4.0ch07	61429732	61430082	-	Calcium-binding protein PBP1 (AHRD V3.3 *** A0A1U8HB91_CAPAN)	SG	SG	88.903	34.019	283.312	1.31087	up	0.136152	9.62801	6.08976e-22	2.47154e-20
Solyc04g078790	SL4.0ch04	61440953	61442265	+	Transcription factor HEC1 (AHRD V3.3 *** A0A2G2Y0E0_CAPAN)	bHLH	TF	6.022	19.43	187.458	-1.7618	down	0.183074	-9.62343	6.36734e-22	2.57856e-20
Solyc09g010970	SL4.0ch09	4358154	4361788	-	Carbonic anhydrase (AHRD V3.3 *** A0A2G3BK77_CAPCH)	SG	SG	16.644	35.2873	372.234	-1.15863	down	0.120437	-9.62022	6.56914e-22	2.6545e-20
Solyc08g080640	SL4.0ch08	62003367	62004110	+	NP24 protein precursor	SG	SG	1289.67	2947.3	21141.9	-1.26695	down	0.132976	-9.52766	1.60871e-21	6.38947e-20
Solyc05g011890	SL4.0ch05	5190092	5191102	+	Sulfotransferase (AHRD V3.3 *** A0A2G3B6Y2_CAPCH)	SG	SG	13.27	29.3433	288.953	-1.2203	down	0.128442	-9.50074	2.08399e-21	8.20702e-20
Solyc06g069530	SL4.0ch06	40927288	40929969	-	Biotin carboxyl carrier protein of acetyl-CoA carboxylase (AHRD V3.3 *** A0A1U8FI08_CAPAN)	SG	SG	14.0513	29.3093	360.898	-1.13514	down	0.119953	-9.4632	2.98646e-21	1.16868e-19
Solyc11g010670	SL4.0ch11	3744572	3744802	+	Unknown protein	SG	SG	209.751	84.4457	445.945	1.23389	up	0.130633	9.4455	3.53701e-21	1.38122e-19
Solyc04g064870	SL4.0ch04	55381434	55383157	+	Pathogen-related protein (AHRD V3.3 *** A0A1U8GE43_CAPAN)	SG	SG	28.4543	9.411	244.346	1.52298	up	0.161995	9.40135	5.38664e-21	2.0991e-19
Solyc07g009380	SL4.0ch07	4404475	4406794	+	xyloglucan endotransglucosylase-hydrolase 2	SG	SG	23.6447	9.26167	272.696	1.27908	up	0.136852	9.34646	9.06266e-21	3.49495e-19
Solyc01g006400	SL4.0ch01	1029053	1030812	-	Pistil extensin like protein, partial CDS only (AHRD V3.3 *-* Q7DLN2_TOBAC)	SG	SG	0.80567	8.22333	56.7068	-3.42417	down	0.367184	-9.32551	1.10454e-20	4.24197e-19
Solyc02g071580	SL4.0ch02	38989742	38995220	-	Subtilisin-like protease SBT5.3 (AHRD V3.3 *** A0A2G2XF91_CAPBA)	SG	SG	1.26667	5.13633	109.156	-2.09355	down	0.224509	-9.32503	1.10957e-20	4.2525e-19
Solyc03g112030	SL4.0ch03	57001899	57003401	-	Cytochrome P450 71A6 (AHRD V3.3 *** A0A2G3CY66_CAPCH)	SG	SG	7.43867	1.06033	83.0502	2.74147	up	0.295552	9.27575	1.76366e-20	6.7178e-19
Solyc04g081300	SL4.0ch04	63307789	63313290	-	Endoglucanase (AHRD V3.3 *** A0A2G3CQE2_CAPCH)	SG	SG	10.0333	21.203	443.746	-1.15292	down	0.124819	-9.23673	2.54139e-20	9.6407e-19
Solyc07g056700	SL4.0ch07	64420897	64421117	-	Unknown protein	SG	SG	110.79	37.805	215.341	1.47505	up	0.159898	9.22496	2.83677e-20	1.07393e-18
Solyc01g079620	SL4.0ch01	71322725	71326073	+	colorless fruit epidermis	MYB	TF	14.3107	29.2537	357.917	-1.10584	down	0.12019	-9.20075	3.55474e-20	1.32682e-18
Solyc03g096840	SL4.0ch03	53787961	53790200	-	hypothetical protein (AHRD V3.3 *** AT5G17165.1)	SG	SG	71.3177	31.361	455.196	1.11055	up	0.120943	9.18241	4.21554e-20	1.56404e-18
Solyc07g049560	SL4.0ch07	59768217	59772229	-	Protein-tyrosine phosphatase (AHRD V3.3 *** A0A200RBI0_9MAGN)	SG	SG	28.669	11.45	359.894	1.25223	up	0.138501	9.04132	1.54787e-19	5.55441e-18
Solyc07g065090	SL4.0ch07	66826102	66827260	-	Polygalacturonase inhibiting protein (AHRD V3.3 *** C4PG28_SOLTO)	SG	SG	9.91333	22.6153	252.809	-1.2644	down	0.141251	-8.95149	3.50714e-19	1.23467e-17
Solyc07g017950	SL4.0ch07	8728270	8730280	+	Ribulose bisphosphate carboxylase small chain (AHRD V3.3 *** A0A1Q3CZK4_CEPFO)	SG	SG	0.652	12.6827	50.5699	-4.36143	down	0.487404	-8.94828	3.61061e-19	1.26869e-17
Solyc03g093550	SL4.0ch03	49482110	49482835	-	Ethylene-responsive transcription factor 5 (AHRD V3.3 *** A0A2G3CVP7_CAPCH)	AP2/ERF-ERF	TF	20.1093	5.03233	119.201	1.92432	up	0.216499	8.88836	6.20184e-19	2.15074e-17
Solyc01g109320	SL4.0ch01	88641912	88644451	-	Protein DETOXIFICATION (AHRD V3.3 *** A0A200R7E8_9MAGN)	SG	SG	0.75933	4.81167	63.5028	-2.73797	down	0.308122	-8.88599	6.33534e-19	2.18977e-17
Solyc02g085360	SL4.0ch02	46295818	46300194	-	CYP90B3 mRNA for cytochrome P450	SG	SG	21.5143	9.50733	356.039	1.10404	up	0.124263	8.8847	6.40963e-19	2.21043e-17
Solyc11g071280	SL4.0ch11	52879329	52883073	-	4-amino-4-deoxychorismate lyase	SG	SG	4.54633	13.4567	174.72	-1.64055	down	0.184778	-8.8785	6.77676e-19	2.33271e-17
Solyc06g064640	SL4.0ch06	37921273	37935559	+	Alpha/beta-Hydrolases superfamily protein (AHRD V3.3 *** A0A2U1NX70_ARTAN)	SG	SG	4.013	11.0303	177.166	-1.53388	down	0.172966	-8.86807	7.44256e-19	2.55244e-17
Solyc08g082250	SL4.0ch08	63208306	63213617	+	endo-beta-1,4-D-glucanase (Cel8)	SG	SG	1.18167	5.906	122.325	-2.40196	down	0.271099	-8.8601	7.99446e-19	2.73667e-17
Solyc03g098795	SL4.0ch03	55589019	55593162	+	Proteinase inhibitor type-2 (AHRD V3.3 *** A0A2G2XU31_CAPAN)	SG	SG	0.109	10.8643	65.8113	-6.70751	down	0.762582	-8.79579	1.42041e-18	4.76579e-17
Solyc03g116700	SL4.0ch03	60446722	60447613	+	Umecyanin (AHRD V3.3 *** A0A2G3B789_CAPCH)	SG	SG	13.5693	1.747	78.7973	2.88923	up	0.328476	8.79585	1.4197e-18	4.76579e-17
Solyc04g078340	SL4.0ch04	61085905	61087892	+	Cytochrome P450 (AHRD V3.3 *-* A0A200QZM5_9MAGN)	SG	SG	1.28767	5.33633	86.1947	-2.12595	down	0.242209	-8.77734	1.67385e-18	5.58591e-17
Solyc09g011160	SL4.0ch09	4544018	4549377	+	Regulator of chromosome condensation (RCC1) family protein (AHRD V3.3 *** A0A1I9LSN5_ARATH)	SG	SG	15.8377	30.236	502.959	-1.00624	down	0.115501	-8.71201	2.98545e-18	9.85675e-17
Solyc10g081120	SL4.0ch10	61369097	61379337	-	alpha-L-arabinofuranosidase	SG	SG	24.305	10.9287	539.278	1.08002	up	0.12427	8.6909	3.59576e-18	1.18297e-16
Solyc02g089150	SL4.0ch02	49068287	49070586	+	PI-PLC X domain-containing protein (AHRD V3.3 *** A0A1U8FSV1_CAPAN)	SG	SG	4.69667	12.8217	179.348	-1.52223	down	0.175256	-8.68576	3.76218e-18	1.23336e-16
Solyc06g074030	SL4.0ch06	43431157	43431951	-	Polynucleotidyl transferase, ribonuclease H-like superfamily protein (AHRD V3.3 *** A0A2U1M9A7_ARTAN)	SG	SG	469.209	189.634	3440.25	1.23426	up	0.142825	8.64177	5.53487e-18	1.78926e-16
Solyc05g051425	SL4.0ch05	61152413	61156393	-	Dihydrofolate reductase-like protein (AHRD V3.3 *** A0A2K3MS55_TRIPR)	SG	SG	11.1833	28.1453	185.459	-1.40829	down	0.163701	-8.60282	7.77805e-18	2.48844e-16
Solyc10g017960	SL4.0ch10	5894475	5897219	-	F-box protein PP2-A15 (AHRD V3.3 *** A0A2G3AGV7_CAPAN)	SG	SG	35.7273	16.5743	334.401	1.03445	up	0.120717	8.56921	1.04197e-17	3.32214e-16
Solyc03g098320	SL4.0ch03	55173249	55177746	-	Protein REVEILLE 1 (AHRD V3.3 *** A0A2G2XWA2_CAPAN)	MYB-related	TF	3.01233	8.24467	147.874	-1.52713	down	0.178941	-8.53424	1.41085e-17	4.4829e-16
Solyc02g065470	SL4.0ch02	34648753	34649295	+	Pathogenesis-related protein 1 (AHRD V3.3 *** A0A2K3L121_TRIPR)	SG	SG	5.64667	21.1437	97.9965	-1.97805	down	0.232889	-8.49351	2.00482e-17	6.32692e-16
Solyc06g060410	SL4.0ch06	36101355	36103524	+	Phosphatidylinositol-4-phosphate 5-kinase, putative (AHRD V3.3 *** Q8LAR3_ARATH)	SG	SG	11.178	3.251	152.899	1.70541	up	0.201202	8.47611	2.32844e-17	7.28636e-16
Solyc03g097030	SL4.0ch03	53956399	53961451	-	4-coumarate:CoA ligase (AHRD V3.3 *** Q42880_LITER)	SG	SG	2.35	7.74567	150.436	-1.79365	down	0.212016	-8.45998	2.6743e-17	8.34058e-16
Solyc08g074480	SL4.0ch08	56695562	56695957	+	Bifunctional inhibitor/lipid-transfer protein/seed storage 2S albumin superfamily protein (AHRD V3.3 *** A0A2U1PU47_ARTAN)	SG	SG	1388.22	2799.57	11117.7	-1.08734	down	0.128942	-8.43277	3.37568e-17	1.05104e-15
Solyc03g113430	SL4.0ch03	58001484	58003921	-	Protein NRT1/ PTR FAMILY 2.9 (AHRD V3.3 *** A0A2G2WRK6_CAPBA)	SG	SG	5.91867	13.106	278.485	-1.22005	down	0.144762	-8.42799	3.51665e-17	1.09128e-15
Solyc03g083996	SL4.0ch03	48596011	48597056	+	Bifunctional inhibitor/lipid-transfer protein/seed storage 2S albumin superfamily protein (AHRD V3.3 *-* A0A2U1PU47_ARTAN)	SG	SG	7.98667	0.335	50.9576	4.52036	up	0.537395	8.41162	4.04394e-17	1.25073e-15
Solyc07g064410	SL4.0ch07	66412744	66413742	-	Fatty acid desaturase 4, chloroplastic (AHRD V3.3 *** A0A1U8FLY9_CAPAN)	SG	SG	5.027	14.637	132.126	-1.61658	down	0.192934	-8.37894	5.34075e-17	1.64089e-15
Solyc10g055580	SL4.0ch10	56077070	56079573	+	SKP1-like protein (AHRD V3.3 *** O82463_NICCL)	SG	SG	0	16.9973	86.5679	-9.97168	down	1.19741	-8.32768	8.24389e-17	2.51209e-15
Solyc04g007530	SL4.0ch04	1255356	1260648	-	Protein DETOXIFICATION (AHRD V3.3 *** A0A328D6Y5_9ASTE)	SG	SG	7.79433	15.6767	280.657	-1.08214	down	0.130051	-8.32087	8.73175e-17	2.65639e-15
Solyc05g014300	SL4.0ch05	8166282	8166476	+	Unknown protein	SG	SG	109.725	38.474	189.628	1.43867	up	0.173236	8.30468	1.0009e-16	3.03008e-15
Solyc12g008660	SL4.0ch12	2088559	2089776	+	Zinc finger transcription factor 73	C3H	TF	18.3627	7.17733	204.245	1.2818	up	0.155495	8.24337	1.67432e-16	4.99554e-15
Solyc04g009030	SL4.0ch04	2632547	2635784	+	Glyceraldehyde-3-phosphate dehydrogenase (AHRD V3.3 *** A0A0A8IBT8_NICBE)	SG	SG	5.74167	14.2217	208.098	-1.38411	down	0.168051	-8.23625	1.77695e-16	5.29325e-15
Solyc08g150102	SL4.0ch08	607583	609233	+	Cytochrome P450-2 (AHRD V3.3 *-* R9R6P9_SOLPI)	SG	SG	12.814	27.8873	238.008	-1.19864	down	0.145665	-8.22876	1.89162e-16	5.61881e-15
Solyc05g016060	SL4.0ch05	14440064	14441726	-	cysteine-rich and transmembrane domain-containing protein WIH1 (AHRD V3.3 *-* XP_004239248.1)	SG	SG	48.9427	17.6773	299.48	1.39846	up	0.170512	8.20154	2.37326e-16	6.99116e-15
Solyc01g110110	SL4.0ch01	89236167	89239084	+	Cysteine protease (AHRD V3.3 *** Q9AUC5_IPOBA)	SG	SG	12.6017	4.35867	225.297	1.45384	up	0.177627	8.18476	2.72855e-16	7.94956e-15
Solyc08g082120	SL4.0ch08	63124329	63125933	+	Methanol inducible protein (AHRD V3.3 *** D1MAX5_NICBE)	SG	SG	4.22867	15.0333	133.714	-1.90063	down	0.232879	-8.16146	3.30988e-16	9.61312e-15
Solyc08g078870	SL4.0ch08	60671076	60671516	+	Bifunctional inhibitor/lipid-transfer protein/seed storage 2S albumin superfamily protein (AHRD V3.3 *** A0A2U1PU47_ARTAN)	SG	SG	47.369	16.108	183.615	1.4771	up	0.181177	8.15279	3.55626e-16	1.02965e-14
Solyc02g078370	SL4.0ch02	41066613	41067557	+	anther-specific protein TA-29-like (AHRD V3.3 *** XP_004233830.1)	SG	SG	6.437	16.921	148.293	-1.4706	down	0.181123	-8.11938	4.68557e-16	1.34407e-14
Solyc01g006150	SL4.0ch01	807080	812172	-	Cation efflux protein (AHRD V3.3 *** A0A200PY73_9MAGN)	SG	SG	5.97833	13.2863	210.011	-1.22706	down	0.151422	-8.10355	5.33804e-16	1.52651e-14
Solyc01g006950	SL4.0ch01	1523134	1525355	-	syntaxin-121-like (AHRD V3.3 *** A0A2I4H4W7_9ROSI)	SG	SG	48.0647	22.681	676.075	1.01058	up	0.125022	8.08319	6.30937e-16	1.79875e-14
Solyc08g078760	SL4.0ch08	60601670	60603880	+	transmembrane protein (AHRD V3.3 *** AT4G17250.1)	SG	SG	5.19167	1.047	89.9448	2.24064	up	0.277773	8.06644	7.23758e-16	2.05707e-14
Solyc08g068600	SL4.0ch08	55827604	55829855	-	Serine decarboxylase (AHRD V3.3 *** A0A2G2W5V8_CAPBA)	SG	SG	23.887	9.88067	392.965	1.19431	up	0.148458	8.04476	8.6416e-16	2.44863e-14
Solyc02g076680	SL4.0ch02	39816169	39819512	-	DUF688 domain-containing protein (AHRD V3.3 *** A0A1Q3BIV2_CEPFO)	SG	SG	7.31	14.1953	456.614	-1.03493	down	0.128706	-8.04104	8.90797e-16	2.52026e-14
Solyc01g005130	SL4.0ch01	139504	140528	+	Zinc finger protein 1 (AHRD V3.3 *** A0A2G2XSH3_CAPBA)	SG	SG	35.8877	16.0823	350.408	1.08099	up	0.134607	8.03073	9.68953e-16	2.73306e-14
Solyc07g064730	SL4.0ch07	66585389	66589128	+	Gdsl esterase/lipase (AHRD V3.3 *** A0A2P4JQK3_QUESU)	SG	SG	11.9897	24.8767	271.412	-1.12773	down	0.140873	-8.00531	1.19167e-15	3.35109e-14
Solyc08g080780	SL4.0ch08	62101057	62106924	-	Myosin heavy chain-related protein (AHRD V3.3 *** Q9C8T4_ARATH)	SG	SG	3.65333	7.159	283.431	-1.04505	down	0.131205	-7.96501	1.65207e-15	4.61784e-14
Solyc10g081300	SL4.0ch10	61512062	61514063	-	Metacaspase-9 (AHRD V3.3 *** A0A2G3ARC5_CAPCH),Pfam:PF00656	SG	SG	17.243	4.84467	149.73	1.75574	up	0.220469	7.96365	1.67031e-15	4.65483e-14
Solyc06g059840	SL4.0ch06	35410114	35414406	-	branched chain alpha-keto acid dehydrogenase E1-alpha subunit	SG	SG	4.00533	0.30567	43.7845	3.66509	up	0.460331	7.96185	1.69483e-15	4.71608e-14
Solyc03g083460	SL4.0ch03	47934001	47937971	+	RING/U-box superfamily protein (AHRD V3.3 *** F4KJ04_ARATH)	SG	SG	2.87233	8.79433	112.998	-1.68951	down	0.213022	-7.93117	2.17085e-15	5.9516e-14
Solyc07g009510	SL4.0ch07	4594414	4594677	+	Chitinase 12 (AHRD V3.3 *** A0A2G2VG15_CAPBA)	SG	SG	127.698	2.00667	222.019	5.93352	up	0.749042	7.92147	2.34713e-15	6.41594e-14
Solyc06g036250	SL4.0ch06	23574702	23575332	-	stress response NST1-like protein (AHRD V3.3 *** AT4G25690.2)	SG	SG	41.334	18.4837	248.188	1.08543	up	0.137102	7.91695	2.43399e-15	6.64362e-14
Solyc12g010900	SL4.0ch12	3846191	3848359	+	F-box protein MAX2 (AHRD V3.3 *** A0A2G2X2R2_CAPBA)	SG	SG	12.8243	5.88767	266.854	1.04727	up	0.132923	7.87878	3.30582e-15	8.95751e-14
Solyc10g150115	SL4.0ch10	30732911	30733718	+	Plant transposase (Ptta/En/Spm family) (AHRD V3.3 *-* F4I6H5_ARATH)	SG	SG	57.0973	24.3747	224.809	1.15226	up	0.146278	7.87722	3.34744e-15	9.04392e-14
Solyc03g082530	SL4.0ch03	47031986	47032354	-	Small auxin up-regulated RNA37	SG	SG	101.85	47.3767	362.357	1.029	up	0.131154	7.84571	4.30503e-15	1.15305e-13
Solyc08g081160	SL4.0ch08	62355476	62359363	-	DUF3741 domain-containing protein/DUF4378 domain-containing protein (AHRD V3.3 *-* A0A1Q3CNJ4_CEPFO)	SG	SG	1.712	4.74067	121.574	-1.5435	down	0.197441	-7.81757	5.38548e-15	1.43155e-13
Solyc10g007930	SL4.0ch10	1978210	1981548	-	Cytochrome (AHRD V3.3 *** A0A2G3BCL0_CAPCH)	SG	SG	4.34733	0.18967	36.4697	4.45499	up	0.572301	7.78436	7.00678e-15	1.84218e-13
Solyc10g011660	SL4.0ch10	3693816	3697888	-	Auxin-responsive GH3 family protein (AHRD V3.3 *** A0A2U1NZC8_ARTAN)	SG	SG	5.15667	11.0413	217.2	-1.17467	down	0.151128	-7.77267	7.68517e-15	2.01484e-13
Solyc01g109090	SL4.0ch01	88486426	88486890	+	Unknown protein	SG	SG	92.381	39.854	404.377	1.14082	up	0.148336	7.69081	1.46209e-14	3.76418e-13
Solyc01g112070	SL4.0ch01	90532318	90536210	-	O-fucosyltransferase family protein (AHRD V3.3 *** A0A061DZG6_THECC)	SG	SG	10.107	3.18767	142.96	1.59274	up	0.208068	7.65491	1.93454e-14	4.96675e-13
Solyc02g070280	SL4.0ch02	38069265	38074634	-	Cationic amino acid transporter (AHRD V3.3 *** S8D7Y4_9LAMI)	SG	SG	9.241	3.48333	181.718	1.33203	up	0.174467	7.63484	2.26093e-14	5.78076e-13
Solyc12g094385	SL4.0ch12	64094968	64095892	-	RING/U-box superfamily protein (AHRD V3.3 *** A0A2U1PXB9_ARTAN)	SG	SG	8.828	20.839	184.083	-1.31142	down	0.172096	-7.6203	2.53094e-14	6.45336e-13
Solyc05g005160	SL4.0ch05	187313	191126	-	ATP-citrate synthase (AHRD V3.3 *** B6TD54_MAIZE)	SG	SG	4.63267	12.0187	188.42	-1.4509	down	0.19146	-7.57812	3.50596e-14	8.83045e-13
Solyc04g051490	SL4.0ch04	49839808	49852828	-	Crossover junction endonuclease EME1B (AHRD V3.3 *** A0A2G2VFP4_CAPBA)	SG	SG	9.46067	4.11533	229.225	1.12819	up	0.149131	7.56509	3.87584e-14	9.68335e-13
Solyc05g018870	SL4.0ch05	24497642	24501074	-	Transmembrane 9 superfamily member (AHRD V3.3 *** A0A200PT05_9MAGN)	SG	SG	7.32233	1.72767	123.176	2.01698	up	0.26695	7.55566	4.1675e-14	1.03287e-12
Solyc01g108630	SL4.0ch01	88204474	88207219	+	nii1 nitrite reductase	SG	SG	1.16133	4.43667	77.6103	-2.00855	down	0.266176	-7.54596	4.48972e-14	1.11125e-12
Solyc11g005560	SL4.0ch11	432905	440378	+	Cellulose synthase (AHRD V3.3 *** K4D4G9_SOLLC)	SG	SG	3.34167	6.65767	277.893	-1.06808	down	0.141901	-7.52691	5.19533e-14	1.27908e-12
Solyc12g049614	SL4.0ch12	61040336	61041485	+	Unknown protein	SG	SG	22.4533	5.514	81.7161	1.95233	up	0.259392	7.52656	5.20926e-14	1.28082e-12
Solyc06g071280	SL4.0ch06	41517532	41520878	-	Enhanced disease susceptibility 1 protein (AHRD V3.3 *** Q2TQV0_SOLTU)	SG	SG	10.273	3.62467	226.735	1.43205	up	0.191105	7.49351	6.7055e-14	1.64218e-12
Solyc08g080050	SL4.0ch08	61497076	61501636	+	PGR5-like protein 1A, chloroplastic (AHRD V3.3 *** A0A2G3AE69_CAPAN)	SG	SG	5.67033	13.237	167.071	-1.29848	down	0.173565	-7.48121	7.36415e-14	1.79639e-12
Solyc06g061280	SL4.0ch06	36938828	36941543	-	NAD(P)-binding Rossmann-fold superfamily protein (AHRD V3.3 *** A0A2U1LGD5_ARTAN)	SG	SG	2.07933	7.652	84.7318	-1.95427	down	0.261362	-7.47725	7.5893e-14	1.84889e-12
Solyc07g065420	SL4.0ch07	67014019	67014732	-	Protein MIZU-KUSSEI 1 (AHRD V3.3 *** A0A1U8GTQ9_CAPAN)	SG	SG	7.09867	18.4067	122.304	-1.45006	down	0.193967	-7.47582	7.6721e-14	1.86661e-12
Solyc08g080630	SL4.0ch08	62001452	62003434	-	Ethylene-responsive proteinase inhibitor 1 (AHRD V3.3 *** A0A1U8G7N9_CAPAN)	SG	SG	233.666	534.882	7316.45	-1.27048	down	0.170758	-7.44027	1.00481e-13	2.4131e-12
Solyc02g071050	SL4.0ch02	38553392	38555465	-	Purine permease (AHRD V3.3 *** A0A2P5DL88_TREOI),Pfam:PF16913	SG	SG	2.648	8.57133	110.576	-1.76567	down	0.238619	-7.39952	1.36679e-13	3.24884e-12
Solyc10g080850	SL4.0ch10	61149052	61149201	-	Unknown protein	SG	SG	2.55333	30.5783	33.7068	-3.6463	down	0.493067	-7.39514	1.41259e-13	3.34487e-12
Solyc03g031430	SL4.0ch03	3899081	3899809	+	urease accessory protein F	SG	SG	15.986	34.5643	247.3	-1.18919	down	0.160977	-7.38734	1.49799e-13	3.54257e-12
Solyc05g005940	SL4.0ch05	759327	762652	-	Protein NRT1/ PTR FAMILY 1.2 (AHRD V3.3 *** A0A1J3DU78_NOCCA)	SG	SG	3.21367	6.74167	204.66	-1.14388	down	0.155139	-7.37322	1.66561e-13	3.92044e-12
Solyc09g042230	SL4.0ch09	21757308	21757667	+	pentatricopeptide repeat-containing protein At5g16640, mitochondrial (AHRD V3.3 --* XP_010109661.1)	SG	SG	47.5517	17.9573	154.865	1.33002	up	0.18039	7.37305	1.66769e-13	3.92044e-12
Solyc10g009120	SL4.0ch10	3007529	3007735	-	Unknown protein	SG	SG	77.318	27.6577	142.601	1.41019	up	0.191269	7.37282	1.67058e-13	3.92044e-12
Solyc06g082610	SL4.0ch06	45945358	45948228	-	Receptor-like kinase (AHRD V3.3 *** G7K0V8_MEDTR)	RLK-Pelle_LRR-III	PK	4.39133	9.13967	205.513	-1.13289	down	0.153711	-7.37024	1.70321e-13	3.98732e-12
Solyc09g082230	SL4.0ch09	64147669	64148223	+	N-acetyltransferase (AHRD V3.3 *** A0A2N9Z4V7_PAEPO)	GNAT	TR	20.7787	6.26733	98.2523	1.65083	up	0.224344	7.35848	1.86022e-13	4.3385e-12
Solyc04g070970	SL4.0ch04	55582173	55586375	-	ABC transporter G family member 27 (AHRD V3.3 *** A0A2G3CMS7_CAPCH)	SG	SG	2.227	6.18333	140.003	-1.54614	down	0.210326	-7.35116	1.96498e-13	4.57707e-12
Solyc02g084570	SL4.0ch02	45661366	45665216	-	Cytochrome P450 (AHRD V3.3 *** A0A2U1M5X8_ARTAN)	SG	SG	5.217	12.2773	243.2	-1.30672	down	0.178163	-7.33442	2.2269e-13	5.18067e-12
Solyc01g095630	SL4.0ch01	79100719	79103032	-	WRKY transcription factor 41	WRKY	TF	142.218	53.964	1945.99	1.32596	up	0.181007	7.32543	2.38136e-13	5.53309e-12
Solyc05g006850	SL4.0ch05	1526870	1528123	-	Thioredoxin (AHRD V3.3 *** A0A1U8EXB1_CAPAN)	SG	SG	32.685	62.2993	502.955	-1.00494	down	0.138441	-7.25894	3.90133e-13	8.95284e-12
Solyc09g090470	SL4.0ch09	66076240	66083136	+	Protein NRT1/ PTR FAMILY 5.2 (AHRD V3.3 *** A0A2G3CS67_CAPCH)	SG	SG	3.957	8.884	188.127	-1.24115	down	0.171128	-7.25275	4.08382e-13	9.36006e-12
Solyc06g061200	SL4.0ch06	36868555	36869466	-	glycine-rich protein 1	SG	SG	5.13367	13.623	114.916	-1.4819	down	0.204951	-7.23048	4.81275e-13	1.09097e-11
Solyc06g034150	SL4.0ch06	21455409	21462548	-	8-amino-7-oxononanoate synthase (AHRD V3.3 *** A0A2I4E918_9ROSI)	SG	SG	2.93433	7.886	122.723	-1.49869	down	0.207545	-7.22103	5.15941e-13	1.1667e-11
Solyc07g056480	SL4.0ch07	64216428	64217511	+	glutathione S-transferase/peroxidase	SG	SG	3.10767	10.796	94.6654	-1.86977	down	0.261156	-7.15959	8.09214e-13	1.78855e-11
Solyc08g061250	SL4.0ch08	46420241	46422512	+	Receptor-like serine/threonine-protein kinase (AHRD V3.3 *** A0A2G2W5C1_CAPBA)	RLK-Pelle_RLCK-VIIa-2	PK	2.65633	6.80667	115.366	-1.43284	down	0.20072	-7.13854	9.43284e-13	2.075e-11
Solyc04g007500	SL4.0ch04	1206374	1206865	-	RING-H2 finger protein 2B (AHRD V3.3 *** A0A2U1PWM9_ARTAN)	SG	SG	377.535	163.234	1749.14	1.13338	up	0.158843	7.13524	9.66209e-13	2.12041e-11
Solyc08g068690	SL4.0ch08	55917188	55917910	-	Tyramine n-hydroxycinnamoyl transferase (AHRD V3.3 *** Q5D8C0_CAPAN)	GNAT	TR	55.7233	26.2587	389.559	1.01186	up	0.141963	7.12761	1.02123e-12	2.23092e-11
Solyc03g093540	SL4.0ch03	49461880	49462566	-	Ethylene-responsive transcription factor 5 (AHRD V3.3 *** ERF5_TOBAC)	AP2/ERF-ERF	TF	12.2237	2.532	66.0394	2.19621	up	0.308661	7.11529	1.11677e-12	2.43073e-11
Solyc08g013950	SL4.0ch08	3371247	3372682	-	Unknown protein	SG	SG	7.515	0	37.3797	8.58404	up	1.21819	7.04654	1.83422e-12	3.90993e-11
Solyc04g064880	SL4.0ch04	55388269	55390364	+	Pathogen-related protein (AHRD V3.3 *** A0A1U8GE43_CAPAN)	SG	SG	9.008	1.623	69.4801	2.4002	up	0.341504	7.02834	2.09007e-12	4.45019e-11
Solyc09g074610	SL4.0ch09	62657653	62658883	+	Chaperone protein DnaJ (AHRD V3.3 *** A0A2G3CTT7_CAPCH)	SG	SG	4.57467	0.413	37.1252	3.41294	up	0.486257	7.01881	2.23769e-12	4.75362e-11
Solyc06g073180	SL4.0ch06	42754889	42758079	+	CONSTANS interacting protein 1	Others	TR	8.361	16.5937	217.466	-1.0656	down	0.151824	-7.01864	2.24033e-12	4.75379e-11
Solyc12g015770	SL4.0ch12	5782248	5787796	-	Cellulose synthase (AHRD V3.3 *-* A0A200RAR0_9MAGN)	SG	SG	1.66333	4.64833	101.943	-1.55616	down	0.222188	-7.00382	2.49079e-12	5.27321e-11
Solyc04g082030	SL4.0ch04	63806163	63807458	-	ornithine decarboxylase	SG	SG	6.14	15.2107	185.573	-1.37954	down	0.197097	-6.99932	2.57207e-12	5.4391e-11
Solyc08g006350	SL4.0ch08	1005450	1007326	-	Glycosyltransferase (AHRD V3.3 *** B9VJL9_9SOLA)	SG	SG	5.34167	12.1613	179.644	-1.26034	down	0.180556	-6.98031	2.94539e-12	6.20737e-11
Solyc12g010420	SL4.0ch12	3500504	3500674	-	hypothetical protein (AHRD V3.3 --* AT5G11070.1)	SG	SG	263.037	122.108	433.591	1.03448	up	0.148481	6.9671	3.2355e-12	6.77268e-11
Solyc04g076630	SL4.0ch04	59522538	59528810	-	Rhamnogalacturonate lyase (AHRD V3.3 *** A0A200QXQ6_9MAGN)	SG	SG	4.37167	1.161	82.4681	1.84112	up	0.265017	6.94717	3.72678e-12	7.77479e-11
Solyc11g066080	SL4.0ch11	49797771	49798595	-	transmembrane protein (AHRD V3.3 *** AT5G59350.1)	SG	SG	22.8833	9.91767	177.912	1.13173	up	0.16308	6.93972	3.92869e-12	8.17765e-11
Solyc08g005650	SL4.0ch08	522513	524653	-	Cytochrome P450-1 (AHRD V3.3 *** K4CI56_SOLLC)	SG	SG	2.56067	6.42567	114.319	-1.40169	down	0.202309	-6.92844	4.25515e-12	8.80788e-11
Solyc08g007460	SL4.0ch08	2039470	2042103	+	Bifunctional inhibitor/lipid-transfer protein/seed storage 2S albumin superfamily protein (AHRD V3.3 *** A0A2U1L4X0_ARTAN)	SG	SG	50.1267	21.5407	337.799	1.14722	up	0.166703	6.88183	5.90886e-12	1.20564e-10
Solyc01g102270	SL4.0ch01	83367328	83371094	+	Unknown protein	SG	SG	5.82333	11.853	223.793	-1.10146	down	0.160276	-6.87231	6.31687e-12	1.28046e-10
Solyc06g008360	SL4.0ch06	2263432	2269777	+	NAC domain-containing protein (AHRD V3.3 *-* A0A2U1MZK2_ARTAN)	NAC	TF	10.483	3.28633	96.2524	1.6019	up	0.234481	6.83168	8.39272e-12	1.68471e-10
Solyc10g084170	SL4.0ch10	62988575	62989087	+	Bag family molecular chaperone regulator mitochondrial-like (AHRD V3.3 *** A0A2K3P7D1_TRIPR)	SG	SG	21.0597	40.2893	210.721	-1.01048	down	0.148111	-6.82247	8.94911e-12	1.79446e-10
Solyc11g005620	SL4.0ch11	494296	495339	+	Acetylglutamate kinase (AHRD V3.3 *** A0A1U8EW67_CAPAN)	SG	SG	10.2167	21.065	218.843	-1.11596	down	0.164118	-6.79974	1.04809e-11	2.08585e-10
Solyc09g065090	SL4.0ch09	59035196	59036280	+	Cleavage stimulation factor subunit 2 tau variant-like protein (AHRD V3.3 *-* A0A2K3P5M9_TRIPR)	SG	SG	0	6.53367	28.9076	-8.38932	down	1.23533	-6.79116	1.11236e-11	2.20198e-10
Solyc01g005400	SL4.0ch01	293989	297571	+	Caleosin (AHRD V3.3 *** A0A200QL80_9MAGN)	SG	SG	11.6007	3.60133	101.386	1.60801	up	0.236986	6.78526	1.15875e-11	2.28892e-10
Solyc10g008660	SL4.0ch10	2623405	2623587	+	Anthocyanidin 3-O-glucoside-6''-O-malonyltransferase (AHRD V3.3 *-* Q6WB13_CHRMO)	SG	SG	63.754	125.756	232.329	-1.05387	down	0.155442	-6.77983	1.20318e-11	2.37166e-10
Solyc11g065520	SL4.0ch11	48981671	48983400	-	Ribonuclease H (AHRD V3.3 *-* A0A2K3L3V1_TRIPR)	SG	SG	8.121	15.607	205.792	-1.01793	down	0.150371	-6.76944	1.29284e-11	2.543e-10
Solyc01g150111	SL4.0ch01	5445539	5449188	+	Unknown protein	SG	SG	18.2517	36.809	194.851	-1.08629	down	0.160863	-6.75289	1.44924e-11	2.83264e-10
Solyc09g031595	SL4.0ch09	28037916	28042508	+	Serine/threonine-protein phosphatase 7 long form-like protein (AHRD V3.3 *-* A0A1J3DHF8_NOCCA)	SG	SG	1.04067	6.87367	48.5369	-2.80358	down	0.417151	-6.72078	1.80759e-11	3.50725e-10
Solyc02g087770	SL4.0ch02	48109062	48111735	+	Aldose 1-epimerase (AHRD V3.3 *** A0A1U8G0C5_CAPAN)	SG	SG	6.67633	13.201	207.036	-1.05639	down	0.157481	-6.70801	1.97298e-11	3.81621e-10
Solyc01g104780	SL4.0ch01	85455421	85456264	-	Vacuolar iron transporter-like protein (AHRD V3.3 *** A0A2K3NGY4_TRIPR)	SG	SG	5.376	0.58267	32.6653	3.12789	up	0.467719	6.68753	2.26972e-11	4.36294e-10
Solyc03g121420	SL4.0ch03	63973987	63975496	+	Inorganic pyrophosphatase 1 (AHRD V3.3 *** A0A2G2XXB4_CAPAN)	SG	SG	6.75	1.32	54.9785	2.2862	up	0.343941	6.64709	2.98945e-11	5.65288e-10
Solyc12g006600	SL4.0ch12	1090193	1090947	+	Zinc finger protein (AHRD V3.3 *** A0A200PQI4_9MAGN)	SG	SG	5.23667	17.606	89.0721	-1.81916	down	0.274074	-6.63746	3.19131e-11	6.01623e-10
Solyc09g061230	SL4.0ch09	54456254	54459328	+	Cytochrome b5 (AHRD V3.3 *** A0A2G3CCB6_CAPCH)	SG	SG	13.1663	25.7173	205.619	-1.03957	down	0.156844	-6.62807	3.40094e-11	6.39198e-10
Solyc01g091840	SL4.0ch01	77634907	77637872	+	UDP-galactose/UDP-glucose transporter 2 (AHRD V3.3 *** A0A2G3DE09_CAPCH)	SG	SG	18.1243	7.25	207.632	1.25091	up	0.189124	6.61426	3.73408e-11	6.98985e-10
Solyc07g064660	SL4.0ch07	66539287	66540162	-	Geranylgeranyl diphosphate synthase (AHRD V3.3 *** A0A223HEC2_CAMSI)	SG	SG	0.82633	5.163	35.4748	-2.72122	down	0.413373	-6.58296	4.61183e-11	8.59826e-10
Solyc02g086490	SL4.0ch02	47177838	47178651	+	Oleosin (AHRD V3.3 *** A0A1U8FYV0_CAPAN)	SG	SG	5.76433	0.45833	30.1158	3.5961	up	0.546976	6.57452	4.88112e-11	9.07302e-10
Solyc02g084390	SL4.0ch02	45507497	45512826	-	Kinesin-like protein (AHRD V3.3 *** A0A2G3AA92_CAPAN)	SG	SG	2.831	5.585	198.51	-1.05376	down	0.160649	-6.55942	5.40184e-11	9.98105e-10
Solyc02g038740	SL4.0ch02	30212316	30215196	-	3-hydroxy-3-methylglutaryl coenzyme A reductase (AHRD V3.3 *** A0A2G2XB84_CAPBA)	SG	SG	11.277	4.907	237.685	1.1262	up	0.172497	6.5288	6.62984e-11	1.21534e-09
Solyc11g005990	SL4.0ch11	833711	838633	-	Transcriptional corepressor SEUSS (AHRD V3.3 *-* A0A2G2ZPK0_CAPAN)	SG	SG	7.73033	3.423	174.587	1.10112	up	0.168975	6.5165	7.19651e-11	1.31597e-09
Solyc09g065080	SL4.0ch09	59015739	59019332	+	RNA-binding protein (AHRD V3.3 *** G2X1T0_VERDV)	SG	SG	0	3.944	23.1468	-8.06954	down	1.24018	-6.50673	7.68022e-11	1.39824e-09
Solyc07g055640	SL4.0ch07	63514725	63521342	+	Immunity to Fusarium wilt race 3	RLK-Pelle_SD-2b	PK	6.617	2.852	153.701	1.13745	up	0.175112	6.49555	8.27307e-11	1.50322e-09
Solyc02g071130	SL4.0ch02	38624763	38626431	-	WRKY transcription factor 71	WRKY	TF	1.51333	6.30033	61.4397	-2.1295	down	0.328484	-6.48281	9.00284e-11	1.62787e-09
Solyc11g006300	SL4.0ch11	1063206	1065175	-	3-oxo-5-alpha-steroid 4-dehydrogenase (AHRD V3.3 *** A0A200PYH0_9MAGN)	SG	SG	2.21833	8.17833	57.3825	-1.96184	down	0.303738	-6.45898	1.05408e-10	1.89673e-09
Solyc05g010735	SL4.0ch05	4985016	4985972	-	Serine/threonine-protein phosphatase 7 long form-like protein (AHRD V3.3 *-* A0A1J3IZ43_NOCCA)	SG	SG	5.345	13.929	91.7023	-1.45715	down	0.226097	-6.44482	1.15735e-10	2.07453e-09
Solyc01g098390	SL4.0ch01	81175412	81178192	+	Gibberellin receptor (AHRD V3.3 *** E3VJP7_9FABA)	SG	SG	12.883	6.04767	271.877	1.02068	up	0.158929	6.42226	1.34268e-10	2.39517e-09
Solyc02g077720	SL4.0ch02	40593682	40595116	+	Unknown protein	SG	SG	5.54	14.1383	98.5089	-1.42566	down	0.222436	-6.40933	1.46161e-10	2.59488e-09
Solyc06g011350	SL4.0ch06	6612270	6614213	+	plasma membrane intrinsic protein 2.4	SG	SG	2.95633	7.61967	90.9991	-1.44	down	0.224682	-6.40905	1.4643e-10	2.59717e-09
Solyc06g074390	SL4.0ch06	43680061	43684487	+	Fatty acyl-CoA reductase (AHRD V3.3 *** A0A1U8H367_CAPAN)	SG	SG	0.31867	2.241	32.7757	-2.8838	down	0.452317	-6.37562	1.82229e-10	3.20764e-09
Solyc02g065257	SL4.0ch02	34458795	34459798	+	UBN2_3 domain-containing protein (AHRD V3.3 *-* A0A1Q3AQH1_CEPFO)	SG	SG	9.55933	21.0667	142.197	-1.21385	down	0.19043	-6.37427	1.83841e-10	3.2299e-09
Solyc07g043250	SL4.0ch07	56754640	56755122	-	VQ motif-containing protein 22 (AHRD V3.3 *** A0A2G2Z0Y6_CAPAN)	SG	SG	42.4147	19.6907	197.267	1.03573	up	0.163287	6.34305	2.25265e-10	3.91696e-09
Solyc03g116220	SL4.0ch03	60175435	60175596	-	Unknown protein	SG	SG	7.86367	36.3697	48.3095	-2.27747	down	0.360113	-6.32432	2.54355e-10	4.4104e-09
Solyc04g072630	SL4.0ch04	57535034	57546619	+	sporulation-specific protein (AHRD V3.3 *** AT1G22060.2)	SG	SG	1.34267	2.64067	189.607	-1.04842	down	0.166747	-6.28752	3.22569e-10	5.57759e-09
Solyc01g006690	SL4.0ch01	1276284	1279870	-	IRK-interacting protein (AHRD V3.3 *** A0A2I4FH54_9ROSI)	SG	SG	0.73733	2.89667	50.7296	-2.04983	down	0.327759	-6.2541	3.99827e-10	6.84976e-09
Solyc10g086650	SL4.0ch10	64577854	64579464	-	Glyoxal oxidase (AHRD V3.3 *** A0A200R4V9_9MAGN)	SG	SG	6.11367	11.7693	192.847	-1.01829	down	0.163171	-6.24061	4.35861e-10	7.4465e-09
Solyc01g110100	SL4.0ch01	89230771	89233964	+	RBR-type E3 ubiquitin transferase (AHRD V3.3 *** A0A2G2XNK4_CAPBA)	SG	SG	9.01533	3.22467	94.3738	1.40639	up	0.225523	6.23614	4.48513e-10	7.65561e-09
Solyc02g093600	SL4.0ch02	52457978	52458922	+	Class I heat shock protein (AHRD V3.3 *** A0A2K3K1J3_TRIPR)	SG	SG	4.542	12.5603	80.3268	-1.54173	down	0.248006	-6.21651	5.08349e-10	8.64519e-09
Solyc01g006290	SL4.0ch01	894318	897161	+	Peroxidase (AHRD V3.3 *** K4ASJ5_SOLLC)	SG	SG	0.53333	3.23033	32.0613	-2.66761	down	0.430107	-6.2022	5.56779e-10	9.44289e-09
Solyc02g085010	SL4.0ch02	46056197	46056562	-	hypothetical protein (AHRD V3.3 *-* AT2G18210.1)	SG	SG	28.875	10.486	94.5585	1.38852	up	0.225417	6.15979	7.28418e-10	1.22311e-08
Solyc06g009810	SL4.0ch06	3842899	3843528	-	ethylene-responsive transcription factor CRF1 (AHRD V3.3 --* XP_004245542.1)	SG	SG	3.447	12.0703	57.2087	-1.8823	down	0.306058	-6.15015	7.74073e-10	1.29743e-08
Solyc01g067020	SL4.0ch01	68122838	68127487	-	Atypical receptor-like kinase 1 (AHRD V3.3 *** C5H8K0_SOLLC)	RLK-Pelle_LRR-III	PK	11.1927	4.84267	236.951	1.13616	up	0.185143	6.1367	8.42532e-10	1.40457e-08
Solyc11g062440	SL4.0ch11	47455998	47462533	-	L-ascorbate oxidase (AHRD V3.3 *** ASO_TOBAC)	SG	SG	2.90767	0.41533	46.813	2.74935	up	0.448441	6.13091	8.73804e-10	1.45283e-08
Solyc04g082220	SL4.0ch04	63936272	63938639	-	Lysine histidine transporter-like 8 (AHRD V3.3 *** A0A2G2X1G9_CAPBA)	SG	SG	4.16833	9.008	121.692	-1.18734	down	0.194846	-6.09375	1.10297e-09	1.81274e-08
Solyc09g090970	SL4.0ch09	66441109	66442528	-	pathogenesis-related protein STH-2-like (AHRD V3.3 *** A0A1U7Y3H6_NICSY)	SG	SG	7.75233	0.96833	44.9211	2.93908	up	0.483242	6.08202	1.1868e-09	1.93681e-08
Solyc08g007580	SL4.0ch08	2132111	2136162	-	Ycf49-like protein (AHRD V3.3 *** A0A2G2W320_CAPBA)	SG	SG	1.038	5.09933	35.7746	-2.3734	down	0.392218	-6.05122	1.43749e-09	2.32349e-08
Solyc03g120320	SL4.0ch03	63191919	63192986	-	F-box/kelch-repeat protein (AHRD V3.3 *** A0A1J3DG12_NOCCA)	SG	SG	1.284	4.95867	44.9579	-2.02224	down	0.335384	-6.02962	1.6435e-09	2.63356e-08
Solyc09g011720	SL4.0ch09	5050397	5055373	+	DUF3527 domain-containing protein (AHRD V3.3 *** A0A1Q3BBP6_CEPFO)	SG	SG	1.33833	3.47833	98.8741	-1.45208	down	0.240876	-6.02831	1.65686e-09	2.65269e-08
Solyc06g076640	SL4.0ch06	45272878	45275694	-	Tubulin beta chain (AHRD V3.3 *** A0A1U8H9E6_CAPAN)	SG	SG	5.596	10.7457	174.68	-1.01459	down	0.168676	-6.01503	1.7985e-09	2.85732e-08
Solyc08g076220	SL4.0ch08	58351855	58357086	+	Phosphoribulokinase (AHRD V3.3 *** A0A1U8GUA7_CAPAN)	SG	SG	1.156	3.64433	58.0373	-1.73363	down	0.288244	-6.01447	1.80476e-09	2.86481e-08
Solyc02g090490	SL4.0ch02	50058641	50060855	-	Patatin (AHRD V3.3 *** A0A059P1E3_CAPAN)	SG	SG	14.0973	5.70033	202.345	1.23276	up	0.20512	6.00994	1.8559e-09	2.94348e-08
Solyc10g045155	SL4.0ch10	30733737	30735528	+	Unknown protein	SG	SG	51.962	21.1487	146.881	1.21569	up	0.202914	5.99113	2.08389e-09	3.27433e-08
Solyc10g081430	SL4.0ch10	61601320	61603726	-	Exostosin-like (AHRD V3.3 *** A0A200QEG6_9MAGN)	SG	SG	8.26167	3.40733	114.505	1.20254	up	0.201708	5.96179	2.49484e-09	3.88718e-08
Solyc08g006220	SL4.0ch08	927378	930583	+	Transcriptional factor B3 family protein (AHRD V3.3 *-* A0A1P8AYS0_ARATH)	B3	TF	14.4193	6.80367	166.046	1.0069	up	0.169244	5.94938	2.69159e-09	4.17972e-08
Solyc07g039260	SL4.0ch07	46375678	46376028	+	Starch synthase, chloroplastic/amyloplastic (AHRD V3.3 *-* K4BBV6_SOLLC)	SG	SG	7.54	0	17.1117	7.45708	up	1.26216	5.90819	3.45879e-09	5.33543e-08
Solyc03g031440	SL4.0ch03	3899960	3900609	+	NAD(P)H dehydrogenase (Quinone) (AHRD V3.3 *** A0A2G2XZH4_CAPAN)	SG	SG	11.9487	24.0327	137.928	-1.08457	down	0.183839	-5.89959	3.64402e-09	5.60721e-08
Solyc02g079710	SL4.0ch02	42153276	42156329	-	S receptor kinase (AHRD V3.3 *** A4UWL9_BRANA)	RLK-Pelle_DLSV	PK	4.08633	1.00933	74.0801	1.95259	up	0.331959	5.88202	4.05293e-09	6.20049e-08
Solyc01g109720	SL4.0ch01	88949693	88951764	-	Alpha/beta-Hydrolases superfamily protein (AHRD V3.3 *** Q9ASW5_ARATH)	SG	SG	8.902	3.15833	101.854	1.42362	up	0.242291	5.87569	4.21095e-09	6.43164e-08
Solyc04g072760	SL4.0ch04	57671833	57675599	+	Sulfate transporter (AHRD V3.3 *** S6A1Z9_NICAT)	SG	SG	0.454	1.94667	41.5539	-2.17664	down	0.372238	-5.84744	4.99202e-09	7.58102e-08
Solyc04g054730	SL4.0ch04	52393451	52398770	-	Sulfate transporter-like protein (AHRD V3.3 *** A0A2K3NYV6_TRIPR)	SG	SG	1.28033	3.374	79.4574	-1.47245	down	0.25182	-5.84723	4.99835e-09	7.58443e-08
Solyc10g039270	SL4.0ch10	20289080	20293149	-	Peptidylprolyl isomerase (AHRD V3.3 *** A0A1U8FL13_CAPAN)	SG	SG	3.93133	9.02833	99.9212	-1.27384	down	0.218054	-5.84188	5.16144e-09	7.81913e-08
Solyc01g087580	SL4.0ch01	74774090	74774464	-	hypothetical protein (AHRD V3.3 *-* AT3G57450.1)	SG	SG	16.9033	4.17433	51.7384	1.93875	up	0.332401	5.83257	5.45793e-09	8.23474e-08
Solyc08g006230	SL4.0ch08	931092	934670	+	Transcriptional factor B3 family protein (AHRD V3.3 *** A0A2H1ZEQ2_ARATH)	B3	TF	11.8583	5.097	139	1.14723	up	0.196823	5.8287	5.58592e-09	8.42102e-08
Solyc06g050293	SL4.0ch06	30587090	30588316	+	Serine/threonine-protein phosphatase 7 long form-like protein (AHRD V3.3 *-* A0A1J3EXQ7_NOCCA)	SG	SG	1.99867	6.328	56.2028	-1.736	down	0.299337	-5.79948	6.65225e-09	9.93987e-08
Solyc07g007750	SL4.0ch07	2361999	2363288	-	Defensin protein (AHRD V3.3 *** B1N678_SOLLC),Pfam:PF00304	SG	SG	8.302	1.848	43.2104	2.10119	up	0.362789	5.79177	6.96499e-09	1.03821e-07
Solyc02g087510	SL4.0ch02	47963201	47965468	-	Protein kinase G11A (AHRD V3.3 *** A0A1U8FQE1_CAPAN)	WNK_NRBP	PK	2.134	5.579	84.4501	-1.46302	down	0.253055	-5.78143	7.40662e-09	1.09876e-07
Solyc01g087820	SL4.0ch01	74947567	74950177	+	Subtilisin-like protease (AHRD V3.3 *** O82777_SOLLC)	SG	SG	3.77167	1.13567	83.9116	1.66709	up	0.288367	5.78115	7.41902e-09	1.09972e-07
Solyc06g068970	SL4.0ch06	40421869	40424241	-	3-oxo-5-alpha-steroid 4-dehydrogenase (DUF1295) (AHRD V3.3 *** F4HRY1_ARATH)	SG	SG	4.78133	10.1033	115.71	-1.15254	down	0.199864	-5.76659	8.08925e-09	1.19525e-07
Solyc03g006290	SL4.0ch03	911065	912795	-	DUF599 domain-containing protein (AHRD V3.3 *** A0A1Q3C482_CEPFO)	SG	SG	6.553	1.696	49.2599	1.87382	up	0.325616	5.7547	8.67961e-09	1.27741e-07
Solyc06g063040	SL4.0ch06	37451464	37452495	-	2-alkenal reductase (NADP(+)-dependent) (AHRD V3.3 *** A0A1U8H4Y5_CAPAN)	SG	SG	3.059	7.968	76.4325	-1.45293	down	0.252831	-5.74665	9.10284e-09	1.33758e-07
Solyc03g123540	SL4.0ch03	64822750	64823379	-	17.4 kDa class III heat shock protein (AHRD V3.3 *** A0A2G3D1F4_CAPCH)	SG	SG	6.22833	15.188	80.8226	-1.3604	down	0.237861	-5.71931	1.06959e-08	1.55465e-07
Solyc07g006300	SL4.0ch07	1078377	1086312	+	Protein ECERIFERUM 3 (AHRD V3.3 *** A0A2G3BXC2_CAPCH)	SG	SG	1.65067	4.01633	84.6189	-1.35757	down	0.237368	-5.71929	1.06972e-08	1.55465e-07
Solyc08g062360	SL4.0ch08	49065649	49067299	+	Ankyrin repeat family protein (AHRD V3.3 *** F8WLA0_CITUN)	SG	SG	3.15567	0.711	39.4779	2.07429	up	0.364431	5.69188	1.25652e-08	1.80915e-07
Solyc05g007940	SL4.0ch05	2415438	2418556	-	LERNALX L.esculentum ribonuclease lx	SG	SG	9.974	3.79767	96.0919	1.31979	up	0.233502	5.65218	1.58423e-08	2.25999e-07
Solyc11g011100	SL4.0ch11	4220500	4220946	+	Unknown protein	SG	SG	11.2747	2.05833	38.8118	2.36796	up	0.420357	5.63322	1.76876e-08	2.50783e-07
Solyc09g072660	SL4.0ch09	61406936	61409270	-	FAD-binding Berberine family protein (AHRD V3.3 *** A0A1P8AT94_ARATH)	SG	SG	4.25333	1.151	64.9701	1.81179	up	0.321846	5.62937	1.80868e-08	2.56052e-07
Solyc01g005280	SL4.0ch01	218705	221488	-	Sec14p-like phosphatidylinositol transfer family protein (AHRD V3.3 *** A0A1Y1I4L4_KLENI)	SG	SG	3.399	9.08267	93.3829	-1.49758	down	0.26659	-5.61753	1.93708e-08	2.73191e-07
Solyc04g018300	SL4.0ch04	11524961	11525257	-	Unknown protein	SG	SG	0.16667	10.7923	22.1787	-6.12558	down	1.09747	-5.58156	2.38377e-08	3.32156e-07
Solyc03g123630	SL4.0ch03	64880948	64884356	-	pectin methylesterase pmeu1	SG	SG	10.188	4.37533	216.675	1.1491	up	0.206637	5.56096	2.68294e-08	3.72446e-07
Solyc03g112010	SL4.0ch03	56994455	56996988	-	Cytochrome P450 71A6 (AHRD V3.3 *** A0A2G3CY69_CAPCH)	SG	SG	12.7583	6.00967	203.648	1.00679	up	0.181367	5.55108	2.83912e-08	3.92369e-07
Solyc10g054440	SL4.0ch10	54469918	54472041	-	arginine decarboxylase 1	SG	SG	126.177	54.1993	2516.67	1.14675	up	0.206625	5.54991	2.85809e-08	3.94697e-07
Solyc01g108780	SL4.0ch01	88315675	88316843	-	Methylketone synthase Ia (AHRD V3.3 *** E0YCS4_SOLLC)	SG	SG	12.866	5.09767	117.136	1.25371	up	0.226577	5.53326	3.14332e-08	4.32479e-07
Solyc03g119930	SL4.0ch03	62912566	62913942	-	Molybdate transporter like (AHRD V3.3 *** A0A2R6PTH4_ACTCH)	SG	SG	11.1577	4.95767	145.687	1.09364	up	0.197687	5.53216	3.16305e-08	4.34873e-07
Solyc02g076700	SL4.0ch02	39830460	39832688	-	Pentatricopeptide repeat (AHRD V3.3 *** A0A200PME2_9MAGN)	SG	SG	1.48433	3.669	77.0842	-1.38299	down	0.250412	-5.52285	3.33549e-08	4.5689e-07
Solyc06g061080	SL4.0ch06	36776151	36778346	+	NAC domain-containing protein 45 (AHRD V3.3 *** A0A2G2ZAF7_CAPAN)	NAC	TF	1.65433	4.488	63.3018	-1.51406	down	0.274206	-5.52164	3.35847e-08	4.597e-07
Solyc09g010000	SL4.0ch09	3477006	3478509	-	2-oxoglutarate (2OG) and Fe(II)-dependent oxygenase superfamily protein (AHRD V3.3 *** A0A2U1NTU8_ARTAN)	SG	SG	9.989	4.499	121.062	1.07832	up	0.195865	5.50544	3.6825e-08	5.01836e-07
Solyc06g035700	SL4.0ch06	22499259	22499795	-	Ethylene-responsive transcription factor (AHRD V3.3 *** A0A2G2WIL9_CAPBA)	AP2/ERF-ERF	TF	26.886	10.2887	131.061	1.31349	up	0.238836	5.49956	3.80735e-08	5.1771e-07
Solyc12g100170	SL4.0ch12	66529755	66530875	+	2-oxoglutarate (2OG) and Fe(II)-dependent oxygenase superfamily protein (AHRD V3.3 *** A0A2U1LXD5_ARTAN)	SG	SG	0.528	3.40167	25.2727	-2.75344	down	0.501405	-5.49145	3.98637e-08	5.40866e-07
Solyc06g076080	SL4.0ch06	44921830	44922048	-	Unknown protein	SG	SG	57.941	24.7973	119.06	1.15096	up	0.210039	5.47975	4.25933e-08	5.73713e-07
Solyc04g077980	SL4.0ch04	60834646	60835428	+	C2H2-type zinc finger protein	C2H2	TF	332.25	136.481	2410.85	1.2121	up	0.221987	5.46022	4.7554e-08	6.3501e-07
Solyc12g087870	SL4.0ch12	62938787	62940454	+	purine permease 3-like (AHRD V3.3 *** A0A1U8F0C1_CAPAN),Pfam:PF16913	SG	SG	3.62933	0.51467	28.9515	2.76045	up	0.508035	5.43359	5.52305e-08	7.34352e-07
Solyc01g109230	SL4.0ch01	88585632	88587506	+	Cysteine/Histidine-rich C1 domain family protein (AHRD V3.3 *** A0A061E4Q7_THECC)	SG	SG	4.923	1.28633	44.5261	1.85602	up	0.342772	5.41474	6.13784e-08	8.11452e-07
Solyc11g067180	SL4.0ch11	50958545	50965389	-	Fatty acyl-CoA reductase (AHRD V3.3 *** A0A2G2XZ88_CAPAN)	SG	SG	6.49167	2.46233	91.2088	1.32363	up	0.244556	5.41238	6.21933e-08	8.21058e-07
Solyc01g028800	SL4.0ch01	37326197	37330501	+	Pumilio-like protein 11 (AHRD V3.3 *** A0A2G2XPL6_CAPBA)	SG	SG	0.74533	2.22367	53.8247	-1.65142	down	0.305681	-5.40243	6.57447e-08	8.64871e-07
Solyc11g018550	SL4.0ch11	8759639	8766195	+	ascorbate peroxidase 6	SG	SG	1.69533	4.50367	63.1887	-1.48269	down	0.275073	-5.39017	7.03925e-08	9.20152e-07
Solyc06g069580	SL4.0ch06	40963410	40969014	-	Heparanase-like protein 1 (AHRD V3.3 *** A0A2G2ZC77_CAPAN)	SG	SG	1.09667	2.96467	61.8589	-1.50834	down	0.280845	-5.37072	7.84217e-08	1.01724e-06
Solyc03g120110	SL4.0ch03	63044196	63047722	+	Lectin protein kinase family protein (AHRD V3.3 *** A0A1I9LPL5_ARATH)	RLK-Pelle_DLSV	PK	6.19433	2.39133	136.557	1.30537	up	0.243278	5.36574	8.06183e-08	1.045e-06
Solyc04g049625	SL4.0ch04	41820523	41822588	-	Unknown protein	SG	SG	0	5.19967	11.0646	-7.00626	down	1.30766	-5.35785	8.42178e-08	1.08862e-06
Solyc06g075010	SL4.0ch06	44201677	44206310	-	60 kDa chaperonin (AHRD V3.3 *** B2IXD2_NOSP7)	SG	SG	1.39067	3.46333	69.658	-1.39218	down	0.260974	-5.33453	9.579e-08	1.22712e-06
Solyc01g080150	SL4.0ch01	71905883	71907823	+	Adenylate isopentenyltransferase (AHRD V3.3 *** B3XZI4_IPONI)	SG	SG	2.34533	5.68333	90.9796	-1.34991	down	0.254036	-5.31385	1.07334e-07	1.37095e-06
Solyc04g018055	SL4.0ch04	9396325	9399488	-	Glyceraldehyde-3-phosphate dehydrogenase (AHRD V3.3 *-* A0A2G3C9S8_CAPCH)	SG	SG	8.247	15.9987	122.102	-1.02957	down	0.193957	-5.30826	1.10678e-07	1.41103e-06
Solyc02g085400	SL4.0ch02	46332448	46335529	-	Sulfite exporter TauE/SafE family protein (AHRD V3.3 *** A0A2U1KY14_ARTAN)	SG	SG	5.286	1.91333	85.1469	1.39521	up	0.263389	5.29715	1.17625e-07	1.49345e-06
Solyc10g075100	SL4.0ch10	57843939	57845014	-	Non-specific lipid-transfer protein (AHRD V3.3 *** Q4A1N1_SOLLC)	SG	SG	0.121	2.81867	15.7778	-4.60852	down	0.871411	-5.28858	1.23271e-07	1.55875e-06
Solyc01g067330	SL4.0ch01	68575370	68577838	+	CASP-like protein (AHRD V3.3 *** A0A2G3DII6_CAPCH)	SG	SG	2.79067	0.145	16.6033	4.16478	up	0.787716	5.28715	1.24233e-07	1.56985e-06
Solyc03g097560	SL4.0ch03	54463259	54465286	-	Bidirectional sugar transporter SWEET (AHRD V3.3 *** A0A142DVI0_SOLTU)	SG	SG	2.765	7.66933	84.7203	-1.54421	down	0.292313	-5.28273	1.27274e-07	1.60551e-06
Solyc08g007160	SL4.0ch08	1718094	1722923	-	Calcineurin B-like protein (AHRD V3.3 *** A1XCM9_POPEU)	SG	SG	10.5503	3.87733	101.871	1.37384	up	0.260169	5.28057	1.28784e-07	1.62075e-06
Solyc04g064530	SL4.0ch04	55031651	55032673	-	polyadenylate-binding protein 1-B-binding protein (AHRD V3.3 *** AT4G19950.1)	SG	SG	14.1843	6.073	136.257	1.15358	up	0.218523	5.27897	1.29915e-07	1.63277e-06
Solyc06g062420	SL4.0ch06	37028443	37029165	-	Unknown protein	SG	SG	8.751	1.88933	42.3157	2.14866	up	0.407108	5.27786	1.30703e-07	1.64156e-06
Solyc02g094000	SL4.0ch02	52758115	52758540	+	EF_hand_5 domain-containing protein/EF_hand_6 domain-containing protein (AHRD V3.3 *** A0A1Q3B940_CEPFO)	SG	SG	452.307	186.355	1786.76	1.20754	up	0.229907	5.2523	1.50216e-07	1.8677e-06
Solyc12g009110	SL4.0ch12	2484632	2488150	-	O-methyltransferase, putative (AHRD V3.3 *** B9SUX6_RICCO)	SG	SG	11.5393	5.356	129.5	1.03074	up	0.197189	5.22714	1.72153e-07	2.12482e-06
Solyc09g007420	SL4.0ch09	1009471	1013228	-	Glycosyltransferases (AHRD V3.3 *** K4CQD1_SOLLC)	SG	SG	0.262	1.86767	19.9776	-2.90942	down	0.560483	-5.19091	2.09264e-07	2.55404e-06
Solyc04g082590	SL4.0ch04	64193234	64197405	+	TLR4 regulator/MIR-interacting MSAP protein (AHRD V3.3 *** AT1G42480.1)	SG	SG	1.74333	5.35	43.614	-1.69266	down	0.326545	-5.18354	2.17715e-07	2.65022e-06
Solyc12g098225	SL4.0ch12	65365113	65366298	-	glycine-rich cell wall structural protein (AHRD V3.3 *-* XP_010314854.1)	SG	SG	0.30433	2.375	19.9772	-3.03125	down	0.586552	-5.16792	2.36712e-07	2.87019e-06
Solyc07g042995	SL4.0ch07	56387115	56388018	-	Unknown protein	SG	SG	2.633	0	11.5213	6.88345	up	1.33287	5.16438	2.41232e-07	2.92309e-06
Solyc01g065725	SL4.0ch01	65105822	65110165	+	Unknown protein	SG	SG	5.06767	0	10.4556	6.7456	up	1.30892	5.15357	2.55567e-07	3.08473e-06
Solyc01g090360	SL4.0ch01	76297923	76298725	-	Non-specific lipid-transfer protein (AHRD V3.3 *** K4AYX7_SOLLC)	SG	SG	0.465	3.79967	17.9694	-3.10141	down	0.602057	-5.15135	2.58615e-07	3.11949e-06
Solyc06g009890	SL4.0ch06	4234060	4240806	-	Unknown protein	SG	SG	0.51267	4.01367	18.8475	-3.04787	down	0.592068	-5.14784	2.63496e-07	3.17174e-06
Solyc07g045440	SL4.0ch07	58422724	58423953	-	Fasciclin-like arabinogalactan protein 2 (AHRD V3.3 *** A0A2G3BYC2_CAPCH)	SG	SG	2.167	5.95233	67.1255	-1.52675	down	0.299759	-5.09324	3.52e-07	4.14375e-06
Solyc02g080080	SL4.0ch02	42375060	42378675	-	Cysteine-rich receptor-like protein kinase 29 (AHRD V3.3 *** A0A2G2XFA8_CAPBA)	RLK-Pelle_LRR-Xb-1	PK	4.426	1.838	94.8286	1.19686	up	0.235207	5.08854	3.6084e-07	4.2344e-06
Solyc01g010180	SL4.0ch01	4998079	4999251	+	Unknown protein	SG	SG	1.51	4.707	44.0734	-1.71185	down	0.33718	-5.07697	3.835e-07	4.48898e-06
Solyc04g039980	SL4.0ch04	12067826	12069078	+	Disease resistance protein (TIR-NBS-LRR class) (AHRD V3.3 *-* F4I270_ARATH)	SG	SG	5.60333	1.48933	55.8337	1.85123	up	0.365234	5.06861	4.00737e-07	4.67309e-06
Solyc09g089620	SL4.0ch09	65482419	65483279	-	AT-hook motif nuclear-localized protein (AHRD V3.3 *** A0A2G3BF72_CAPCH)	SG	SG	8.13667	15.533	136.59	-1.00818	down	0.1998	-5.04594	4.51296e-07	5.23966e-06
Solyc02g089250	SL4.0ch02	49163480	49165337	+	Pollen Ole e 1 allergen/extensin (AHRD V3.3 *-* A0A200R2G7_9MAGN)	SG	SG	2.057	0.286	26.9184	2.78974	up	0.553979	5.03582	4.75803e-07	5.50015e-06
Solyc02g065230	SL4.0ch02	34426962	34428833	+	Cytochrome P450 (AHRD V3.3 *** A0A1U9X5Y9_THAGA)	SG	SG	1.57833	3.849	65.1698	-1.36025	down	0.27035	-5.03144	4.86817e-07	5.6135e-06
Solyc01g086660	SL4.0ch01	73881966	73882432	-	Unknown protein	SG	SG	8.91033	2.103	33.6128	2.00845	up	0.399604	5.02609	5.00577e-07	5.75431e-06
Solyc11g068380	SL4.0ch11	51199089	51199935	+	hypothetical protein (AHRD V3.3 *-* AT3G52740.1)	SG	SG	0.24	3.867	13.974	-4.07932	down	0.811734	-5.02544	5.02279e-07	5.77031e-06
Solyc02g076910	SL4.0ch02	40008485	40010477	+	Cysteine protease (AHRD V3.3 *** A0A2U1Q178_ARTAN)	SG	SG	1.537	0.091	15.1968	4.0184	up	0.800088	5.02244	5.10189e-07	5.85034e-06
Solyc01g008410	SL4.0ch01	2440519	2442943	-	Hcr9-OR2C (AHRD V3.3 *** Q4VSU3_SOLPI)	SG	SG	3.40167	1.12733	64.2158	1.52364	up	0.305243	4.99157	5.9892e-07	6.81734e-06
Solyc09g064500	SL4.0ch09	57878169	57879832	-	Photosystem II reaction center Psb28 protein (AHRD V3.3 *** A0A1U8EF03_CAPAN)	SG	SG	0.49867	2.827	20.7618	-2.58214	down	0.51807	-4.98415	6.22344e-07	7.06666e-06
Solyc06g072710	SL4.0ch06	42508984	42514038	+	RNA polymerase sigma factor sigA (AHRD V3.3 *** A0A2G2ZD00_CAPAN)	SG	SG	1.476	3.43067	73.2969	-1.29292	down	0.259865	-4.97536	6.5126e-07	7.38148e-06
Solyc06g083480	SL4.0ch06	46454463	46481158	-	NAD(P)-binding Rossmann-fold superfamily protein (AHRD V3.3 *** A0A1P8AYK7_ARATH)	SG	SG	13.754	6.31267	102.193	1.04796	up	0.210982	4.96704	6.79824e-07	7.66782e-06
Solyc05g050007	SL4.0ch05	59260516	59262151	-	Serine/threonine-protein phosphatase 7 long form-like protein (AHRD V3.3 *-* A0A1J3IZ43_NOCCA)	SG	SG	13.6573	60.7343	711.766	-2.22281	down	0.448603	-4.95495	7.23473e-07	8.12563e-06
Solyc09g018070	SL4.0ch09	12775917	12777317	-	Protein DETOXIFICATION (AHRD V3.3 *** A0A2U1M0L9_ARTAN)	SG	SG	1.44767	3.95367	50.8002	-1.52435	down	0.308079	-4.9479	7.50186e-07	8.39017e-06
Solyc07g022900	SL4.0ch07	23426273	23428110	+	Chlorophyll a-b binding protein, chloroplastic (AHRD V3.3 *** A0A2G2V6L4_CAPBA)	SG	SG	0.43133	2.17433	22.6707	-2.41119	down	0.488813	-4.93275	8.10818e-07	8.98717e-06
Solyc05g047600	SL4.0ch05	58443755	58448237	-	Non-specific serine/threonine protein kinase (AHRD V3.3 *** A0A1Q3BH80_CEPFO)	CAMK_CAMKL-CHK1	PK	3.20267	1.11567	55.9902	1.44932	up	0.294165	4.92688	8.35515e-07	9.22241e-06
Solyc02g072310	SL4.0ch02	39608674	39613296	+	Protein NSP-INTERACTING KINASE 1 (AHRD V3.3 *** A0A2G3A7N6_CAPAN)	RLK-Pelle_LRR-XII-1	PK	6.59633	2.96067	93.893	1.08028	up	0.219644	4.91833	8.72872e-07	9.59488e-06
Solyc05g055510	SL4.0ch05	64513302	64516298	+	Pectate lyase (AHRD V3.3 *** A0A2G2WUS5_CAPBA)	SG	SG	3.28533	6.36233	108.483	-1.02719	down	0.210336	-4.88356	1.04185e-06	1.13251e-05
Solyc02g079140	SL4.0ch02	41730154	41735792	-	heterogeneous nuclear ribonucleoprotein U-like protein 1 (AHRD V3.3 *-* A0A2I4HRG6_9ROSI)	SG	SG	1.74167	3.42167	97.1653	-1.04784	down	0.214617	-4.8824	1.04804e-06	1.13829e-05
Solyc03g118190	SL4.0ch03	61583119	61584458	-	Ethylene-responsive transcription factor (AHRD V3.3 *** A0A2G3CZ32_CAPCH)	AP2/ERF-ERF	TF	2.284	5.45533	63.1208	-1.32865	down	0.272135	-4.88233	1.04839e-06	1.13829e-05
Solyc06g073140	SL4.0ch06	42724423	42728951	-	Transmembrane protein (AHRD V3.3 *** Q1PDF2_ARATH)	SG	SG	3.873	1.3	55.3083	1.50073	up	0.307539	4.87983	1.06179e-06	1.15217e-05
Solyc09g011170	SL4.0ch09	4549661	4556896	-	Prf interactor 30137	SG	SG	4.461	2.06433	135.248	1.03977	up	0.213309	4.8745	1.09085e-06	1.183e-05
Solyc07g026650	SL4.0ch07	30389797	30391389	-	1-aminocyclopropane-1-carboxylate oxidase 5	SG	SG	2.14167	0.36567	22.2841	2.48839	up	0.511498	4.8649	1.14516e-06	1.23531e-05
Solyc00g500296	SL4.0ch00	6885587	6886648	+	Photosystem II protein D1 (AHRD V3.3 *** A0A1U8QBZ9_CAPAN)	SG	SG	7.342	2.93333	71.7074	1.24995	up	0.257444	4.85525	1.20238e-06	1.29414e-05
Solyc02g061850	SL4.0ch02	31366227	31376103	-	Phospholipase D (AHRD V3.3 *** K4B675_SOLLC)	SG	SG	2.19867	0.79	58.7868	1.39755	up	0.288526	4.84376	1.27407e-06	1.36577e-05
Solyc08g079890	SL4.0ch08	61426962	61429202	+	Subtilisin-like protease (AHRD V3.3 *** Q9LWA3_SOLLC)	SG	SG	14.2063	3.91967	265.466	1.78497	up	0.368814	4.83975	1.30002e-06	1.39118e-05
Solyc09g014785	SL4.0ch09	6959682	6960798	+	Serine/threonine-protein phosphatase 7 long form-like protein (AHRD V3.3 *-* A0A1J3IZ43_NOCCA)	SG	SG	1.191	4.30833	33.0025	-1.93338	down	0.399623	-4.83801	1.31145e-06	1.40179e-05
Solyc12g096320	SL4.0ch12	64812588	64816103	+	Gamma-glutamylcyclotransferase (AHRD V3.3 *** A0A2G3B4Z7_CAPCH)	SG	SG	2.08933	5.21833	57.2535	-1.3957	down	0.289561	-4.82007	1.4351e-06	1.52694e-05
Solyc06g072460	SL4.0ch06	42360658	42361770	+	Cysteine/Histidine-rich C1 domain family protein (AHRD V3.3 *-* Q9ZUW8_ARATH)	SG	SG	7.00733	2.116	66.4871	1.66356	up	0.348889	4.76816	1.85915e-06	1.95133e-05
Solyc07g052075	SL4.0ch07	60548564	60553197	+	Cytochrome (AHRD V3.3 *** A0A2G3BCL0_CAPCH)	SG	SG	10.0567	3.505	56.0414	1.43921	up	0.302014	4.76537	1.88512e-06	1.97412e-05
Solyc04g051690	SL4.0ch04	50242843	50245890	+	WRKY transcription factor 51	WRKY	TF	10.8377	2.85133	54.168	1.86146	up	0.391048	4.76019	1.93407e-06	2.02424e-05
Solyc02g081500	SL4.0ch02	43423502	43430532	+	Receptor kinase LRK10	RLK-Pelle_LRK10L-2	PK	4.22967	1.592	106.457	1.34463	up	0.282957	4.75206	2.01354e-06	2.10353e-05
Solyc02g065000	SL4.0ch02	34152257	34152778	+	Calcium-binding EF-hand (AHRD V3.3 *** A0A2U1N7Z6_ARTAN)	SG	SG	4.01233	10.5297	50.9616	-1.46371	down	0.309687	-4.72641	2.28519e-06	2.36509e-05
Solyc03g083560	SL4.0ch03	48088322	48089371	+	Protein EXORDIUM-like 7 (AHRD V3.3 *** A0A2G2X692_CAPBA)	SG	SG	6.179	12.0433	128.151	-1.03347	down	0.218817	-4.72297	2.3242e-06	2.40146e-05
Solyc12g094650	SL4.0ch12	64301014	64303874	-	Transmembrane protein, putative (DUF594) (AHRD V3.3 *-* Q9FHI2_ARATH)	SG	SG	2.05633	0.59633	38.0907	1.71914	up	0.364126	4.72127	2.34379e-06	2.41901e-05
Solyc08g081480	SL4.0ch08	62648565	62652028	+	Pectin lyase-like superfamily protein (AHRD V3.3 *** O81746_ARATH)	SG	SG	6.67733	3.15633	114.343	1.00666	up	0.213391	4.71743	2.38846e-06	2.45965e-05
Solyc03g116190	SL4.0ch03	60112700	60113053	-	Chitinase (AHRD V3.3 *-* P93327_MEDTR)	SG	SG	45.384	113.021	376.928	-1.39172	down	0.295167	-4.71503	2.41671e-06	2.48461e-05
Solyc08g016210	SL4.0ch08	7037780	7041430	-	LOW QUALITY PROTEIN: LRR receptor-like serine/threonine-protein kinase GSO1 (AHRD V3.3 *** A0A1U8F7A0_CAPAN)	SG	SG	3.43	1.388	86.9564	1.23794	up	0.263022	4.70659	2.51893e-06	2.57263e-05
Solyc07g064720	SL4.0ch07	66577962	66583542	+	Gdsl esterase/lipase (AHRD V3.3 *** A0A2P4JQK3_QUESU)	SG	SG	5.58667	2.037	56.6127	1.38298	up	0.294219	4.70052	2.59497e-06	2.64884e-05
Solyc02g086310	SL4.0ch02	47016624	47016907	-	lipid-transfer protein 7k-LTP precursor (AHRD V3.3 --* NP_001306883.1)	SG	SG	17.6703	39.9343	109.854	-1.24932	down	0.265881	-4.69879	2.61713e-06	2.66999e-05
Solyc01g105600	SL4.0ch01	86035017	86036652	-	hypothetical protein (AHRD V3.3 *-* AT2G14095.1)	SG	SG	5.48967	1.70733	42.5069	1.60469	up	0.342754	4.68175	2.84442e-06	2.88918e-05
Solyc03g118470	SL4.0ch03	61778497	61780325	+	Nudix hydrolase 4 (AHRD V3.3 *** A0A2G3CZQ7_CAPCH)	SG	SG	166.367	58.475	2040.99	1.43861	up	0.307569	4.67735	2.90603e-06	2.94693e-05
Solyc06g035940	SL4.0ch06	23134857	23150907	+	Homeobox-leucine zipper protein ROC5 (AHRD V3.3 *** A0A2G2X6G6_CAPBA)	HB-HD-ZIP	TF	1.324	0.25933	25.741	2.27174	up	0.48666	4.66802	3.04114e-06	3.07388e-05
Solyc07g056190	SL4.0ch07	63960666	63961462	-	Heavy metal-associated isoprenylated plant protein (AHRD V3.3 *** A0A2R6QEC1_ACTCH)	SG	SG	13.8837	5.62367	79.2053	1.22245	up	0.262759	4.65237	3.28148e-06	3.28643e-05
Solyc07g049290	SL4.0ch07	59463689	59466693	-	Protein NRT1/ PTR FAMILY 6.4 (AHRD V3.3 *** A0A2G2Z2Y2_CAPAN)	SG	SG	1.35733	0.25933	23.4351	2.32494	up	0.499783	4.65191	3.28876e-06	3.29195e-05
Solyc02g080010	SL4.0ch02	42344187	42348553	-	Cysteine-rich receptor-like protein kinase 10 (AHRD V3.3 *** A0A2G2XFS8_CAPBA)	RLK-Pelle_DLSV	PK	4.14933	1.81933	104.18	1.10902	up	0.239037	4.63953	3.49209e-06	3.47862e-05
Solyc06g008510	SL4.0ch06	2414898	2418035	+	Cdt1-like protein chloroplastic-like (AHRD V3.3 *** A0A2K3MWV0_TRIPR)	SG	SG	1.59667	3.556	68.6821	-1.23241	down	0.265655	-4.63914	3.49856e-06	3.4832e-05
Solyc04g028440	SL4.0ch04	15389093	15389293	+	Unknown protein	SG	SG	0.489	8.353	12.0942	-4.1917	down	0.904658	-4.63346	3.59598e-06	3.57635e-05
Solyc08g015640	SL4.0ch08	5118247	5118423	-	Unknown protein	SG	SG	38.154	12.8793	59.2185	1.50227	up	0.324315	4.63213	3.6192e-06	3.59752e-05
Solyc11g005610	SL4.0ch11	488777	490255	+	Transcription factor GRAS (AHRD V3.3 *** A0A200PYP2_9MAGN)	GRAS	TF	0.26267	1.58233	18.4237	-2.66595	down	0.577386	-4.61727	3.88816e-06	3.84636e-05
Solyc02g077890	SL4.0ch02	40702015	40711195	-	RING 1B (AHRD V3.3 *** F4I2H5_ARATH)	SG	SG	12.4973	5.74867	168.839	1.0502	up	0.227571	4.61482	3.93441e-06	3.88591e-05
Solyc08g074270	SL4.0ch08	56481967	56487545	-	Photolyase/cryptochrome dash (AHRD V3.3 *** A0A1Y1HMX6_KLENI)	SG	SG	2.274	4.36367	98.5453	-1.01614	down	0.220773	-4.60265	4.17144e-06	4.10475e-05
Solyc07g056270	SL4.0ch07	64042519	64046715	+	Receptor-like protein kinase (AHRD V3.3 *** A0A2K3P4G5_TRIPR)	RLK-Pelle_RLCK-V	PK	0.87533	2.204	49.0371	-1.4065	down	0.305715	-4.60069	4.21096e-06	4.13926e-05
Solyc06g007190	SL4.0ch06	1280239	1282303	+	Protein phosphatase 2C (AHRD V3.3 *** O24078_MEDSA)	SG	SG	50.144	21.9923	765.345	1.11793	up	0.243189	4.59696	4.287e-06	4.21178e-05
Solyc07g008590	SL4.0ch07	3520904	3524041	+	receptor-like protein 12 (AHRD V3.3 *** A0A1U8F5D2_CAPAN)	SG	SG	1.84533	0.55	49.2906	1.68321	up	0.366853	4.58824	4.47007e-06	4.38006e-05
Solyc03g005480	SL4.0ch03	378062	382391	+	WAT1-related protein (AHRD V3.3 *** K4BDX2_SOLLC)	SG	SG	3.05967	6.00233	91.6694	-1.04626	down	0.228081	-4.58722	4.4919e-06	4.39897e-05
Solyc07g062490	SL4.0ch07	65053362	65054255	+	Epidermis-specific secreted glycoprotein EP1 (AHRD V3.3 *** A0A2G2WG47_CAPBA)	SG	SG	7.597	2.70333	60.3308	1.42287	up	0.310474	4.58291	4.58544e-06	4.47658e-05
Solyc10g038185	SL4.0ch10	19757702	19783531	-	ATP-dependent RNA helicase (AHRD V3.3 *-* U9T5U8_RHIID)	SG	SG	0	1.23833	6.90382	-6.32368	down	1.3875	-4.5576	5.1742e-06	5.01189e-05
Solyc01g005830	SL4.0ch01	576643	582351	+	Glucan endo-1,3-beta-glucosidase 4 (AHRD V3.3 *-* A0A2G2XNZ6_CAPBA)	SG	SG	4.012	1.35533	47.5997	1.49969	up	0.329465	4.55189	5.31649e-06	5.13633e-05
Solyc01g081605	SL4.0ch01	73383924	73385502	-	Serine/threonine-protein phosphatase 7 long form-like protein (AHRD V3.3 *-* A0A1J3IZ43_NOCCA)	SG	SG	1.676	12.0693	126.395	-2.9299	down	0.643666	-4.5519	5.31644e-06	5.13633e-05
Solyc12g013680	SL4.0ch12	4546216	4549113	-	receptor-like protein 12 (AHRD V3.3 *** A0A1S3Y203_TOBAC)	SG	SG	0.642	0.028	12.6196	4.50101	up	0.989999	4.54648	5.45499e-06	5.25647e-05
Solyc06g061040	SL4.0ch06	36743102	36749020	-	Ribose-phosphate pyrophosphokinase (AHRD V3.3 *** A0A0U9HNH5_KLENI)	SG	SG	3.99367	1.16233	47.8638	1.71528	up	0.378381	4.53322	5.80906e-06	5.5803e-05
Solyc01g097430	SL4.0ch01	80543988	80547128	-	ABC transporter (AHRD V3.3 *** A0A0M3R8G1_9SOLA)	SG	SG	0.85633	2.125	53.9682	-1.38306	down	0.30524	-4.53105	5.869e-06	5.63497e-05
Solyc05g006730	SL4.0ch05	1426808	1428745	+	Glutathione S-transferase (AHRD V3.3 *** A0A200QY01_9MAGN)	SG	SG	0.73133	2.98167	24.0505	-2.10802	down	0.467101	-4.51298	6.3923e-06	6.09959e-05
Solyc01g080680	SL4.0ch01	72502052	72505955	+	Sugar facilitator protein 3	SG	SG	2.84033	0.808	48.0835	1.74329	up	0.386468	4.51082	6.45788e-06	6.15585e-05
Solyc07g053640	SL4.0ch07	62018515	62019978	+	Arabinogalactan-protein (AHRD V3.3 *-* Q41256_NICAL)	SG	SG	2.39067	5.047	73.0306	-1.15266	down	0.255702	-4.50785	6.54888e-06	6.22344e-05
Solyc02g065250	SL4.0ch02	34449833	34450818	+	Methyl esterase 1 (AHRD V3.3 *** A0A2U1LMY0_ARTAN)	SG	SG	1.90833	6.08267	31.9226	-1.74522	down	0.387433	-4.50457	6.65075e-06	6.3138e-05
Solyc06g048700	SL4.0ch06	29185226	29185459	-	Unknown protein	SG	SG	14.281	2.801	26.094	2.28912	up	0.509396	4.49379	6.99669e-06	6.61182e-05
Solyc12g088890	SL4.0ch12	63652287	63656719	+	DnaJ protein like (AHRD V3.3 *** A0A2I0VSC0_9ASPA)	SG	SG	8.73667	3.29933	93.6568	1.33597	up	0.297684	4.48787	7.19394e-06	6.78787e-05
Solyc05g009490	SL4.0ch05	3710691	3712238	+	Unknown protein	SG	SG	12.5257	2.86067	28.5041	2.06678	up	0.461618	4.47725	7.56094e-06	7.10171e-05
Solyc03g006080	SL4.0ch03	776218	780310	+	leucine-rich repeat receptor protein kinase EMS1-like (AHRD V3.3 *** A0A1U8ESV6_CAPAN)	RLK-Pelle_LRR-XII-1	PK	1.995	0.67	69.1189	1.50487	up	0.336504	4.47208	7.74641e-06	7.25392e-05
Solyc06g035620	SL4.0ch06	22428104	22430897	-	Transcription factor GRAS (AHRD V3.3 *** A0A200QMI2_9MAGN)	GRAS	TF	46.9107	22.187	860.339	1.0087	up	0.225853	4.46621	7.96187e-06	7.42948e-05
Solyc04g016000	SL4.0ch04	6627469	6631015	-	Heat shock transcription factor protein 8 (AHRD V3.3 *** A0A1W6LWG5_FRAAN)	HSF	TF	2.21167	0.178	20.5176	3.56764	up	0.800334	4.45769	8.28459e-06	7.70741e-05
Solyc11g051123	SL4.0ch11	17220378	17233471	-	Unknown protein	SG	SG	16.551	4.53733	36.4782	1.80092	up	0.404402	4.4533	8.45607e-06	7.85908e-05
Solyc07g008140	SL4.0ch07	2823941	2825425	-	Umecyanin (AHRD V3.3 *-* A0A2G2WBI2_CAPBA)	SG	SG	4.01967	1.11	31.1545	1.7771	up	0.39932	4.45032	8.57429e-06	7.95701e-05
Solyc06g068810	SL4.0ch06	40272056	40274291	-	Pentatricopeptide repeat-containing protein (AHRD V3.3 *** A0A2G3C962_CAPCH)	SG	SG	3.59767	1.408	61.4009	1.28354	up	0.288751	4.44515	8.78326e-06	8.13064e-05
Solyc09g090900	SL4.0ch09	66402970	66407908	+	3-isopropylmalate dehydratase large subunit (AHRD V3.3 *** A0A2G3CJZ4_CAPCH)	SG	SG	4.626	1.77467	77.6099	1.31611	up	0.296957	4.43197	9.33771e-06	8.60177e-05
Solyc02g077610	SL4.0ch02	40483346	40487516	-	NAC domain protein (AHRD V3.3 *** S5R952_9ROSA)	NAC	TF	4.97167	1.84133	49.044	1.35935	up	0.306943	4.42867	9.48157e-06	8.71629e-05
Solyc04g074020	SL4.0ch04	57993406	57996613	-	Receptor protein kinase, putative (AHRD V3.3 *** A0A061FG24_THECC)	RLK-Pelle_LRR-XI-1	PK	2.119	0.711	55.5101	1.50675	up	0.340625	4.4235	9.71158e-06	8.91892e-05
Solyc06g072530	SL4.0ch06	42407363	42408478	-	CASP-like protein (AHRD V3.3 *** A0A328D0P9_9ASTE)	SG	SG	1.436	4.67	31.1001	-1.78028	down	0.403771	-4.40913	1.03786e-05	9.48464e-05
Solyc08g014570	SL4.0ch08	4716427	4719834	+	Ankyrin repeat-containing protein (AHRD V3.3 *** A0A1U8F3K5_CAPAN)	SG	SG	1.78833	0.53033	37.5513	1.68852	up	0.383812	4.39935	1.08574e-05	9.8845e-05
Solyc06g074760	SL4.0ch06	43965115	43968917	-	Ring/U-Box superfamily protein (AHRD V3.3 *-* F4IHN6_ARATH)	SG	SG	1.131	0.21233	20.2344	2.33774	up	0.532749	4.38807	1.14358e-05	0.000103837
Solyc01g079150	SL4.0ch01	70818917	70822807	-	HCO3-transporter family (AHRD V3.3 *** A0A2U1KUW6_ARTAN)	SG	SG	0.40133	1.34133	31.5169	-1.81313	down	0.41354	-4.38442	1.16296e-05	0.000105398
Solyc07g061800	SL4.0ch07	64590975	64591990	-	Heme-binding-like protein (AHRD V3.3 *** A0A2I0X1C8_9ASPA)	SG	SG	1.441	4.219	35.0027	-1.62752	down	0.371438	-4.38169	1.17764e-05	0.000106573
Solyc02g091250	SL4.0ch02	50650329	50650721	-	Mediator of RNA polymerase II transcription subunit (AHRD V3.3 *** Q9ZU37_ARATH)	SG	SG	22.7823	9.634	83.7874	1.17175	up	0.267505	4.38029	1.18521e-05	0.000107206
Solyc02g065757	SL4.0ch02	34934662	34935953	+	Serine/threonine-protein phosphatase 7 long form-like protein (AHRD V3.3 *-* A0A1J3IZ43_NOCCA)	SG	SG	6.57733	31.471	273.719	-2.33581	down	0.53381	-4.37573	1.21025e-05	0.000109417
Solyc01g021730	SL4.0ch01	32779350	32780415	-	NAC domain-containing protein (AHRD V3.3 *-* A0A2U1NIJ0_ARTAN)	NAC	TF	9.14567	4.16467	93.3202	1.0571	up	0.24206	4.36709	1.25914e-05	0.000113451
Solyc05g006220	SL4.0ch05	927595	931870	-	IAA-amino acid hydrolase ILR1-like 1 (AHRD V3.3 *** A0A2G3B8H5_CAPCH)	SG	SG	0.254	1.37767	17.8467	-2.5125	down	0.582856	-4.31067	1.62759e-05	0.00014345
Solyc01g100310	SL4.0ch01	82643018	82644400	+	DUF1645 family protein (AHRD V3.3 *-* G7I9G3_MEDTR)	SG	SG	3.87667	7.38467	104.229	-1.00108	down	0.232261	-4.31016	1.63136e-05	0.000143714
Solyc12g094400	SL4.0ch12	64107691	64115082	+	Major facilitator superfamily (AHRD V3.3 *** A0A2U1P5G0_ARTAN)	SG	SG	2.12	0.481	23.5531	2.05977	up	0.478271	4.30669	1.65715e-05	0.000145779
Solyc01g091850	SL4.0ch01	77638966	77640207	+	Ccc1 family (AHRD V3.3 *** A0A2U1QPJ4_ARTAN)	SG	SG	1.943	0.25333	14.9739	2.88717	up	0.670549	4.30568	1.66475e-05	0.000146216
Solyc06g072670	SL4.0ch06	42480769	42483142	-	Hydroxysteroid dehydrogenase (AHRD V3.3 *** Q2R3W3_ORYSJ)	SG	SG	7.08367	2.77133	80.4786	1.28765	up	0.299745	4.29583	1.74037e-05	0.000151878
Solyc08g062580	SL4.0ch08	49589473	49591119	-	Pentatricopeptide repeat-containing protein (AHRD V3.3 *** A0A2G3CFE3_CAPCH)	SG	SG	0	0.52233	5.8508	-6.08464	down	1.4169	-4.29435	1.75209e-05	0.000152758
Solyc08g080650	SL4.0ch08	62005681	62006421	+	PATHOGENESIS RELATED PROTEIN P23	SG	SG	257.374	654.675	4535.33	-1.41805	down	0.331121	-4.28256	1.84756e-05	0.000160629
Solyc05g050380	SL4.0ch05	59871653	59876273	+	Cyclic nucleotide-gated ion channel 1 (AHRD V3.3 *** A0A2G2WSK7_CAPBA)	SG	SG	15.34	5.75567	290.59	1.34403	up	0.314104	4.27895	1.87781e-05	0.00016303
Solyc04g074000	SL4.0ch04	57985338	57988848	-	Receptor protein kinase, putative (AHRD V3.3 *** A0A061FG24_THECC)	RLK-Pelle_LRR-XI-1	PK	3.565	1.48667	113.212	1.1953	up	0.279361	4.2787	1.87985e-05	0.000163131
Solyc09g098120	SL4.0ch09	68079248	68080835	+	DUF1264 domain-containing protein (AHRD V3.3 *** A0A1Q3BQQ5_CEPFO)	SG	SG	0.438	2.15367	17.2701	-2.36918	down	0.553925	-4.27709	1.89355e-05	0.000164243
Solyc06g007970	SL4.0ch06	1839162	1842213	-	Protein SULFUR DEFICIENCY-INDUCED 1 (AHRD V3.3 *** A0A1U8GXQ8_CAPAN)	SG	SG	0.196	1.698	12.6473	-3.18958	down	0.746642	-4.2719	1.93812e-05	0.000168031
Solyc03g007710	SL4.0ch03	2269587	2270759	-	membrane-associated kinase regulator (AHRD V3.3 *** AT5G52870.2)	SG	SG	10.2003	4.28433	103.628	1.18005	up	0.276708	4.2646	2.0026e-05	0.000173136
Solyc08g023340	SL4.0ch08	28285659	28290789	+	Unknown protein	SG	SG	0.25767	3.87567	10.5506	-3.9894	down	0.935633	-4.26386	2.00928e-05	0.000173633
Solyc04g077270	SL4.0ch04	60231786	60234995	-	G-type lectin S-receptor-like serine/threonine-protein kinase (AHRD V3.3 *** A0A1U8GJN2_CAPAN)	RLK-Pelle_DLSV	PK	10.662	3.71467	258.231	1.45224	up	0.340976	4.25906	2.05285e-05	0.000177069
Solyc02g086650	SL4.0ch02	47315487	47319418	+	Phosphoenolpyruvate/phosphate translocator 2, chloroplastic (AHRD V3.3 *** A0A2G2XHT3_CAPBA)	SG	SG	2.83633	1.03	48.5416	1.38862	up	0.326427	4.254	2.09987e-05	0.000180873
Solyc06g076660	SL4.0ch06	45289751	45291465	-	proliferating cell nuclear antigen	SG	SG	3.22867	6.51167	74.0987	-1.08377	down	0.255446	-4.24267	2.20878e-05	0.000189463
Solyc02g077290	SL4.0ch02	40262545	40266483	+	glutamate receptor-like 1.2	SG	SG	1.24267	0.25667	27.1851	2.21888	up	0.526434	4.21493	2.49855e-05	0.000212068
Solyc05g047530	SL4.0ch05	58353753	58355726	-	trans-cinnamate 4-monooxygenase	SG	SG	0.10367	0.84467	12.1114	-3.11109	down	0.739384	-4.20767	2.58014e-05	0.000218495
Solyc12g057140	SL4.0ch12	62838863	62839273	+	Unknown protein	SG	SG	22.196	8.59733	83.0148	1.29568	up	0.308219	4.20376	2.62515e-05	0.000221902
Solyc08g067310	SL4.0ch08	54484908	54486269	+	Non-specific serine/threonine protein kinase (AHRD V3.3 *** A0A2G2W7U9_CAPBA)	CAMK_CAMKL-CHK1	PK	5.864	2.773	77.4207	1.00475	up	0.239192	4.20062	2.66185e-05	0.000224698
Solyc07g055490	SL4.0ch07	63422000	63424325	-	Cytochrome (AHRD V3.3 *** A0A2G2Z466_CAPAN)	SG	SG	3.83733	1.16267	51.8818	1.66121	up	0.39564	4.19879	2.6834e-05	0.000226138
Solyc11g006630	SL4.0ch11	1275554	1279203	+	Disease resistance protein (AHRD V3.3 *** A0A2U1M2V8_ARTAN)	SG	SG	1.19167	0.36833	32.2098	1.61841	up	0.387968	4.17151	3.02591e-05	0.00025175
Solyc04g054370	SL4.0ch04	51662920	51663417	-	RING/U-box superfamily protein (AHRD V3.3 *-* Q3EAE6_ARATH)	SG	SG	9.589	3.50767	42.7692	1.38003	up	0.331513	4.16281	3.14359e-05	0.000260513
Solyc01g005800	SL4.0ch01	523896	526595	-	Calmodulin binding protein (AHRD V3.3 *** A0A2K3N563_TRIPR)	SG	SG	3.891	1.829	82.7849	1.01453	up	0.243848	4.16052	3.17528e-05	0.000263022
Solyc07g014730	SL4.0ch07	5234647	5238199	+	Phospholipase A2-alpha (AHRD V3.3 *** A0A2G2WBQ3_CAPBA)	SG	SG	4.12433	1.101	25.8077	1.83523	up	0.44172	4.15475	3.25644e-05	0.000269265
Solyc07g055470	SL4.0ch07	63403173	63406013	-	Cytochrome (AHRD V3.3 *** A0A2G2Z447_CAPAN)	SG	SG	2.89133	0.887	45.1136	1.63105	up	0.393588	4.14405	3.4122e-05	0.000281019
Solyc07g015910	SL4.0ch07	5780931	5788623	+	WAT1-related protein (AHRD V3.3 *** K4CCA8_SOLLC)	SG	SG	0.501	2.03567	22.2199	-2.09439	down	0.505796	-4.14078	3.4612e-05	0.000284676
Solyc09g074530	SL4.0ch09	62575687	62577312	+	Bidirectional sugar transporter SWEET (AHRD V3.3 *** M1ASY4_SOLTU)	SG	SG	3.56567	1.11933	34.7998	1.59619	up	0.385959	4.13566	3.53939e-05	0.000290593
Solyc01g007780	SL4.0ch01	1879369	1884087	-	HVA22-like protein (AHRD V3.3 *** A0A2G3AY13_CAPCH)	SG	SG	4.59733	1.72867	45.4284	1.33908	up	0.327043	4.0945	4.23079e-05	0.00034207
Solyc01g102740	SL4.0ch01	83749009	83751044	+	NAC domain (AHRD V3.3 *-* A0A200PZR6_9MAGN)	NAC	TF	0.69033	2.123	29.2675	-1.69652	down	0.414464	-4.09328	4.25316e-05	0.00034358
Solyc12g007045	SL4.0ch12	1497018	1497728	-	Arabinogalactan peptide 22 (AHRD V3.3 --* A0A2G2YUE4_CAPAN)	SG	SG	18.077	7.175	55.413	1.25812	up	0.309271	4.06801	4.74163e-05	0.000379903
Solyc07g006630	SL4.0ch07	1468325	1470183	-	Zinc finger protein CONSTANS-like 5-like (AHRD V3.3 *** A0A2K3N2C5_TRIPR)	C2C2-CO-like	TF	1.563	3.638	46.2863	-1.29064	down	0.318097	-4.05739	4.96248e-05	0.000395551
Solyc10g005910	SL4.0ch10	591311	595737	-	GTPase Der (AHRD V3.3 *** A0A1J3HSR7_NOCCA)	SG	SG	1.536	2.969	70.0518	-1.02493	down	0.2533	-4.0463	5.20326e-05	0.000413149
Solyc01g098060	SL4.0ch01	80917324	80917782	-	Agamous-like MADS-box protein AGL21 (AHRD V3.3 *** A0A2G2W7Q0_CAPBA)	MADS-M-type	TF	11.5197	3.55033	45.3025	1.63691	up	0.405909	4.03271	5.51384e-05	0.000435577
Solyc08g080660	SL4.0ch08	62009236	62009988	-	Pathogenesis-related thaumatin family protein (AHRD V3.3 *** A0A2K3LJG6_TRIPR)	SG	SG	2.20833	0.10633	11.3051	4.3374	up	1.07827	4.02256	5.75697e-05	0.000453627
Solyc10g085030	SL4.0ch10	63513949	63514548	+	Heme-binding-like protein (AHRD V3.3 *** A0A2I0X8X3_9ASPA)	SG	SG	9.89833	4.11233	55.1856	1.18652	up	0.295027	4.02172	5.77738e-05	0.000455042
Solyc02g014220	SL4.0ch02	14327346	14331131	+	Endoglucanase (AHRD V3.3 *** A0A2G3D2B5_CAPCH)	SG	SG	0.263	1.11367	17.8221	-2.15516	down	0.536413	-4.01774	5.876e-05	0.000462614
Solyc07g047680	SL4.0ch07	58800479	58800982	+	F-box protein SNE (AHRD V3.3 *** A0A2G3BZC0_CAPCH)	SG	SG	4.10933	9.528	46.1329	-1.28662	down	0.320252	-4.01753	5.88115e-05	0.000462627
Solyc12g011030	SL4.0ch12	3934682	3935969	+	xyloglucan endotransglucosylase-hydrolase 9	SG	SG	24.7743	49.8197	527.641	-1.07851	down	0.269028	-4.00892	6.09963e-05	0.000476787
Solyc03g071855	SL4.0ch03	15893025	15893911	+	Unknown protein	SG	SG	2.448	0.04767	8.21624	5.40869	up	1.35174	4.00128	6.30012e-05	0.000490829
Solyc08g006750	SL4.0ch08	1332553	1336469	+	Serine decarboxylase (AHRD V3.3 *** A0A1U8F8Y3_CAPAN)	SG	SG	1.48867	0.21967	17.517	2.70403	up	0.675862	4.00087	6.31113e-05	0.000491459
Solyc06g060340	SL4.0ch06	36000748	36003894	+	Photosystem II 22 kDa protein, chloroplastic (AHRD V3.3 *** A0A1U8GV91_CAPAN)	SG	SG	0.175	1.46967	12.1306	-3.14112	down	0.786645	-3.99306	6.52273e-05	0.00050624
Solyc02g082070	SL4.0ch02	43791526	43794310	+	Cytochrome 71AV8 (AHRD V3.3 *** A0A2G2XFF3_CAPBA)	SG	SG	1.05967	0.26433	22.2818	1.93872	up	0.486704	3.98336	6.79464e-05	0.000526684
Solyc04g009530	SL4.0ch04	2979674	2984908	-	Glutathione S-transferase (AHRD V3.3 *** A0A200QHH9_9MAGN)	SG	SG	1.85767	4.102	48.6858	-1.2194	down	0.306476	-3.97878	6.92707e-05	0.000535386
Solyc06g017860	SL4.0ch06	12505301	12508752	-	Carboxypeptidase (AHRD V3.3 *** A0A2G3CAN0_CAPCH)	SG	SG	0.07833	0.967	10.6872	-3.68389	down	0.92637	-3.97669	6.98815e-05	0.000538763
Solyc12g098370	SL4.0ch12	65430391	65434549	+	Myb family transcription factor APL (AHRD V3.3 *** A0A1U8F7R6_CAPAN)	GARP-G2-like	TF	3.16067	6.16933	64.8832	-1.03936	down	0.261586	-3.9733	7.08825e-05	0.000546027
Solyc01g066640	SL4.0ch01	67603276	67604826	+	Vitellogenin-like protein (AHRD V3.3 *-* Q9FH24_ARATH)	SG	SG	0.06267	0.831	9.39521	-3.80567	down	0.959343	-3.96695	7.27982e-05	0.000559162
Solyc02g071920	SL4.0ch02	39293386	39297394	-	NOD26-like intrinsic protein 1.2	SG	SG	1.79767	3.873	49.566	-1.18259	down	0.298248	-3.96512	7.33585e-05	0.000563
Solyc05g013535	SL4.0ch05	6851571	6854761	-	Serine/threonine-protein phosphatase 7 long form-like protein (AHRD V3.3 *-* A0A1J3IZ43_NOCCA)	SG	SG	0.42167	2.09667	14.6348	-2.39072	down	0.606128	-3.94426	8.00469e-05	0.000610417
Solyc01g087850	SL4.0ch01	74964687	74967794	+	serine protease SBT3	SG	SG	2.753	1.191	80.5393	1.14079	up	0.289473	3.94094	8.11625e-05	0.000618045
Solyc08g062330	SL4.0ch08	49012370	49014355	+	Ankyrin repeat family protein (AHRD V3.3 *** F8WLA0_CITUN)	SG	SG	2.072	0.659	30.0121	1.57389	up	0.399871	3.936	8.28517e-05	0.000629876
Solyc07g048060	SL4.0ch07	59127623	59128135	+	Cytochrome b561 and DOMON domain-containing protein (AHRD V3.3 *-* A0A2G3BZZ3_CAPCH)	SG	SG	13.7633	5.12133	63.6046	1.3604	up	0.346315	3.92821	8.55809e-05	0.000648239
Solyc08g066500	SL4.0ch08	53301572	53307087	-	Homeobox leucine-zipper protein (AHRD V3.3 *** Q8H964_ZINVI)	HB-HD-ZIP	TF	1.87033	0.58467	43.7426	1.60972	up	0.409807	3.928	8.5655e-05	0.000648536
Solyc01g006050	SL4.0ch01	739636	741029	-	transmembrane protein 45B-like (AHRD V3.3 *** A0A2I4DQK0_9ROSI)	SG	SG	0.294	1.33633	15.3433	-2.25925	down	0.575286	-3.92717	8.5952e-05	0.00064999
Solyc04g015040	SL4.0ch04	5273806	5278956	-	Peptidylprolyl isomerase (AHRD V3.3 *** A0A2G2XYE0_CAPAN)	SG	SG	3.41	6.59033	64.03	-1.02608	down	0.261496	-3.92388	8.71338e-05	0.000657589
Solyc07g015860	SL4.0ch07	5709183	5711984	+	peptide deformylase AF271258	SG	SG	1.9	3.863	55.9184	-1.09842	down	0.28018	-3.92039	8.84074e-05	0.00066558
Solyc01g009700	SL4.0ch01	3940228	3942519	+	NL0E (AHRD V3.3 *** Q9ZS81_SOLLC)	SG	SG	0.57133	0.013	7.69001	5.30583	up	1.35433	3.91768	8.94041e-05	0.000672266
Solyc08g081810	SL4.0ch08	62868985	62873205	-	Cation/H(+) antiporter 17 (AHRD V3.3 *** A0A2G2XJX1_CAPBA)	SG	SG	0.25433	0.951	20.81	-1.9797	down	0.50568	-3.91493	9.04293e-05	0.000678877
Solyc04g007960	SL4.0ch04	1645421	1649806	-	Caleosin (AHRD V3.3 *** A0A200QL80_9MAGN)	SG	SG	5.06733	1.88267	43.7442	1.35249	up	0.345619	3.91324	9.10666e-05	0.000682835
Solyc02g092820	SL4.0ch02	51842345	51844842	-	IAA-amido synthetase 3-4	SG	SG	1.222	2.73133	55.2534	-1.23413	down	0.316436	-3.9001	9.61536e-05	0.000718658
Solyc05g053310	SL4.0ch05	62821800	62823737	-	Stress responsive A/B Barrel domain containing protein (AHRD V3.3 *** A0A1Y1IK97_KLENI)	SG	SG	2.12433	5.257	40.4487	-1.37681	down	0.354735	-3.88123	0.000103928	0.0007718
Solyc12g010800	SL4.0ch12	3754204	3755449	-	Basic-leucine zipper (BZIP) transcription factor family protein (AHRD V3.3 *** A0A1I9LST2_ARATH)	bZIP	TF	3.74267	7.16333	67.2417	-1.00854	down	0.259861	-3.88108	0.000103993	0.000771971
Solyc02g065220	SL4.0ch02	34411933	34414224	-	Cytochrome P450 (AHRD V3.3 *** A0A1U9X5Y9_THAGA)	SG	SG	1.42067	2.98267	51.6665	-1.14333	down	0.294628	-3.88058	0.000104207	0.000772943
Solyc02g080540	SL4.0ch02	42730559	42731692	+	ATP synthase gamma chain, chloroplastic (AHRD V3.3 *** A0A2G3D743_CAPCH)	SG	SG	1.884	4.576	49.2416	-1.35248	down	0.348568	-3.8801	0.000104414	0.000774172
Solyc02g063520	SL4.0ch02	33641304	33642830	+	Homeobox-leucine zipper protein HAT22 (AHRD V3.3 *** A0A2G2XBJ3_CAPBA)	HB-HD-ZIP	TF	5.72733	2.66367	63.805	1.02876	up	0.26516	3.87978	0.000104551	0.000774876
Solyc03g071800	SL4.0ch03	15668541	15669126	-	Protein DEFECTIVE IN MERISTEM SILENCING 3 (AHRD V3.3 *-* A0A1U8FYZ2_CAPAN)	SG	SG	0.099	2.40033	8.32513	-4.68053	down	1.20952	-3.86974	0.000108953	0.000804298
Solyc04g079680	SL4.0ch04	62027689	62029581	+	Cytochrome P450 (AHRD V3.3 *** A0A2U1M7T5_ARTAN)	SG	SG	3.97467	1.87367	69.8375	1.01357	up	0.262808	3.85672	0.000114921	0.000842662
Solyc12g088910	SL4.0ch12	63664443	63667395	+	P-loop containing nucleoside triphosphate hydrolases superfamily protein (AHRD V3.3 *** A0A1P8B1U2_ARATH)	SG	SG	1.74067	3.80333	50.0874	-1.20295	down	0.31243	-3.85029	0.000117978	0.000861339
Solyc05g006380	SL4.0ch05	1076537	1078821	-	F-box domain, Leucine-rich repeat domain, L domain-like protein (AHRD V3.3 *-* A0A2U1PDH8_ARTAN)	SG	SG	0.14467	0.948	11.1108	-2.78536	down	0.724889	-3.84246	0.000121806	0.000887544
Solyc01g006520	SL4.0ch01	1105731	1109059	+	Receptor-like protein kinase (AHRD V3.3 *** A0A2U1PPA0_ARTAN)	RLK-Pelle_SD-2b	PK	1.71033	0.619	40.6876	1.39195	up	0.362577	3.83904	0.000123515	0.000899295
Solyc07g052380	SL4.0ch07	60808010	60811393	+	Protein DETOXIFICATION (AHRD V3.3 *** A0A1J7GU23_LUPAN)	SG	SG	2.77067	1.014	41.1374	1.37593	up	0.358507	3.83794	0.000124072	0.000902995
Solyc04g076300	SL4.0ch04	59209609	59217655	-	Mechanosensitive ion channel protein 2, chloroplastic (AHRD V3.3 *** A0A2G2X028_CAPBA)	SG	SG	2.484	1.13067	62.999	1.05809	up	0.275841	3.83586	0.000125125	0.000910299
Solyc02g081800	SL4.0ch02	43603882	43605177	+	HXXXD-type acyl-transferase family protein (AHRD V3.3 *** F4JBC7_ARATH)	SG	SG	2.21667	0.62333	24.0557	1.7583	up	0.459181	3.8292	0.000128559	0.000932982
Solyc03g111510	SL4.0ch03	56527182	56530255	+	RING/U-box superfamily protein (AHRD V3.3 *** A0A2U1NQ36_ARTAN)	SG	SG	0.14667	1.37667	10.2213	-3.29991	down	0.861789	-3.82914	0.000128594	0.000932982
Solyc05g150118	SL4.0ch05	11721717	11722590	+	Serine/threonine-protein phosphatase 7 long form-like protein (AHRD V3.3 *-* A0A1J3DHF8_NOCCA)	SG	SG	0.707	3.01633	16.2539	-2.16388	down	0.566842	-3.81743	0.000134847	0.000974928
Solyc03g097650	SL4.0ch03	54550533	54552076	+	NAC domain (AHRD V3.3 *** A0A200R3X5_9MAGN)	NAC	TF	1.20367	3.22833	29.2849	-1.50049	down	0.393341	-3.81474	0.000136326	0.000984473
Solyc10g024360	SL4.0ch10	13272564	13279108	+	Potassium channel AKT2 (AHRD V3.3 *** A0A1U8F4T5_CAPAN)	SG	SG	1.44233	2.75567	71.8645	-1.00607	down	0.264339	-3.806	0.000141232	0.00101714
Solyc02g080480	SL4.0ch02	42668738	42671792	-	Protein DETOXIFICATION (AHRD V3.3 *** A3KDM5_TOBAC)	SG	SG	1.76533	0.524	27.9195	1.6885	up	0.443955	3.80332	0.000142771	0.00102702
Solyc01g105920	SL4.0ch01	86283705	86286276	+	Beta myrcene/limonene synthase (AHRD V3.3 *** G1JUH4_SOLLC)	SG	SG	0.07867	0.676	9.41333	-3.18175	down	0.837623	-3.79855	0.000145544	0.00104455
Solyc03g121340	SL4.0ch03	63903865	63904125	+	Unknown protein	SG	SG	15.1207	4.11967	32.8759	1.81531	up	0.480969	3.77428	0.00016047	0.00114022
Solyc05g009330	SL4.0ch05	3523855	3529018	-	Fiber protein Fb34 (AHRD V3.3 *** B4FVT6_MAIZE)	SG	SG	4.81867	1.598	39.5417	1.52387	up	0.403789	3.77392	0.000160701	0.00114142
Solyc07g056200	SL4.0ch07	63964291	63965298	-	Heavy metal-associated isoprenylated plant protein (AHRD V3.3 *** A0A2R6QEC1_ACTCH)	SG	SG	7.775	2.915	54.6194	1.34816	up	0.357682	3.76915	0.000163803	0.00116168
Solyc06g072700	SL4.0ch06	42497692	42500025	-	Heavy metal-associated isoprenylated plant protein (AHRD V3.3 *-* A0A2R6PUZ2_ACTCH)	SG	SG	5.94733	2.371	77.3054	1.26197	up	0.335465	3.76187	0.00016865	0.00119423
Solyc02g081120	SL4.0ch02	43175431	43179388	+	class 1 knotted-like homeodomain protein	HB-KNOX	TF	1.816	0.48367	24	1.83426	up	0.487958	3.75905	0.000170563	0.00120686
Solyc07g064650	SL4.0ch07	66537546	66538082	+	Senescence regulator S40 (AHRD V3.3 *** A0A200PYV8_9MAGN)	SG	SG	3.58733	8.18467	42.3624	-1.26568	down	0.337258	-3.75287	0.000174824	0.0012347
Solyc08g082900	SL4.0ch08	63699768	63704091	-	WD40 repeat (AHRD V3.3 *** A0A200QWB6_9MAGN)	SG	SG	1.31067	2.542	60.9777	-1.03094	down	0.274799	-3.75162	0.000175694	0.00123915
Solyc04g054950	SL4.0ch04	52780154	52781564	-	NAD(P)-binding Rossmann-fold superfamily protein (AHRD V3.3 *** F4IKL5_ARATH),Pfam:PF13561	SG	SG	2.13	0.33767	15.0881	2.60253	up	0.694522	3.74723	0.000178801	0.00125797
Solyc04g080720	SL4.0ch04	62792963	62795723	-	Transferase (AHRD V3.3 *** A0A200QE34_9MAGN)	SG	SG	0.046	0.72433	8.17687	-4.03741	down	1.09184	-3.69782	0.000217461	0.00150266
Solyc03g031760	SL4.0ch03	4139351	4142884	-	Homeobox-leucine zipper protein HDG2-like (AHRD V3.3 *** A0A2K3P3R2_TRIPR)	SG	SG	0.08167	0.63333	10.0169	-3.0321	down	0.823385	-3.68248	0.000230974	0.00158368
Solyc04g009900	SL4.0ch04	3247732	3249119	+	phosphoenolpyruvate carboxylase kinase	CAMK_CDPK	PK	2.32	4.475	59.1675	-1.02566	down	0.278889	-3.67767	0.000235378	0.00161149
Solyc09g097780	SL4.0ch09	67849194	67850180	+	Glycine-rich protein (AHRD V3.3 *-* A0A2G2ZTB9_CAPAN)	SG	SG	0.58933	2.48233	15.2084	-2.15016	down	0.5848	-3.67675	0.000236223	0.00161668
Solyc03g081330	SL4.0ch03	46759989	46760267	-	Avr9/Cf-9 rapidly elicited protein (AHRD V3.3 -** AT5G54165.1)	SG	SG	21.399	8.723	55.2596	1.21867	up	0.332067	3.66996	0.000242586	0.00165657
Solyc08g079590	SL4.0ch08	61202490	61205142	+	PPR containing protein (AHRD V3.3 *** AT4G22758.1)	SG	SG	4.18733	1.63	40.0183	1.28806	up	0.352089	3.65834	0.000253849	0.00172967
Solyc03g034370	SL4.0ch03	6057799	6057990	+	Unknown protein	SG	SG	241.016	74.8747	397.252	1.61751	up	0.443032	3.65101	0.000261215	0.00177466
Solyc09g005230	SL4.0ch09	178332	183656	-	Protein root UVB sensitive 5 (AHRD V3.3 *** A0A2G3BL77_CAPCH)	SG	SG	1.441	2.784	58.419	-1.02772	down	0.281789	-3.64714	0.00026518	0.00179897
Solyc10g079640	SL4.0ch10	60246464	60257421	-	IAA-amino acid hydrolase ILR1-like 6 (AHRD V3.3 *** A0A2G2YNX9_CAPAN)	SG	SG	0.79967	2.00733	32.9655	-1.39857	down	0.383496	-3.6469	0.00026542	0.00179994
Solyc11g068910	SL4.0ch11	51533876	51536765	-	Methyl-CpG-binding domain-containing protein 11 (AHRD V3.3 *** A0A2G2YH09_CAPAN)	SG	SG	5.57	2.585	62.8432	1.0356	up	0.284665	3.63797	0.00027479	0.00185806
Solyc01g087800	SL4.0ch01	74936752	74939115	+	Subtilisin-like protease (AHRD V3.3 *** O82777_SOLLC)	SG	SG	0.922	0.20133	17.3416	2.13744	up	0.589918	3.62328	0.000290886	0.00195692
Solyc01g080260	SL4.0ch01	72071206	72074379	+	ARM repeat superfamily protein (AHRD V3.3 *** A0A2U1LFG7_ARTAN)	SG	SG	1.42833	0.57467	40.6048	1.23581	up	0.341377	3.62007	0.000294523	0.00197853
Solyc04g064760	SL4.0ch04	55249361	55253451	-	Carboxypeptidase (AHRD V3.3 *** A0A1U8GE15_CAPAN)	SG	SG	1.087	0.27067	17.701	1.92451	up	0.531611	3.62014	0.000294448	0.00197853
Solyc01g009690	SL4.0ch01	3933835	3936432	+	SC0A (AHRD V3.3 *** Q9ZS79_SOLLC)	SG	SG	0.613	0.101	12.0906	2.54219	up	0.703397	3.61416	0.000301321	0.00201836
Solyc03g078570	SL4.0ch03	45710408	45712971	-	Rab family GTPase (AHRD V3.3 *** A0A1Y1IFP9_KLENI)	SG	SG	3.28833	1.143	34.3223	1.4535	up	0.402715	3.60926	0.000307076	0.00205247
Solyc01g056653	SL4.0ch01	48618601	48619805	+	Unknown protein	SG	SG	1.885	0.481	18.6461	1.90764	up	0.529638	3.60179	0.000316032	0.00210627
Solyc02g091690	SL4.0ch02	50965259	50966904	+	bHLH transcription factor 081	bHLH	TF	0.808	2.26533	24.6713	-1.56011	down	0.43353	-3.59862	0.000319913	0.00212985
Solyc01g098850	SL4.0ch01	81507186	81508975	-	NAD(P)-binding Rossmann-fold superfamily protein (AHRD V3.3 *** A0A1P8AU36_ARATH),Pfam:PF13561	SG	SG	1.69567	0.39633	16.7322	2.01263	up	0.559492	3.59725	0.000321599	0.00213725
Solyc03g044900	SL4.0ch03	10058415	10059424	-	Calmodulin-like 41 (AHRD V3.3 *** A0A2U1NW79_ARTAN)	SG	SG	4.013	1.22367	30.5818	1.6422	up	0.456622	3.59641	0.000322635	0.0021426
Solyc10g081320	SL4.0ch10	61530649	61533106	+	R2R3MYB transcription factor 69	MYB	TF	0.07967	0.854	7.71117	-3.50041	down	0.97352	-3.59562	0.000323619	0.00214684
Solyc12g099465	SL4.0ch12	66137261	66137917	-	senescence-associated gene 21 (AHRD V3.3 -** AT4G02380.1)	SG	SG	6.032	1.913	23.9462	1.58234	up	0.44058	3.5915	0.00032878	0.00217719
Solyc01g008220	SL4.0ch01	2299064	2302317	-	UPF0664 stress-induced protein C29B12.11c (AHRD V3.3 *** A0A1J3H3L4_NOCCA)	SG	SG	7.05167	2.92533	47.6402	1.19838	up	0.334191	3.5859	0.000335913	0.00221968
Solyc04g014400	SL4.0ch04	4663819	4671563	-	LOW QUALITY PROTEIN: LRR receptor-like serine/threonine-protein kinase GSO1 (AHRD V3.3 *** A0A1U8F7A0_CAPAN)	SG	SG	7.21367	2.11767	218.809	1.7011	up	0.47482	3.58261	0.000340172	0.00224702
Solyc03g114440	SL4.0ch03	58866007	58866546	-	Ethylene-responsive transcription factor (AHRD V3.3 *-* A0A2G2YW81_CAPAN)	AP2/ERF-ERF	TF	0.08967	1.81733	6.9875	-4.42106	down	1.2357	-3.57777	0.000346533	0.00228093
Solyc06g076290	SL4.0ch06	45083901	45084652	+	Transcription factor GRAS (AHRD V3.3 *-* A0A2U1MZM3_ARTAN)	GRAS	TF	15.053	7.108	55.0994	1.00623	up	0.281578	3.57353	0.000352197	0.00231412
Solyc02g071430	SL4.0ch02	38895138	38897031	-	2-oxoglutarate (2OG) and Fe(II)-dependent oxygenase superfamily protein (AHRD V3.3 *** F4I629_ARATH)	SG	SG	3.87933	1.64867	51.3577	1.16308	up	0.325555	3.57261	0.000353434	0.00232061
Solyc08g005580	SL4.0ch08	451660	454723	+	ABC transporter G family member 14 (AHRD V3.3 *** A0A2G2W3Y1_CAPBA)	SG	SG	0.67033	1.57633	34.2191	-1.31069	down	0.367605	-3.5655	0.00036317	0.00237697
Solyc01g107990	SL4.0ch01	87683867	87688614	-	PI-PLC X domain-containing protein (AHRD V3.3 *** A0A2G2W995_CAPBA)	SG	SG	2.989	1.353	49.8759	1.07007	up	0.300369	3.56252	0.000367312	0.00239986
Solyc10g150144	SL4.0ch10	61157400	61159014	+	Cytochrome P450 (AHRD V3.3 *-* A2PZD4_IPONI)	SG	SG	0.89533	2.55833	23.7501	-1.59156	down	0.446827	-3.56191	0.00036816	0.00240456
Solyc11g011340	SL4.0ch11	4418827	4421802	+	cultivar Rio Grande ELI3	SG	SG	0.14367	0.88667	10.6716	-2.70726	down	0.760473	-3.55997	0.000370895	0.00242156
Solyc05g055080	SL4.0ch05	64254428	64254726	-	Unknown protein	SG	SG	9.02633	2.63367	22.8163	1.71479	up	0.483046	3.54995	0.000385299	0.00250593
Solyc03g150131	SL4.0ch03	31184094	31184957	+	Retrovirus-related Pol polyprotein from transposon TNT 1-94 (AHRD V3.3 *-* A0A2K3MQ97_TRIPR)	SG	SG	1.33567	0.09267	7.9863	3.80976	up	1.07747	3.53584	0.000406488	0.00262811
Solyc08g068870	SL4.0ch08	56038628	56041308	-	Eukaryotic aspartyl protease family protein, expressed (AHRD V3.3 *** Q2R8V2_ORYSJ)	SG	SG	1.737	0.45533	22.3917	1.87056	up	0.532092	3.51549	0.000438942	0.00282118
Solyc10g050880	SL4.0ch10	50124621	50125558	+	Alpha/beta-Hydrolases superfamily protein (AHRD V3.3 *** A0A2U1KK17_ARTAN)	SG	SG	0.97667	0.02833	6.08269	4.96013	up	1.41257	3.51143	0.000445709	0.00285783
Solyc08g067793	SL4.0ch08	54933704	54935118	+	receptor-like protein 12 (AHRD V3.3 *-* A0A1U7YHT5_NICSY)	SG	SG	7.49867	2.53067	28.1636	1.49074	up	0.426883	3.49216	0.00047914	0.00304279
Solyc11g021060	SL4.0ch11	13379279	13380299	+	TOMARPIX proteinase inhibitor	SG	SG	0	0.648	3.78958	-5.46501	down	1.56626	-3.48921	0.000484454	0.00307025
Solyc07g066560	SL4.0ch07	67799548	67799928	+	Small auxin up-regulated RNA65	SG	SG	7.49967	2.001	23.6911	1.84673	up	0.530434	3.48154	0.000498544	0.0031456
Solyc03g097430	SL4.0ch03	54325654	54326301	+	DUF4408 domain-containing protein (AHRD V3.3 *-* A0A1Q3CQ79_CEPFO)	SG	SG	0.40733	2.113	11.0322	-2.44875	down	0.703434	-3.48114	0.000499289	0.00314923
Solyc01g086640	SL4.0ch01	73870124	73874050	+	O-fucosyltransferase (AHRD V3.3 *** A0A2P5FQR3_TREOI)	SG	SG	13.335	5.16233	274.488	1.29975	up	0.373678	3.47826	0.000504676	0.00317459
Solyc02g090560	SL4.0ch02	50138701	50141637	-	Calcium-transporting ATPase (AHRD V3.3 *** A0A200RBT6_9MAGN)	SG	SG	1.35033	0.41	32.7861	1.65259	up	0.475611	3.47467	0.000511475	0.00321084
Solyc04g078450	SL4.0ch04	61166226	61166870	+	Unknown protein	SG	SG	4.101	8.85567	48.457	-1.18195	down	0.340588	-3.47031	0.000519852	0.00326012
Solyc01g087070	SL4.0ch01	74261145	74263154	-	ADP,ATP carrier protein, mitochondrial (AHRD V3.3 *** A0A2U1N934_ARTAN)	SG	SG	4.15967	1.80567	53.4657	1.13343	up	0.326989	3.46628	0.000527715	0.00330386
Solyc01g089890	SL4.0ch01	75841981	75842728	-	PRA1 family protein (AHRD V3.3 *** A0A2G3AMA6_CAPAN)	SG	SG	3.81133	1.15667	24.3649	1.65798	up	0.478877	3.46223	0.000535719	0.00334609
Solyc02g014030	SL4.0ch02	13782506	13785964	+	Serine/threonine/dual specificity protein kinase, catalytic domain-containing protein (AHRD V3.3 *** A0A2U1M6E8_ARTAN)	RLK-Pelle_CrRLK1L-1	PK	1.41967	0.55367	44.8303	1.29458	up	0.374815	3.45392	0.000552506	0.00343823
Solyc02g090690	SL4.0ch02	50265543	50268438	-	Membrane protein (AHRD V3.3 *** Q58FU6_ARATH)	SG	SG	1.284	0.27633	15.58	2.15815	up	0.625414	3.45075	0.000559034	0.00347304
Solyc07g048090	SL4.0ch07	59163903	59164601	-	Fasciclin-like arabinogalactan protein 7 (AHRD V3.3 *** A0A2G2Z2X7_CAPAN)	SG	SG	3.522	7.10967	49.7632	-1.08528	down	0.315427	-3.44067	0.000580271	0.00359296
Solyc07g062480	SL4.0ch07	65045999	65046893	-	Epidermis-specific secreted glycoprotein EP1 (AHRD V3.3 *** A0A2G2Z4V8_CAPAN)	SG	SG	1.17933	0.05967	7.1688	4.26764	up	1.24567	3.42597	0.000612602	0.00377304
Solyc12g056620	SL4.0ch12	62185970	62187715	-	Chlorophyll a/b binding protein domain-containing protein (AHRD V3.3 *-* A0A2U1PDX9_ARTAN)	SG	SG	5.269	10.4417	50.8586	-1.06539	down	0.311474	-3.42047	0.000625139	0.00384389
Solyc07g065110	SL4.0ch07	66834745	66835056	+	Bifunctional inhibitor/plant lipid transfer protein/seed storage helical domain containing protein (AHRD V3.3 *** A0A2P5G019_TREOI)	SG	SG	2.11567	0	4.25759	5.44756	up	1.59534	3.41468	0.000638574	0.00391743
Solyc08g150147	SL4.0ch08	63145219	63147196	-	Serine-threonine protein kinase, plant-type, putative (AHRD V3.3 *** B9RCR3_RICCO)	RLK-Pelle_LRR-III	PK	2.33767	0.58733	16.0315	1.91844	up	0.561908	3.41415	0.000639806	0.00392369
Solyc05g006990	SL4.0ch05	1631527	1638570	+	Major facilitator superfamily protein (AHRD V3.3 *** A0A1P8AT47_ARATH)	SG	SG	0.992	2.04533	43.4749	-1.11849	down	0.32763	-3.41387	0.000640467	0.00392575
Solyc08g082130	SL4.0ch08	63128278	63129296	+	Unknown protein	SG	SG	0.99067	2.91533	20.5287	-1.63271	down	0.479158	-3.40746	0.000655704	0.00400665
Solyc03g044600	SL4.0ch03	9469261	9470016	+	Unknown protein	SG	SG	6.55567	13.186	51.3303	-1.08123	down	0.318188	-3.39808	0.000678606	0.00412489
Solyc08g080190	SL4.0ch08	61620026	61624254	-	Glucose-methanol-choline (GMC) oxidoreductase family protein (AHRD V3.3 *** A0A2U1QFE7_ARTAN)	SG	SG	0.17667	0.72967	13.3143	-2.11367	down	0.622004	-3.39815	0.00067842	0.00412489
Solyc03g113280	SL4.0ch03	57891001	57896133	-	Integral membrane HPP family protein (AHRD V3.3 *** A0A2U1NK12_ARTAN)	SG	SG	0.884	2.35967	23.7641	-1.49107	down	0.439248	-3.3946	0.000687286	0.00417084
Solyc02g072350	SL4.0ch02	39618236	39619593	-	Subtilisin-like protease (AHRD V3.3 *** Q9LWA3_SOLLC)	SG	SG	1.12767	0.175	10.1859	2.622	up	0.774139	3.38698	0.000706654	0.00427999
Solyc02g032660	SL4.0ch02	27519851	27526354	-	Protein DETOXIFICATION (AHRD V3.3 *** A0A328DGG9_9ASTE)	SG	SG	0.861	0.15867	11.8836	2.36567	up	0.698919	3.38476	0.00071241	0.00431064
Solyc08g066840	SL4.0ch08	53805344	53807432	-	tonoplast intrinsic protein 4.1	SG	SG	0.48367	1.86767	16.6773	-2.01976	down	0.59675	-3.3846	0.00071281	0.00431166
Solyc07g150141	SL4.0ch07	60486605	60488116	+	SNF2_N domain-containing protein/Helicase_C domain-containing protein/zf-C3HC4_2 domain-containing protein (AHRD V3.3 *-* A0A1Q3C0L7_CEPFO)	SG	SG	5.21167	2.195	44.6662	1.16221	up	0.343658	3.38189	0.000719887	0.00435163
Solyc09g082270	SL4.0ch09	64156997	64158540	-	Lipid transfer protein (AHRD V3.3 *** G7K520_MEDTR)	SG	SG	1.956	0.354	11.1843	2.40578	up	0.712631	3.37591	0.000735718	0.00443902
Solyc07g007250	SL4.0ch07	1961470	1962949	+	Metallocarboxypeptidase inhibitor (AHRD V3.3 *** A0A2G3BXM1_CAPCH)	SG	SG	0.046	1.37533	5.03399	-4.86494	down	1.44259	-3.37237	0.000745235	0.00449171
Solyc02g093960	SL4.0ch02	52733544	52735896	-	Endosomal targeting BRO1-like domain-containing protein (AHRD V3.3 *** A0A2U1PPW2_ARTAN)	SG	SG	0.42833	0	3.62112	5.21379	up	1.54947	3.36488	0.000765756	0.00460941
Solyc05g005740	SL4.0ch05	598835	604372	+	Potassium transporter (AHRD V3.3 *** A0A2G2VML6_CAPBA)	SG	SG	0.37033	1.00767	23.5519	-1.51488	down	0.452335	-3.34902	0.000810989	0.00484405
Solyc08g068960	SL4.0ch08	56129815	56137032	+	Histidine kinase 5 (AHRD V3.3 *** A0A2G3DDW5_CAPCH)	Others	TR	0.73433	0.207	20.1784	1.75706	up	0.525484	3.34369	0.000826728	0.00493171
Solyc06g075580	SL4.0ch06	44643190	44650245	-	Kinesin (AHRD V3.3 *** A0A200R660_9MAGN)	SG	SG	5.44167	1.07467	157.085	2.27499	up	0.680806	3.34161	0.000832943	0.0049656
Solyc05g051870	SL4.0ch05	61669036	61671429	+	Pollen Ole e 1 allergen/extensin (AHRD V3.3 *** A0A200QVY0_9MAGN),Pfam:PF01190	SG	SG	0.39233	2.09267	12.2517	-2.48189	down	0.742864	-3.34098	0.000834837	0.0049737
Solyc01g005500	SL4.0ch01	358202	359953	+	NAD(P)-binding Rossmann-fold superfamily protein (AHRD V3.3 *** A0A2U1PL19_ARTAN),Pfam:PF13561	SG	SG	0.75733	0.02533	5.372	4.77196	up	1.43198	3.33241	0.000860974	0.00510976
Solyc00g500353	SL4.0ch00	7792148	7794788	+	Phenylalanine ammonia-lyase (AHRD V3.3 *** A0A2G2VZP0_CAPBA)	SG	SG	14.4807	2.861	268.57	2.27455	up	0.683274	3.32889	0.000871922	0.00516484
Solyc12g098603	SL4.0ch12	65582012	65583778	-	Xyloglucan endotransglucosylase/hydrolase (AHRD V3.3 *** A0A1U8ETM7_CAPAN)	SG	SG	1.49133	3.72967	27.6415	-1.39389	down	0.418776	-3.32849	0.000873191	0.00517072
Solyc01g080490	SL4.0ch01	72299948	72300784	-	DUF679 domain-containing protein (AHRD V3.3 *** A0A1Q3B6H0_CEPFO)	SG	SG	6.24067	2.84933	50.0259	1.04901	up	0.315352	3.32647	0.000879545	0.00520006
Solyc01g095750	SL4.0ch01	79206246	79212946	-	Long chain acyl-CoA synthetase 5 (AHRD V3.3 *** A0A2G3BTB6_CAPCH)	SG	SG	0.95333	2.003	43.7489	-1.14619	down	0.345124	-3.32111	0.000896588	0.00528569
Solyc01g094910	SL4.0ch01	78576406	78579677	-	ferric-chelate reductase	SG	SG	0.01967	0.36233	6.17911	-4.24213	down	1.27793	-3.31953	0.000901686	0.00531069
Solyc03g095650	SL4.0ch03	51410653	51418780	-	MLO-like protein (AHRD V3.3 *** K4BIY8_SOLLC)	SG	SG	1.066	0.20367	15.2398	2.34259	up	0.706082	3.31773	0.000907519	0.00533997
Solyc05g009170	SL4.0ch05	3351512	3352142	+	Zinc finger protein 8 (AHRD V3.3 *** A0A2G3B627_CAPCH)	C2H2	TF	0.616	2.47733	13.1728	-2.09205	down	0.631309	-3.31383	0.000920279	0.00540649
Solyc03g006970	SL4.0ch03	1563229	1565556	-	serine protease SBT2	SG	SG	0.15633	0.63533	12.4366	-2.10209	down	0.635727	-3.30659	0.000944376	0.00553232
Solyc12g096900	SL4.0ch12	65148256	65150941	+	Disease resistance protein (TIR-NBS-LRR class) family (AHRD V3.3 *-* A0A2U1LJH5_ARTAN)	SG	SG	1.61033	3.28833	45.3772	-1.1017	down	0.333785	-3.30063	0.000964682	0.0056353
Solyc10g008540	SL4.0ch10	2531685	2535616	+	multidrug resistance protein (AHRD V3.3 *** AT1G09812.1)	SG	SG	2.25133	4.57133	40.0807	-1.0952	down	0.331838	-3.30042	0.000965413	0.00563714
Solyc01g097570	SL4.0ch01	80624115	80624896	+	Protein SUPPRESSOR OF K(+) TRANSPORT GROWTH DEFECT 1 (AHRD V3.3 *-* A0A2G2W7B7_CAPBA)	SG	SG	4.67967	1.80533	33.2771	1.29338	up	0.392026	3.29922	0.000969537	0.00565477
Solyc05g013540	SL4.0ch05	6885644	6886804	+	LEAFLESS	AP2/ERF-ERF	TF	1.78367	0.51067	17.435	1.72621	up	0.523849	3.29524	0.000983378	0.0057301
Solyc02g087780	SL4.0ch02	48112411	48115002	+	Aldose 1-epimerase (AHRD V3.3 *** A0A2G3D9R9_CAPCH)	SG	SG	0.984	2.29833	33.9524	-1.29244	down	0.392657	-3.29152	0.000996474	0.0057937
Solyc11g072990	SL4.0ch11	54191278	54192678	-	3-ketoacyl-CoA synthase (AHRD V3.3 *** A0A2G3BA46_CAPCH)	SG	SG	1.631	3.18967	45.2324	-1.03949	down	0.316294	-3.28649	0.00101446	0.00588171
Solyc05g013220	SL4.0ch05	6358424	6360978	-	3-ketoacyl-CoA synthase (AHRD V3.3 *** A0A2G2VLA8_CAPBA)	SG	SG	0.29633	1.01967	16.5602	-1.8588	down	0.568653	-3.26878	0.00108013	0.00623327
Solyc09g074570	SL4.0ch09	62602489	62602809	-	Glutaredoxin (AHRD V3.3 *** B3F8F2_SOLTU)	SG	SG	0.07733	2.11167	4.76472	-4.77754	down	1.46175	-3.26837	0.00108168	0.00623838
Solyc01g009080	SL4.0ch01	3038130	3041102	+	Zeaxanthin epoxidase, chloroplastic (AHRD V3.3 *** A0A1J3K020_NOCCA)	SG	SG	1.40333	3.544	25.1896	-1.41233	down	0.432261	-3.26732	0.00108572	0.00625777
Solyc03g097380	SL4.0ch03	54290693	54292671	+	Heavy metal-associated isoprenylated plant protein (AHRD V3.3 *-* A0A2R6PUZ2_ACTCH)	SG	SG	1.63767	0.503	20.4408	1.63885	up	0.502355	3.26233	0.00110499	0.00636012
Solyc01g094750	SL4.0ch01	78434694	78436521	-	Cytochrome P450 (AHRD V3.3 *** A0A2U1NG86_ARTAN)	SG	SG	0.2	0.85933	13.0419	-2.1817	down	0.66922	-3.26006	0.00111388	0.00639431
Solyc03g097600	SL4.0ch03	54506374	54508132	-	Bidirectional sugar transporter SWEET (AHRD V3.3 *** M1D4D5_SOLTU)	SG	SG	3.43967	1.491	39.4541	1.13405	up	0.3488	3.25128	0.00114886	0.0065748
Solyc03g111450	SL4.0ch03	56451793	56452858	-	Nuclear transcription factor Y subunit C (AHRD V3.3 *-* A0A0D3GXF4_9ORYZ)	NF-YC	TF	1.078	2.98433	26.0882	-1.53411	down	0.473377	-3.24077	0.00119205	0.006786
Solyc01g095090	SL4.0ch01	78731439	78739587	-	RING/U-box superfamily protein (AHRD V3.3 *** A0A2U1PKV6_ARTAN)	SG	SG	1.05233	2.12	40.9078	-1.08388	down	0.335712	-3.22858	0.00124405	0.00704584
Solyc07g052370	SL4.0ch07	60794285	60796192	+	Cytochrome 71D7 (AHRD V3.3 *** A0A2G2WD66_CAPBA)	SG	SG	1.41933	0.30033	17.8486	2.18646	up	0.6774	3.22773	0.00124778	0.00706264
Solyc06g066630	SL4.0ch06	39512758	39513819	+	MBOAT (Membrane bound O-acyl transferase) family protein (AHRD V3.3 *** A0A2U1LYZ9_ARTAN)	SG	SG	3.166	1.20067	30.4003	1.32777	up	0.411391	3.2275	0.00124875	0.00706383
Solyc02g070530	SL4.0ch02	38275380	38278532	-	Potassium channel KAT1 (AHRD V3.3 *** A0A2G3ANB5_CAPAN)	SG	SG	1.531	0.60567	32.0201	1.27104	up	0.395881	3.21065	0.00132434	0.00742812
Solyc02g092110	SL4.0ch02	51357847	51358528	+	Phytosulfokines 3 (AHRD V3.3 *** A0A2I0WHI7_9ASPA)	SG	SG	6.23467	2.555	31.7471	1.21621	up	0.378992	3.20907	0.00133164	0.00746232
Solyc02g090170	SL4.0ch02	49843995	49845800	+	B3 domain-containing protein (AHRD V3.3 *** A0A1Q3CHQ8_CEPFO)	B3	TF	0.60433	1.726	19.8876	-1.58567	down	0.494166	-3.20878	0.00133298	0.00746756
Solyc09g011110	SL4.0ch09	4486722	4487270	-	Transcriptional regulator SUPERMAN (AHRD V3.3 *** A0A2G3AYQ1_CAPCH)	SG	SG	4.129	7.89367	44.1818	-1.01234	down	0.316058	-3.20302	0.00135997	0.00759587
Solyc07g008560	SL4.0ch07	3474514	3481851	+	Purple acid phosphatase (AHRD V3.3 *** A0A2G2WCI9_CAPBA)	SG	SG	17.206	8.09767	398.56	1.01622	up	0.317989	3.19576	0.00139465	0.00776856
Solyc04g074680	SL4.0ch04	58560657	58561154	-	chromodomain-helicase-DNA-binding protein 9-like (AHRD V3.3 --* XP_021604423.1)	SG	SG	50.6917	16.09	218.043	1.58952	up	0.497765	3.19332	0.00140649	0.00782283
Solyc03g042560	SL4.0ch03	6310075	6312855	+	Phenylalanine ammonia-lyase (AHRD V3.3 *** A0A2G2YQ27_CAPAN)	SG	SG	7.555	1.17467	133.315	2.62146	up	0.821684	3.19035	0.001421	0.00788936
Solyc07g018300	SL4.0ch07	10123803	10129219	-	Replication protein A 32 kDa subunit A (AHRD V3.3 *** A0A1J3JLU8_NOCCA)	SG	SG	1.72367	3.35567	44.1351	-1.03499	down	0.324495	-3.18954	0.00142498	0.00790436
Solyc12g040800	SL4.0ch12	54947436	54949602	-	Calcium-dependent lipid-binding (CaLB domain) family protein (AHRD V3.3 *** A0A2U1LMA8_ARTAN)	SG	SG	4.90833	2.19367	40.7336	1.08789	up	0.341294	3.18754	0.00143487	0.00795685
Solyc01g107090	SL4.0ch01	87039545	87040250	-	beta-1%2C4-xylosidase (AHRD V3.3 *** AT3G19615.1)	SG	SG	4.47467	1.555	27.9228	1.46167	up	0.45871	3.18648	0.00144013	0.0079765
Solyc04g077990	SL4.0ch04	60843633	60844643	+	LOB domain-containing protein 37 (AHRD V3.3 *** A0A2G3CPS9_CAPCH)	LOB	TF	4.014	1.506	32.5564	1.33276	up	0.41835	3.18575	0.00144377	0.00799429
Solyc11g011330	SL4.0ch11	4405726	4407631	+	Cinnamyl alcohol dehydrogenase (AHRD V3.3 *** J7IAL0_FRAAN)	SG	SG	0.12733	0.88933	7.75741	-2.86936	down	0.903751	-3.17494	0.00149865	0.00825881
Solyc02g071820	SL4.0ch02	39182084	39190985	-	LRR_1 domain-containing protein/Pkinase_Tyr domain-containing protein/Malectin domain-containing protein (AHRD V3.3 *** A0A1Q3CJY9_CEPFO)	RLK-Pelle_DLSV	PK	6.58	2.16367	181.202	1.53631	up	0.484031	3.174	0.00150356	0.00828096
Solyc05g050210	SL4.0ch05	59634348	59638649	-	GDSL esterase/lipase (AHRD V3.3 *** A0A2G2ZIE8_CAPAN)	SG	SG	1.375	0.298	14.1903	2.13566	up	0.673063	3.17305	0.00150845	0.00830049
Solyc07g056617	SL4.0ch07	64353225	64353915	-	Unknown protein	SG	SG	3.02867	0.47867	8.69748	2.59351	up	0.818109	3.17012	0.00152375	0.00837231
Solyc12g097000	SL4.0ch12	65199381	65200267	-	Disease resistance protein (TIR-NBS-LRR class) family (AHRD V3.3 *-* A0A2U1MRL7_ARTAN)	SG	SG	7.768	3.67967	47.2729	1.00636	up	0.317574	3.1689	0.00153017	0.00840012
Solyc09g063150	SL4.0ch09	57279355	57281129	+	Glutathione S-transferase (AHRD V3.3 *** A0A200PVK3_9MAGN)	SG	SG	4.39767	1.91367	36.8955	1.13199	up	0.357348	3.16774	0.00153628	0.0084262
Solyc05g014550	SL4.0ch05	8460478	8461227	-	TRAM/LAG1/CLN8-like domain-containing protein (AHRD V3.3 *-* A0A2U1PG06_ARTAN)	SG	SG	5.895	2.73667	42.5569	1.03358	up	0.326661	3.16408	0.00155574	0.00852285
Solyc10g050110	SL4.0ch10	46838215	46839543	+	Leucine-rich repeat family protein (AHRD V3.3 *** G3CHK6_PONTR)	SG	SG	0.52667	0.02	4.70629	4.57598	up	1.44661	3.16324	0.00156026	0.00854259
Solyc00g500066	SL4.0ch00	1520244	1520798	+	Photosystem I assembly protein Ycf4 (AHRD V3.3 *** K4EQH2_DATST)	SG	SG	6.17067	1.879	18.3175	1.64789	up	0.52189	3.15753	0.00159109	0.00868328
Solyc09g090360	SL4.0ch09	65959721	65970320	-	phosphate transporter PHO1-like (AHRD V3.3 *** A0A2I4DLD0_9ROSI)	SG	SG	0.707	1.41267	40.1683	-1.07075	down	0.339157	-3.15709	0.0015935	0.00869386
Solyc03g033410	SL4.0ch03	4843611	4845642	-	Ubiquitin-conjugating enzyme (AHRD V3.3 *** A0A200QCU7_9MAGN)	SG	SG	3.517	7.088	41.2486	-1.08705	down	0.344411	-3.15627	0.00159801	0.00871335
Solyc10g055410	SL4.0ch10	55780498	55781602	-	R2R3MYB transcription factor 32	MYB	TF	1.87367	4.16033	38.6433	-1.22355	down	0.387738	-3.15561	0.00160164	0.00873058
Solyc07g045530	SL4.0ch07	58542139	58542768	-	cilia- and flagella-associated protein 251-like (AHRD V3.3 --* XP_015870144.1)	SG	SG	2.34267	0.49733	11.6832	2.17161	up	0.689969	3.1474	0.00164727	0.00894784
Solyc07g065940	SL4.0ch07	67368757	67368969	-	transmembrane protein (AHRD V3.3 *-* AT3G13275.1)	SG	SG	5.30133	0.755	8.39265	2.76846	up	0.879695	3.14707	0.00164913	0.0089553
Solyc07g044910	SL4.0ch07	57851133	57851288	+	Unknown protein	SG	SG	0.15867	4.07533	4.48012	-4.69192	down	1.49289	-3.14284	0.00167316	0.00906992
Solyc05g023990	SL4.0ch05	30292132	30292266	-	Receptor-like protein kinase haiku2 (AHRD V3.3 *-* A0A1J6I576_NICAT)	SG	SG	10.5493	2.288	11.3077	2.12321	up	0.67664	3.13786	0.00170183	0.0092119
Solyc04g005760	SL4.0ch04	507341	508024	+	RING/U-box superfamily protein (AHRD V3.3 *-* A0A1I9LQQ9_ARATH)	SG	SG	1.836	0.30833	9.56109	2.51886	up	0.805529	3.12696	0.00176625	0.00953558
Solyc04g071083	SL4.0ch04	55808769	55810529	+	Unknown protein	SG	SG	0.72533	0.06733	8.19093	3.38569	up	1.08349	3.1248	0.00177926	0.00960306
Solyc12g150125	SL4.0ch12	62316164	62335367	-	Alpha/beta-hydrolases superfamily protein (AHRD V3.3 *** A0A2U1LX98_ARTAN)	SG	SG	5.99033	0.66133	53.4847	3.11484	up	0.997869	3.12149	0.00179938	0.00970035
Solyc05g008360	SL4.0ch05	2767080	2767513	+	Mediator of RNA polymerase II transcription subunit (AHRD V3.3 *** Q9ZU37_ARATH)	SG	SG	8.73667	3.67067	35.4421	1.17301	up	0.37626	3.11754	0.00182367	0.00981139
Solyc10g085250	SL4.0ch10	63658968	63662097	-	Unknown protein	SG	SG	0.73867	3.06233	10.8338	-2.1216	down	0.681598	-3.11268	0.00185397	0.00997154
Solyc06g060620	SL4.0ch06	36316183	36319441	+	Protein NRT1/ PTR FAMILY 6.3 (AHRD V3.3 *** A0A2G2ZAG1_CAPAN)	SG	SG	0.73167	0.16333	11.9916	2.08723	up	0.672581	3.10332	0.00191361	0.0102495
Solyc09g082870	SL4.0ch09	64648572	64651808	-	Calcium-transporting ATPase (AHRD V3.3 *** A0A2G2W115_CAPBA)	SG	SG	8.11867	3.34267	243.625	1.20709	up	0.389155	3.10184	0.00192324	0.0102964
Solyc06g031710	SL4.0ch06	18542220	18544775	+	WAT1-related protein (AHRD V3.3 *** K4C4J4_SOLLC)	SG	SG	0.35067	1.27933	13.7161	-1.94429	down	0.628205	-3.09499	0.00196822	0.010507
Solyc02g078950	SL4.0ch02	41540859	41547085	-	Beta-galactosidase (AHRD V3.3 *** A0A2G3A8L8_CAPAN)	SG	SG	0.85867	0.30467	22.5247	1.41454	up	0.457357	3.09285	0.00198242	0.0105676
Solyc03g115060	SL4.0ch03	59312186	59316137	-	suppressor SRP40-like protein (AHRD V3.3 *-* AT2G03630.2)	SG	SG	7.92633	2.557	119.561	1.56535	up	0.506229	3.09217	0.00198698	0.0105858
Solyc05g006040	SL4.0ch05	818646	822019	-	Serine/Threonine-kinase (AHRD V3.3 *-* AT1G10522.2)	SG	SG	5.082	2.036	33.2638	1.2567	up	0.407035	3.08745	0.00201884	0.0107341
Solyc03g093610	SL4.0ch03	49583612	49584340	+	ethylene response factor A.2	AP2/ERF-ERF	TF	20.8273	6.5	130.463	1.61315	up	0.523059	3.08408	0.00204183	0.0108191
Solyc08g078060	SL4.0ch08	60020970	60022979	-	Transmembrane protein (AHRD V3.3 *** Q1PDG7_ARATH)	SG	SG	82.061	32.439	636.032	1.27092	up	0.412168	3.08349	0.00204588	0.0108344
Solyc02g093990	SL4.0ch02	52754974	52756581	-	Adenylate kinase (AHRD V3.3 *** A0A200R4A0_9MAGN),Pfam:PF00406	SG	SG	2.64633	0.947	25.3721	1.41531	up	0.459283	3.08156	0.0020592	0.0108956
Solyc01g008020	SL4.0ch01	2135241	2139503	-	Equilibrative nucleotide transporter 1 (AHRD V3.3 *** A0A2G3AYC6_CAPCH)	SG	SG	1.17833	0.30833	13.7891	1.85424	up	0.60253	3.07742	0.00208801	0.011023
Solyc06g083550	SL4.0ch06	46505054	46506220	-	F-box/kelch-repeat protein (AHRD V3.3 *** A0A1J3IAF9_NOCCA)	SG	SG	1.42467	2.906	33.8719	-1.10387	down	0.359187	-3.07324	0.0021175	0.0111533
Solyc11g018490	SL4.0ch11	8696119	8706484	+	Beta-galactosidase (AHRD V3.3 *** A0A2G2ZP46_CAPAN)	SG	SG	0.81267	1.582	38.6466	-1.03561	down	0.337379	-3.06957	0.00214364	0.0112783
Solyc06g075130	SL4.0ch06	44282107	44289448	+	Protein ENHANCED DISEASE RESISTANCE 2-like (AHRD V3.3 *** A0A1J3GYR1_NOCCA)	SG	SG	1.30433	0.432	26.732	1.52515	up	0.497078	3.06823	0.00215327	0.0113225
Solyc12g088390	SL4.0ch12	63363416	63364018	+	Zinc-finger protein (AHRD V3.3 *** Q40899_PETHY)	C2H2	TF	2.12133	0.42333	10.0091	2.2365	up	0.72898	3.06798	0.00215512	0.0113258
Solyc04g040130	SL4.0ch04	11786038	11787165	+	Fatty acid desaturase (AHRD V3.3 *** E7CCD0_CAMMC)	SG	SG	7.18433	0.374	55.2091	4.20327	up	1.37111	3.06561	0.00217229	0.0114063
Solyc07g045430	SL4.0ch07	58412016	58416774	+	Nudix hydrolase (AHRD V3.3 *** A0A2U1KQS6_ARTAN)	SG	SG	0.22133	1.139	10.0766	-2.43487	down	0.794832	-3.06338	0.00218855	0.011482
Solyc08g007250	SL4.0ch08	1837947	1843569	-	Disease resistance protein (AHRD V3.3 *** A0A1J3HCC1_NOCCA)	SG	SG	1.36233	0.62267	37.9768	1.05468	up	0.344869	3.05821	0.00222667	0.0116491
Solyc03g082640	SL4.0ch03	47123046	47124470	+	P-loop containing nucleoside triphosphate hydrolases superfamily protein (AHRD V3.3 *** A0A2U1NSJ9_ARTAN)	SG	SG	2.69767	1.17733	33.9478	1.11769	up	0.365918	3.05447	0.00225461	0.0117754
Solyc06g068690	SL4.0ch06	40218935	40223910	+	Amidase family protein (AHRD V3.3 *-* AT5G07360.3)	SG	SG	0.62533	0.11533	10.0935	2.39399	up	0.784808	3.05041	0.0022853	0.011909
Solyc06g050440	SL4.0ch06	30776461	30778736	-	Peroxidase (AHRD V3.3 *** K4C5I8_SOLLC)	SG	SG	5.84933	0.85833	54.2171	2.69702	up	0.884567	3.04897	0.0022963	0.0119596
Solyc01g020347	SL4.0ch01	29364708	29365319	+	Unknown protein	SG	SG	6.53767	2.038	17.0141	1.60114	up	0.525634	3.04612	0.00231818	0.0120634
Solyc12g088820	SL4.0ch12	63607233	63611608	+	Non-specific serine/threonine protein kinase (AHRD V3.3 *** A0A2G3B403_CAPCH)	AGC_NDR	PK	0.59233	1.379	26.8932	-1.29767	down	0.42612	-3.04532	0.00232436	0.012082
Solyc02g092450	SL4.0ch02	51535398	51540111	+	Calcium-transporting ATPase (AHRD V3.3 *** A0A2G2XH12_CAPBA)	SG	SG	5.24067	2.082	171.463	1.26165	up	0.414584	3.04318	0.00234095	0.012158
Solyc03g006700	SL4.0ch03	1297079	1299679	-	Peroxidase (AHRD V3.3 *** K4BE93_SOLLC)	SG	SG	1.09567	0.18767	10.6486	2.48724	up	0.818718	3.03797	0.00238177	0.0123321
Solyc02g063330	SL4.0ch02	33426333	33429088	+	Protein kinase superfamily protein (AHRD V3.3 *** A0A2U1NMG2_ARTAN)	RLK-Pelle_RLCK-VI	PK	5.55	1.70867	91.3386	1.63274	up	0.538175	3.03384	0.00241464	0.0124745
Solyc10g055820	SL4.0ch10	56491592	56492875	-	Chitinase (AHRD V3.3 *** B9VRK7_CAPAN)	SG	SG	24.2493	1.93633	186.489	3.58761	up	1.18251	3.03389	0.00241421	0.0124745
Solyc03g063640	SL4.0ch03	31281802	31281993	+	Unknown protein	SG	SG	12.3237	4.33333	21.0005	1.43768	up	0.474247	3.03149	0.00243349	0.0125579
Solyc01g066970	SL4.0ch01	68057068	68057655	-	Flowering-promoting factor 1 (AHRD V3.3 *** A0A1U8FE64_CAPAN)	SG	SG	8.421	3.91167	47.6038	1.03041	up	0.340025	3.03041	0.00244222	0.0125995
Solyc03g114210	SL4.0ch03	58625640	58630063	-	Protein kinase (AHRD V3.3 *** Q9FGB1_ARATH)	TKL-Pl-4	PK	3.47433	1.495	50.4256	1.15262	up	0.381197	3.02367	0.00249725	0.0128442
Solyc12g006380	SL4.0ch12	895902	898359	-	2-oxoglutarate-dependent dioxygenase	SG	SG	0.80367	1.91333	24.0845	-1.32286	down	0.437728	-3.0221	0.00251028	0.0129041
Solyc08g016310	SL4.0ch08	7139259	7144156	-	LOW QUALITY PROTEIN: LRR receptor-like serine/threonine-protein kinase GSO1 (AHRD V3.3 *** A0A1U8F7A0_CAPAN)	SG	SG	0.08933	0.365	10.7245	-2.0982	down	0.694509	-3.02113	0.00251831	0.0129346
Solyc05g012230	SL4.0ch05	5587881	5590269	-	hypothetical protein (AHRD V3.3 *-* AT5G61040.1)	SG	SG	0.71033	1.62433	26.4855	-1.26847	down	0.41989	-3.02095	0.00251986	0.012939
Solyc03g120160	SL4.0ch03	63077102	63077347	-	hypothetical protein (AHRD V3.3 *-* AT1G67910.2)	SG	SG	6.56367	1.69133	13.3099	1.88773	up	0.626035	3.01538	0.0025666	0.0131282
Solyc05g026245	SL4.0ch05	40390015	40391032	+	Retrovirus-related Pol polyprotein from transposon TNT 1-94 (AHRD V3.3 *** A0A2I0VN15_9ASPA)	SG	SG	0.767	2.35167	16.3598	-1.68493	down	0.558819	-3.01516	0.00256843	0.013134
Solyc09g014310	SL4.0ch09	5818729	5820792	+	Desiccation-related protein PCC13-62 (AHRD V3.3 *-* A0A2G2W7R3_CAPBA),Pfam:PF13668	SG	SG	4.09533	1.60767	38.3471	1.28479	up	0.426259	3.0141	0.00257744	0.0131692
Solyc05g051480	SL4.0ch05	61230092	61230984	+	Unknown protein	SG	SG	4.19467	1.017	15.1219	1.99187	up	0.66274	3.00551	0.00265139	0.0134988
Solyc02g082920	SL4.0ch02	44549857	44551014	+	acidic extracellular 26 kD chitinase	SG	SG	90.9143	26.9443	790.962	1.68919	up	0.562881	3.00097	0.00269118	0.0136676
Solyc06g061230	SL4.0ch06	36895039	36895774	+	metallocarboxypeptidase inhibitor precursor (AHRD V3.3 -** NP_001275375.1)	SG	SG	0.11633	1.20267	5.54231	-3.44732	down	1.15125	-2.99442	0.00274967	0.0139191
Solyc08g080290	SL4.0ch08	61714629	61715943	-	Ethylene-responsive transcription factor (AHRD V3.3 *** A0A2G2XKF3_CAPBA)	AP2/ERF-ERF	TF	4.15133	1.899	41.0412	1.05356	up	0.351918	2.99377	0.00275554	0.0139412
Solyc07g006680	SL4.0ch07	1507170	1508528	+	HXXXD-type acyl-transferase family protein (AHRD V3.3 *** F4JBC7_ARATH)	SG	SG	0.125	0.73233	7.87836	-2.6308	down	0.880031	-2.98944	0.00279488	0.0141095
Solyc03g007720	SL4.0ch03	2277467	2278551	-	membrane-associated kinase regulator (AHRD V3.3 *-* AT1G64080.1)	SG	SG	1.159	0.18667	8.43119	2.55547	up	0.856307	2.98429	0.00284239	0.0143182
Solyc07g049680	SL4.0ch07	59952177	59958281	+	Condensin complex subunit 2 (AHRD V3.3 *** A0A2G2WDS5_CAPBA)	SG	SG	0.71267	0.19633	14.1195	1.78363	up	0.597749	2.98391	0.00284591	0.0143321
Solyc04g071070	SL4.0ch04	55786441	55788103	+	Unknown protein	SG	SG	8.405	1.37567	77.9286	2.54692	up	0.853781	2.9831	0.0028534	0.014362
Solyc01g094460	SL4.0ch01	78190569	78196329	-	AT-hook motif nuclear-localized protein 9-like (AHRD V3.3 *** A0A2I4E613_9ROSI)	SG	SG	0.53033	1.26033	23.6184	-1.32462	down	0.444366	-2.98091	0.00287391	0.0144457
Solyc09g075070	SL4.0ch09	63103731	63108892	-	Beta-glucosidase 1 (AHRD V3.3 *** A0A1U8F8A5_CAPAN)	SG	SG	1.08367	0.33167	16.978	1.64766	up	0.552994	2.97952	0.00288697	0.0144918
Solyc04g005380	SL4.0ch04	290479	294949	+	Ninja-family protein AFP3 (AHRD V3.3 *** A0A2G3CFM6_CAPCH)	SG	SG	0.89633	0.17133	9.54017	2.32145	up	0.780396	2.97471	0.00293263	0.0146813
Solyc09g075920	SL4.0ch09	63759322	63761682	-	Receptor-like protein kinase (AHRD V3.3 *** A0A2U1PPA0_ARTAN)	RLK-Pelle_SD-2b	PK	1.009	0.33333	20.7486	1.53564	up	0.51689	2.97092	0.00296906	0.0148277
Solyc00g500196	SL4.0ch00	3788808	3794880	-	Protein TIC 214 (AHRD V3.3 *** K4EQH9_DATST)	SG	SG	1.46433	0.34733	15.6025	1.99683	up	0.672875	2.96761	0.00300127	0.0149605
Solyc03g120840	SL4.0ch03	63532372	63533121	+	Ethylene-responsive transcription factor TINY (AHRD V3.3 *** A0A2G2WP67_CAPBA)	AP2/ERF-ERF	TF	2.08333	4.29833	32.0714	-1.11816	down	0.377315	-2.96347	0.00304193	0.0151226
Solyc04g051150	SL4.0ch04	48947268	48962709	+	Sterol 3-beta-glucosyltransferase (AHRD V3.3 *** A0A2K3NV48_TRIPR)	SG	SG	11.583	3.48567	220.352	1.66678	up	0.562928	2.96092	0.00306726	0.0152241
Solyc09g098380	SL4.0ch09	68269811	68271497	+	Amino acid transporter (AHRD V3.3 *** A0A200PYC4_9MAGN)	SG	SG	0.03567	0.528	5.06587	-3.93494	down	1.33182	-2.95456	0.00313115	0.0154957
Solyc06g054540	SL4.0ch06	35084450	35089043	-	E3 ubiquitin-protein ligase MIEL1-like (AHRD V3.3 *** A0A1S4BAM5_TOBAC)	SG	SG	0.96833	0.20467	10.9142	2.18283	up	0.739106	2.95333	0.00314362	0.0155491
Solyc10g080960	SL4.0ch10	61249627	61250427	+	Two-component response regulator ARR1 (AHRD V3.3 *** A0A2G3BHC7_CAPCH)	GARP-G2-like	TF	4.841	2.21	37.1502	1.05023	up	0.355856	2.95127	0.00316473	0.0156327
Solyc08g078850	SL4.0ch08	60658492	60660814	+	lactate dehydrogenase	SG	SG	2.74767	1.23867	38.3157	1.07478	up	0.364365	2.94974	0.00318045	0.0157021
Solyc04g079460	SL4.0ch04	61924315	61924767	-	Serpin-ZX (AHRD V3.3 *** A0A2G3CQ68_CAPCH)	SG	SG	6.644	2.25067	26.4418	1.5008	up	0.510783	2.93823	0.00330087	0.0161422
Solyc01g104990	SL4.0ch01	85610728	85615269	+	S-adenosyl-L-methionine-dependent methyltransferase superfamily protein (AHRD V3.3 *** A0A1P8ASE3_ARATH)	SG	SG	2.42433	0.936	24.7806	1.29104	up	0.439587	2.93693	0.00331477	0.0161931
Solyc12g044954	SL4.0ch12	60010582	60012403	+	Cytochrome (AHRD V3.3 *** A0A2G2Y725_CAPAN)	SG	SG	3.54567	0.57933	43.9838	2.54962	up	0.871766	2.92466	0.00344834	0.0167707
Solyc09g075270	SL4.0ch09	63230811	63231170	-	DUF538 family protein (AHRD V3.3 *** B6SJU2_MAIZE)	SG	SG	2.66667	6.68967	22.6433	-1.39705	down	0.477768	-2.92412	0.0034543	0.0167909
Solyc08g069040	SL4.0ch08	56221492	56223185	+	Peroxidase (AHRD V3.3 *** K4CMC4_SOLLC)	SG	SG	1.212	2.44033	35.1031	-1.08391	down	0.371335	-2.91895	0.0035121	0.0170229
Solyc09g008720	SL4.0ch09	2198669	2201552	+	Exostosin family protein (AHRD V3.3 *** A0A2U1KQ90_ARTAN)	SG	SG	2.625	1.24	37.1657	1.0084	up	0.345664	2.91728	0.00353103	0.017079
Solyc03g093400	SL4.0ch03	49251072	49254837	+	Sugar transporter protein 15	SG	SG	0.88233	0.247	16.5955	1.78029	up	0.611713	2.91034	0.00361034	0.0173785
Solyc06g007740	SL4.0ch06	1726521	1728293	+	Pentatricopeptide repeat protein (AHRD V3.3 *** A0A2U1MNU4_ARTAN)	SG	SG	0.897	1.819	32.2264	-1.0966	down	0.376797	-2.91031	0.0036107	0.0173785
Solyc03g113510	SL4.0ch03	58061060	58062196	-	hypothetical protein (AHRD V3.3 *** AT1G16770.1)	SG	SG	3.18367	1.29367	31.28	1.23004	up	0.423064	2.90745	0.00364388	0.0175155
Solyc02g087580	SL4.0ch02	48005946	48009858	+	Actin cross-linking (AHRD V3.3 *** A0A2U1P1I6_ARTAN)	SG	SG	0.44933	0.06767	7.95775	2.68477	up	0.9236	2.90685	0.0036509	0.0175402
Solyc01g014930	SL4.0ch01	16051341	16053027	-	Hcr9-OR2C (AHRD V3.3 *-* Q4VSU3_SOLPI)	SG	SG	2.637	0.76233	23.2274	1.73617	up	0.597862	2.90397	0.00368468	0.0176659
Solyc10g075150	SL4.0ch10	57921197	57922862	-	Non-specific lipid-transfer protein (AHRD V3.3 *** A0A2G2YKI8_CAPAN)	SG	SG	129.446	48.246	931.735	1.35654	up	0.468456	2.89577	0.00378235	0.0180504
Solyc02g071535	SL4.0ch02	38958273	38963549	-	Serine/threonine-protein phosphatase 7 long form-like protein (AHRD V3.3 *-* A0A1J3IZ43_NOCCA)	SG	SG	0.29933	1.27767	9.39078	-2.15994	down	0.747315	-2.89027	0.00384912	0.0183033
Solyc08g068770	SL4.0ch08	55995738	55996466	-	Tyramine n-hydroxycinnamoyl transferase (AHRD V3.3 *** Q5D8C0_CAPAN)	GNAT	TR	1.02867	0.074	5.22462	3.76462	up	1.30256	2.89016	0.00385047	0.018305
Solyc03g097530	SL4.0ch03	54439907	54442185	-	protein TAPETUM DETERMINANT 1-like (AHRD V3.3 *** A0A2I4H4K2_9ROSI)	SG	SG	1.36067	0.27333	9.31211	2.26214	up	0.78482	2.88236	0.00394704	0.0187013
Solyc02g093650	SL4.0ch02	52485251	52485909	+	Early nodulin-like protein 1-like (AHRD V3.3 *** A0A2K3MHR5_TRIPR)	SG	SG	1.789	0.313	7.97693	2.44781	up	0.84937	2.88192	0.00395263	0.0187189
Solyc05g007090	SL4.0ch05	1718093	1721890	-	Zinc knuckle (CCHC-type) family protein (AHRD V3.3 *** A0A1P8BB42_ARATH)	SG	SG	0.74433	1.708	23.5835	-1.27663	down	0.443341	-2.87958	0.00398209	0.0188152
Solyc02g064970	SL4.0ch02	34119539	34121464	+	Peroxidase (AHRD V3.3 *** K4B6T2_SOLLC)	SG	SG	0.40567	1.337	13.2782	-1.79284	down	0.622824	-2.87856	0.00399495	0.0188712
Solyc11g044360	SL4.0ch11	31528591	31529544	+	Mitochondrial transcription termination factor family protein (AHRD V3.3 *** F4JSZ0_ARATH)	mTERF	TR	1.59933	3.31733	31.4799	-1.13033	down	0.393118	-2.87529	0.00403653	0.0190496
Solyc01g058720	SL4.0ch01	61158289	61159119	-	Calcium-binding EF-hand (AHRD V3.3 *** A0A2U1NQC6_ARTAN)	SG	SG	3.75033	1.21067	23.647	1.56539	up	0.544708	2.87381	0.00405547	0.0191327
Solyc10g078250	SL4.0ch10	59213119	59217131	-	Peptidylprolyl isomerase (AHRD V3.3 *-* A0A2G2VW61_CAPBA)	SG	SG	0.35467	0.98967	15.9907	-1.55166	down	0.539998	-2.87346	0.00405999	0.0191444
Solyc06g007120	SL4.0ch06	1187809	1193735	+	PI-phospholipase C4	SG	SG	0.737	1.48733	32.518	-1.08832	down	0.378872	-2.87254	0.00407189	0.0191956
Solyc01g008390	SL4.0ch01	2434837	2437364	-	Hcr9-OR2C (AHRD V3.3 *** Q4VSU3_SOLPI)	SG	SG	11.2923	3.74067	249.202	1.52834	up	0.532299	2.87121	0.00408906	0.0192668
Solyc03g116720	SL4.0ch03	60462387	60463123	-	Histidine-containing phosphotransfer protein 6 (AHRD V3.3 *-* A0A2G2WQP2_CAPBA)	SG	SG	5.21133	1.525	17.642	1.71654	up	0.598303	2.86902	0.00411743	0.0193759
Solyc08g014605	SL4.0ch08	4747798	4748372	-	Serine/threonine-protein phosphatase 7 long form-like protein (AHRD V3.3 *-* A0A1J3D5A9_NOCCA)	SG	SG	0.404	2.032	7.85868	-2.40528	down	0.843235	-2.85244	0.00433849	0.0202419
Solyc03g150111	SL4.0ch03	7154858	7162930	+	Unknown protein	SG	SG	2.94233	1.03267	18.7727	1.43089	up	0.501655	2.85233	0.00434001	0.0202439
Solyc08g080590	SL4.0ch08	61951950	61952985	+	Thaumatin-like protein (AHRD V3.3 *-* A0A2G3DBA4_CAPCH)	SG	SG	10.749	1.87433	42.7634	2.45968	up	0.864909	2.84386	0.00445707	0.0206862
Solyc04g077160	SL4.0ch04	60079862	60080236	-	myb-like protein X (AHRD V3.3 --* AT4G33740.5)	SG	SG	8.56667	3.80633	30.5307	1.09866	up	0.386727	2.84092	0.00449832	0.0208329
Solyc08g042100	SL4.0ch08	23593586	23595603	-	RING-type E3 ubiquitin transferase (AHRD V3.3 *-* A0A218WUJ5_PUNGR)	SG	SG	0.50367	0.06767	7.19788	2.83583	up	1.0005	2.83441	0.00459104	0.021181
Solyc03g078490	SL4.0ch03	45546342	45548416	+	Glycosyltransferase (AHRD V3.3 *** A0A2I4HTK4_9ROSI)	SG	SG	0.966	0.18833	11.7248	2.30955	up	0.815011	2.83376	0.00460038	0.0212188
Solyc10g006330	SL4.0ch10	855027	857875	+	protein PLASTID MOVEMENT IMPAIRED 1 (AHRD V3.3 *** A0A2I4GWL2_9ROSI)	SG	SG	0.63667	1.22133	35.4107	-1.01904	down	0.359783	-2.83236	0.00462055	0.021296
Solyc09g007520	SL4.0ch09	1111919	1118521	-	Peroxidase (AHRD V3.3 *** K4CQE1_SOLLC)	SG	SG	0.20067	0.74933	10.0503	-1.97731	down	0.698975	-2.82886	0.00467136	0.0214822
Solyc05g005090	SL4.0ch05	133205	139997	-	LEU76408 knotted 3	HB-other	TF	0.89633	0.101	6.87643	3.11259	up	1.10103	2.82697	0.00469909	0.0215831
Solyc01g109190	SL4.0ch01	88570995	88571195	+	Unknown protein	SG	SG	5.523	1.14967	8.74993	2.18046	up	0.771945	2.82464	0.00473342	0.0217193
Solyc03g034055	SL4.0ch03	5620561	5623922	+	Retrovirus-related Pol polyprotein from transposon TNT 1-94 (AHRD V3.3 *-* A0A2K3MN99_TRIPR)	SG	SG	0.80033	0.145	7.64166	2.38076	up	0.843114	2.82377	0.00474626	0.0217674
Solyc09g014740	SL4.0ch09	6833335	6837969	-	Protein kinase domain (AHRD V3.3 *** A0A200Q5X3_9MAGN)	RLK-Pelle_WAK	PK	0.79667	0.27867	18.5546	1.44982	up	0.513693	2.82234	0.00476744	0.0218484
Solyc06g066520	SL4.0ch06	39412825	39413271	-	Avr9/Cf-9 rapidly elicited protein 146 (AHRD V3.3 *** Q9FQZ6_TOBAC)	SG	SG	1.077	3.28933	13.1149	-1.68646	down	0.597625	-2.82194	0.0047734	0.0218703
Solyc04g007590	SL4.0ch04	1305859	1308785	-	WAT1-related protein (AHRD V3.3 *** K4BNR6_SOLLC)	SG	SG	0.32367	1.20067	10.7077	-1.9603	down	0.694757	-2.82156	0.00477906	0.0218909
Solyc05g015840	SL4.0ch05	12453937	12457784	+	Squamosa promoter binding protein 13	SBP	TF	10.907	3.65467	143.807	1.51191	up	0.535943	2.82103	0.00478699	0.0219164
Solyc02g070900	SL4.0ch02	38507412	38508092	-	Unknown protein	SG	SG	3.505	1.07567	20.4572	1.64493	up	0.584707	2.81326	0.00490417	0.0223867
Solyc10g050777	SL4.0ch10	49895228	49899528	-	Peptidyl-prolyl cis-trans isomerase PASTICCINO1 (AHRD V3.3 *-* A0A2G2VE40_CAPBA)	SG	SG	0.59733	0.08867	6.49837	2.67192	up	0.950955	2.80972	0.00495847	0.0226013
Solyc09g075820	SL4.0ch09	63647212	63653104	-	Sugar transporter protein 2	SG	SG	7.59233	1.62833	119.206	2.1556	up	0.767359	2.80912	0.00496771	0.0226379
Solyc08g016150	SL4.0ch08	6894580	6894858	+	Avr9/Cf-9 rapidly elicited protein 180 (AHRD V3.3 *** Q9FQZ1_TOBAC)	SG	SG	29.8253	7.913	68.8817	1.84938	up	0.658529	2.80834	0.00497972	0.0226814
Solyc12g005300	SL4.0ch12	197365	199898	+	Chlorophyllase 2 (AHRD V3.3 *** C1JZ62_9ROSI),Pfam:PF12740	SG	SG	1.24133	0.33233	12.2101	1.84134	up	0.656152	2.80626	0.00501196	0.0228004
Solyc10g084660	SL4.0ch10	63258521	63261326	+	Actin-depolymerizing factor (AHRD V3.3 *** D9I9X9_HEVBR)	SG	SG	1.905	0.62433	17.2683	1.53998	up	0.548917	2.80548	0.0050241	0.0228388
Solyc02g089470	SL4.0ch02	49330698	49331003	-	Protein GLUTAMINE DUMPER 5 (AHRD V3.3 -** GDU5_ARATH)	SG	SG	4.25567	0.95233	10.3854	2.10473	up	0.750337	2.80505	0.00503089	0.0228641
Solyc01g073890	SL4.0ch01	73656428	73657920	+	Cysteine/Histidine-rich C1 domain family protein (AHRD V3.3 *-* Q9ZUW8_ARATH)	SG	SG	13.9217	5.73333	178.425	1.21207	up	0.432513	2.8024	0.00507246	0.0230361
Solyc06g075510	SL4.0ch06	44554564	44558162	-	APETALA2e	AP2/ERF-AP2	TF	0.18867	0.667	10.3399	-1.89848	down	0.677629	-2.80165	0.00508421	0.0230782
Solyc10g008670	SL4.0ch10	2629925	2630753	+	HXXXD-type acyl-transferase family protein (AHRD V3.3 *-* A0A2U1NMZ6_ARTAN)	SG	SG	1.20933	3.12933	17.544	-1.44915	down	0.518895	-2.79277	0.00522591	0.0236406
Solyc12g099120	SL4.0ch12	65920521	65921698	+	Abscisic acid induced MYB1	MYB	TF	2.902	1.089	21.2967	1.34647	up	0.483366	2.78562	0.00534259	0.0240831
Solyc01g009260	SL4.0ch01	3231757	3233172	+	protein FAF-like, chloroplastic (AHRD V3.3 *** A0A2I4H6U5_9ROSI)	SG	SG	0.017	0.37633	3.77706	-4.42558	down	1.58901	-2.78512	0.00535085	0.0240898
Solyc02g090930	SL4.0ch02	50437961	50442388	-	Lipase (AHRD V3.3 *** A0A200QYW4_9MAGN)	SG	SG	0.12667	0.571	8.14755	-2.25119	down	0.808633	-2.78395	0.00537016	0.0241579
Solyc04g016470	SL4.0ch04	7345001	7346703	-	LEQA L.esculentum TomQ'a beta(1,3)glucanase	SG	SG	126.802	47.086	1473.21	1.36218	up	0.489806	2.78106	0.00541818	0.0243327
Solyc04g071890	SL4.0ch04	56725788	56727896	+	Peroxidase (AHRD V3.3 *** K4BTH6_SOLLC)	SG	SG	48.484	21.563	633.132	1.09794	up	0.395054	2.77921	0.00544906	0.0244419
Solyc01g107340	SL4.0ch01	87211451	87213604	+	classical arabinogalactan protein 9 (AHRD V3.3 *-* XP_004230717.1)	SG	SG	0.79233	0.06033	4.90494	3.67986	up	1.32576	2.77567	0.00550877	0.0246656
Solyc01g081620	SL4.0ch01	73399155	73401358	+	Vacuolar protein sorting-associated protein 62 (AHRD V3.3 *** A0A200RA51_9MAGN)	SG	SG	0.925	0.27067	14.7574	1.69279	up	0.610075	2.77473	0.00552478	0.0247219
Solyc09g007770	SL4.0ch09	1320678	1322198	+	plasma membrane intrinsic protein 2.1	SG	SG	0.66567	1.69767	18.3757	-1.41927	down	0.511807	-2.77306	0.00555316	0.0248369
Solyc08g066490	SL4.0ch08	53270028	53274530	+	Inactive leucine-rich repeat receptor-like protein kinase (AHRD V3.3 *** A0A314L0X6_NICAT)	RLK-Pelle_Singleton	PK	0.183	0.49667	15.0731	-1.51596	down	0.547853	-2.76708	0.00565602	0.0252241
Solyc08g079840	SL4.0ch08	61390562	61392742	-	LESUBENDO L.esculentum subtilisin-like endoprotease	SG	SG	0.02233	0.277	4.43604	-3.71148	down	1.34427	-2.76096	0.00576316	0.0256463
Solyc06g072870	SL4.0ch06	42602437	42603909	-	Glycosyltransferase (AHRD V3.3 *** A0A2G3CA94_CAPCH)	SG	SG	0.147	0.67333	8.16619	-2.27236	down	0.823672	-2.75881	0.00580119	0.0257788
Solyc04g081270	SL4.0ch04	63268364	63268690	-	Small auxin up-regulated RNA52	SG	SG	2.875	6.91567	21.49	-1.33603	down	0.484437	-2.7579	0.00581747	0.0258326
Solyc03g083480	SL4.0ch03	47941558	47942789	+	LEAF RUST 10 DISEASE-RESISTANCE LOCUS RECEPTOR-LIKE PROTEIN KINASE-like 2.1 (AHRD V3.3 *** A0A1U8FAX0_CAPAN)	SG	SG	2.906	1.19667	30.7181	1.20733	up	0.437793	2.75776	0.00581988	0.0258371
Solyc03g019790	SL4.0ch03	55835495	55841304	+	alpha-galactosidase	SG	SG	0.297	0.95267	13.7205	-1.7553	down	0.641683	-2.73547	0.00622912	0.0273987
Solyc07g044900	SL4.0ch07	57845994	57846146	+	Unknown protein	SG	SG	0	2.28433	2.38161	-4.79783	down	1.75392	-2.73548	0.00622886	0.0273987
Solyc01g100040	SL4.0ch01	82375518	82378624	-	Protein phosphatase 2C family protein (AHRD V3.3 *** A0A2U1N538_ARTAN)	SG	SG	27.488	8.97667	320.611	1.5485	up	0.566381	2.73403	0.00625644	0.0275058
Solyc03g096130	SL4.0ch03	52570087	52572686	+	Protein yippee-like (AHRD V3.3 *** A0A1U8GAE4_CAPAN)	SG	SG	1.81433	0.491	11.0369	1.80488	up	0.662087	2.72605	0.00640981	0.0280871
Solyc06g082640	SL4.0ch06	45975940	45977883	+	Shaggy-like protein kinase (AHRD V3.3 *** G5DXN5_SILLA)	CMGC_GSK	PK	1.49067	3.468	23.8201	-1.29742	down	0.475988	-2.72574	0.00641576	0.0280999
Solyc03g112760	SL4.0ch03	57530686	57539041	+	transmembrane protein (AHRD V3.3 *** AT3G48200.1)	SG	SG	0.237	0.041	6.98601	2.47368	up	0.909275	2.7205	0.00651832	0.0285155
Solyc02g091750	SL4.0ch02	51017746	51018685	+	LOW QUALITY PROTEIN: probable starch synthase 4, chloroplastic/amyloplastic (AHRD V3.3 *-* XP_025884911.1)	SG	SG	2.95733	0.64233	8.63226	2.14209	up	0.78838	2.71708	0.00658607	0.0287617
Solyc03g007060	SL4.0ch03	1651432	1658197	-	Cell cycle regulated microtubule associated protein (AHRD V3.3 *** A0A1P8B7D6_ARATH)	SG	SG	1.48	0.565	23.3307	1.31693	up	0.48556	2.71219	0.00668396	0.0291373
Solyc07g045080	SL4.0ch07	58075295	58077837	+	2-alkenal reductase (NADP(+)-dependent)-like (AHRD V3.3 *** A0A2I4GX13_9ROSI)	SG	SG	0.06567	0.466	5.24177	-2.88996	down	1.06713	-2.70816	0.00676574	0.0294432
Solyc11g066330	SL4.0ch11	50107262	50108916	+	Major facilitator superfamily (AHRD V3.3 *** A0A2U1Q7R9_ARTAN)	SG	SG	1.35933	0.50667	20.2799	1.35958	up	0.502226	2.7071	0.0067873	0.0295047
Solyc01g100880	SL4.0ch01	83050528	83052794	-	WAT1-related protein (AHRD V3.3 *** K4B1B9_SOLLC)	SG	SG	0.39967	1.27233	14.1651	-1.7349	down	0.64129	-2.70533	0.00682371	0.0296492
Solyc06g011405	SL4.0ch06	7033704	7037424	-	Retrovirus-related Pol polyprotein from transposon TNT 1-94 (AHRD V3.3 *-* A0A1J3J7R1_NOCCA)	SG	SG	0.308	1.272	8.44898	-2.13159	down	0.787959	-2.70521	0.00682613	0.0296528
Solyc02g067830	SL4.0ch02	35961637	35965666	+	Protein kinase G11A (AHRD V3.3 *** A0A2G3A680_CAPAN)	AGC_RSK-2	PK	0.353	0.847	19.899	-1.33418	down	0.493498	-2.70352	0.00686096	0.0297692
Solyc01g102950	SL4.0ch01	83876790	83883381	+	Lycopene beta/epsilon cyclase protein (AHRD V3.3 *** A0A2U1QDC2_ARTAN)	SG	SG	0.74967	1.49067	31.91	-1.07254	down	0.396752	-2.70329	0.00686565	0.0297827
Solyc10g076650	SL4.0ch10	58694187	58696954	-	BnaA10g16890D protein (AHRD V3.3 *** A0A078HM74_BRANA)	SG	SG	1.08067	0.45067	26.3865	1.18045	up	0.437068	2.70085	0.00691631	0.0299395
Solyc09g083120	SL4.0ch09	64903591	64909511	-	Acylamino-acid-releasing enzyme (AHRD V3.3 *** A0A1J3FLE9_NOCCA)	SG	SG	0.32733	0.77167	19.4934	-1.31101	down	0.485565	-2.69996	0.00693474	0.0299984
Solyc08g075880	SL4.0ch08	58079440	58081097	-	Heavy metal-associated isoprenylated plant protein (AHRD V3.3 *** A0A2R6PHP1_ACTCH)	SG	SG	4.15267	1.91033	31.5178	1.0387	up	0.384803	2.6993	0.00694861	0.0300234
Solyc06g054640	SL4.0ch06	35189211	35190754	+	DUF506 domain-containing protein (AHRD V3.3 *-* A0A1Q3CFM9_CEPFO)	SG	SG	2.01667	0.699	15.79	1.45165	up	0.538397	2.69624	0.0070127	0.0302511
Solyc04g071523	SL4.0ch04	56318181	56319570	+	UPF0496 protein (AHRD V3.3 *** A0A2U1KPX1_ARTAN)	SG	SG	2.15367	0.926	26.2682	1.15043	up	0.426978	2.69434	0.00705274	0.0303815
Solyc10g074470	SL4.0ch10	57011096	57015736	-	DUF630 family protein, putative (DUF630 and DUF632) (AHRD V3.3 *** Q9XI02_ARATH)	SG	SG	1.31833	0.627	33.0344	1.00337	up	0.373056	2.68959	0.00715403	0.0307324
Solyc07g005100	SL4.0ch07	110094	112487	+	Chitinase/lysozyme (AHRD V3.3 *** Q43591_TOBAC)	SG	SG	25.7283	6.112	279.387	2.01019	up	0.748033	2.6873	0.00720321	0.030908
Solyc10g050990	SL4.0ch10	50325344	50325550	+	Unknown protein	SG	SG	10.5653	3.956	19.7325	1.33696	up	0.498838	2.68016	0.00735878	0.0314448
Solyc06g053900	SL4.0ch06	34558947	34560569	-	3-ketoacyl-CoA synthase (AHRD V3.3 *** A0A2G2Z9P0_CAPAN)	SG	SG	1.78533	0.79	26.0403	1.10003	up	0.410761	2.67802	0.00740591	0.0316244
Solyc04g014883	SL4.0ch04	5176800	5179282	-	LRR receptor-like serine/threonine-protein kinase EFR (AHRD V3.3 *-* A0A1U8GVB4_CAPAN)	RLK-Pelle_LRR-XII-1	PK	1.375	0.36467	10.3923	1.83282	up	0.684758	2.6766	0.00743739	0.031737
Solyc02g081050	SL4.0ch02	43095488	43099680	-	Lyk12 (AHRD V3.3 *** G3KGB3_SOLLC)	RLK-Pelle_LRR-V	PK	0.55633	0.11567	9.02238	2.20825	up	0.825227	2.67593	0.00745221	0.0317783
Solyc03g093820	SL4.0ch03	50055370	50055699	+	Unknown protein	SG	SG	9.131	4.15933	28.8743	1.06017	up	0.397006	2.6704	0.00757599	0.0322086
Solyc05g050360	SL4.0ch05	59853150	59859175	+	Cyclic nucleotide-gated ion channel 1 (AHRD V3.3 *** A0A2G2WSK7_CAPBA)	SG	SG	0.558	0.145	10.9417	1.88996	up	0.709913	2.66225	0.00776211	0.0328811
Solyc06g035723	SL4.0ch06	22628916	22630336	+	(S)-N-methylcoclaurine 3'-hydroxylase isozyme 1 (AHRD V3.3 --* C80B3_PAPSO)	SG	SG	1.85	0.34033	7.83306	2.39584	up	0.900107	2.66173	0.00777412	0.0329094
Solyc12g094640	SL4.0ch12	64297368	64300414	+	Glyceraldehyde-3-phosphate dehydrogenase (AHRD V3.3 *** A0A2G2YA75_CAPAN)	SG	SG	0.986	0.29067	12.01	1.69485	up	0.637919	2.65684	0.00788779	0.033292
Solyc01g007960	SL4.0ch01	2100020	2102701	+	Cysteine-rich receptor-like protein kinase 2 (AHRD V3.3 *** A0A2G2YVX5_CAPAN)	RLK-Pelle_DLSV	PK	1.181	0.35667	20.1955	1.67271	up	0.630116	2.6546	0.00794016	0.0334599
Solyc04g081840	SL4.0ch04	63694383	63697979	+	UPF0496 protein isoform X1 (AHRD V3.3 *** A0A2I4H6K4_9ROSI)	SG	SG	2.52767	1.09933	28.6703	1.1322	up	0.428177	2.64423	0.00818764	0.0344014
Solyc01g107100	SL4.0ch01	87042675	87043331	+	beta-1%2C4-xylosidase (AHRD V3.3 *** AT3G19615.1)	SG	SG	1.94933	0.502	10.5192	1.86841	up	0.707075	2.64245	0.00823095	0.0345444
Solyc01g096510	SL4.0ch01	79855464	79856217	-	Sigma factor binding protein 1, chloroplastic (AHRD V3.3 *** A0A2G2W6X7_CAPBA)	SG	SG	3.009	1.20667	20.8472	1.24386	up	0.471015	2.64081	0.00827069	0.0346704
Solyc11g011590	SL4.0ch11	4705268	4706657	-	GEM-like protein 6 (AHRD V3.3 *** A0A2G2ZGW1_CAPAN)	SG	SG	1.76033	3.57067	26.0201	-1.09792	down	0.415828	-2.64032	0.00828271	0.0346999
Solyc04g058000	SL4.0ch04	54463333	54464867	+	Laccase (AHRD V3.3 *** A0A1S4DFV6_TOBAC)	SG	SG	1.44533	2.82667	30.5717	-1.04441	down	0.395734	-2.63916	0.00831108	0.0347864
Solyc06g083130	SL4.0ch06	46245297	46246812	-	dCTP pyrophosphatase 1 (AHRD V3.3 *** A0A2G2ZE82_CAPAN)	SG	SG	5.325	2.28233	33.22	1.15663	up	0.438402	2.63829	0.00833241	0.0348286
Solyc02g082740	SL4.0ch02	44390019	44390591	+	Dirigent protein (AHRD V3.3 *** K4BAE4_SOLLC)	SG	SG	7.59167	3.401	41.4244	1.09683	up	0.415947	2.63696	0.0083653	0.0349347
Solyc09g008320	SL4.0ch09	1818569	1821343	+	Xyloglucan endotransglucosylase/hydrolase (AHRD V3.3 *** A0A1U8EG04_CAPAN)	SG	SG	0.79067	1.745	21.3914	-1.21991	down	0.463688	-2.63088	0.00851645	0.0354703
Solyc09g083090	SL4.0ch09	64871734	64873459	+	Non-specific serine/threonine protein kinase (AHRD V3.3 *** A0A2G2W162_CAPBA)	CAMK_CAMKL-CHK1	PK	0.57967	1.307	20.1172	-1.25007	down	0.475216	-2.63053	0.00852523	0.0354989
Solyc02g067760	SL4.0ch02	35891725	35895341	-	R2R3MYB transcription factor 21	MYB	TF	0.81333	0.11133	5.54898	2.78319	up	1.06013	2.62533	0.00865661	0.0359493
Solyc04g079450	SL4.0ch04	61923035	61924084	-	Serpin-ZX (AHRD V3.3 *** A0A2G2ZRU3_CAPAN)	SG	SG	3.979	1.66367	32.5263	1.19418	up	0.455291	2.62289	0.00871864	0.0361423
Solyc07g055190	SL4.0ch07	63221711	63223938	+	Peroxidase (AHRD V3.3 *** K4CG58_SOLLC)	SG	SG	2.41467	1.005	25.1872	1.17977	up	0.450296	2.61999	0.0087932	0.036346
Solyc10g079870	SL4.0ch10	60459187	60461872	+	Cytokinin dehydrogenase 1 (AHRD V3.3 *** A0A2G3BH86_CAPCH)	SG	SG	0.25633	0.76633	11.6202	-1.65134	down	0.630992	-2.61705	0.00886924	0.036644
Solyc06g051970	SL4.0ch06	33416666	33420128	-	Calcineurin B-like protein (AHRD V3.3 *** C3TRS3_MAIZE)	SG	SG	0.03933	0.329	4.58952	-3.13309	down	1.19743	-2.6165	0.0088836	0.0366644
Solyc04g012030	SL4.0ch04	4396131	4401449	+	S-acyltransferase (AHRD V3.3 *** A0A2G3CDU9_CAPCH)	SG	SG	0.073	0.433	5.76576	-2.65846	down	1.01685	-2.61442	0.00893803	0.03683
Solyc11g010520	SL4.0ch11	3604589	3605616	+	glycine-rich cell wall structural protein-like (AHRD V3.3 *** XP_004250142.1)	SG	SG	4.125	8.01967	29.566	-1.03332	down	0.395569	-2.61224	0.00899507	0.0370158
Solyc05g012240	SL4.0ch05	5598920	5601000	-	Nuclear transport factor 2 (NTF2) family protein with RNA binding (RRM-RBD-RNP motifs) domain-containing protein (AHRD V3.3 --* AT2G03640.5)	SG	SG	0.37	1.076	12.0964	-1.62122	down	0.621405	-2.60897	0.00908165	0.0372978
Solyc01g079410	SL4.0ch01	71064709	71070495	-	Calcium-dependent phosphotriesterase superfamily protein (AHRD V3.3 *** A0A2U1MTE8_ARTAN)	SG	SG	0.595	1.476	17.9314	-1.38288	down	0.530636	-2.60609	0.00915828	0.0375627
Solyc09g074630	SL4.0ch09	62669172	62672406	+	BTB domain-containing protein/NPH3 domain-containing protein (AHRD V3.3 *** A0A1Q3CT76_CEPFO)	SG	SG	0.84533	0.33833	19.7635	1.25124	up	0.480361	2.6048	0.0091928	0.0376627
Solyc07g063700	SL4.0ch07	65922683	65926307	-	G-type lectin S-receptor-like serine/threonine-protein kinase (AHRD V3.3 *** A0A2G3C305_CAPCH)	RLK-Pelle_DLSV	PK	0.42733	0.094	8.47101	2.11192	up	0.811714	2.6018	0.00927348	0.0379765
Solyc12g088400	SL4.0ch12	63365875	63366165	+	Zinc-finger protein (AHRD V3.3 *-* Q40899_PETHY)	SG	SG	3.30933	0.71067	7.62947	2.14095	up	0.823347	2.6003	0.00931428	0.0381268
Solyc06g051840	SL4.0ch06	33328031	33329083	+	Solanum lycopersicum Cytokinin Response Factor 6	AP2/ERF-ERF	TF	1.33233	0.35267	11.6125	1.86421	up	0.717211	2.59925	0.00934282	0.0382184
Solyc01g098720	SL4.0ch01	81410700	81412466	+	Basic helix-loop-helix (BHLH) DNA-binding superfamily protein (AHRD V3.3 *** A0A2U1PAJ2_ARTAN)	bHLH	TF	0.80833	0.15233	7.73508	2.36337	up	0.91039	2.596	0.00943173	0.0385177
Solyc09g064820	SL4.0ch09	58342086	58342904	-	EID1-like F-box protein 3 (AHRD V3.3 *** A0A2G3BFQ9_CAPCH)	SG	SG	3.79767	1.70767	29.5821	1.07935	up	0.415993	2.59463	0.00946934	0.0386509
Solyc10g085950	SL4.0ch10	64111703	64115176	+	ABC transporter protein (AHRD V3.3 *** A0A1L4BHU2_ORYSI)	SG	SG	1.34333	0.344	9.12186	1.89017	up	0.72951	2.59101	0.00956937	0.0389907
Solyc07g062280	SL4.0ch07	64902036	64905421	+	Gamma-glutamyl hydrolase (AHRD V3.3 *** B2Z9Y3_SOLLC)	SG	SG	0.22067	0.78533	8.94873	-1.90816	down	0.737282	-2.58811	0.00965049	0.0392781
Solyc02g076770	SL4.0ch02	39862611	39863267	-	abscisic acid receptor PYL4-like (AHRD V3.3 *** A0A2I4EQL0_9ROSI)	SG	SG	0.07367	0.83167	4.02008	-3.57201	down	1.38044	-2.58759	0.00966508	0.0393289
Solyc10g076245	SL4.0ch10	58216824	58218240	+	Peroxidase (AHRD V3.3 *** M1BV77_SOLTU)	SG	SG	0.38467	0.02133	3.33786	4.05146	up	1.56582	2.58743	0.00966937	0.0393378
Solyc05g052680	SL4.0ch05	62285843	62287216	-	HXXXD-type acyl-transferase family protein (AHRD V3.3 *** V5PZN5_9CARY)	SG	SG	0.86	0.22833	9.78826	1.85051	up	0.718566	2.57528	0.0100159	0.0404993
Solyc02g093400	SL4.0ch02	52331532	52340551	-	Integral membrane protein MviN (AHRD V3.3 *-* A0A1Y1IAL8_KLENI)	SG	SG	0.41233	0.971	18.5328	-1.30629	down	0.507867	-2.57211	0.010108	0.0408007
Solyc01g100530	SL4.0ch01	82797636	82808307	-	Arm repeat superfamily protein (AHRD V3.3 *** A0A2K3NTC9_TRIPR)	SG	SG	0.659	0.25667	20.2533	1.29657	up	0.504217	2.57144	0.0101275	0.0408707
Solyc02g071440	SL4.0ch02	38899232	38900843	-	2-oxoglutarate (2OG) and Fe(II)-dependent oxygenase superfamily protein (AHRD V3.3 *** Q9SB33_ARATH)	SG	SG	1.50833	0.54067	16.9823	1.41852	up	0.551943	2.57004	0.0101687	0.0409834
Solyc00g500329	SL4.0ch00	7368077	7369138	-	Photosystem II protein D1 (AHRD V3.3 *** A0A1U8QBZ9_CAPAN)	SG	SG	0.839	0.17167	7.00607	2.22121	up	0.864831	2.56837	0.0102177	0.0411275
Solyc06g064800	SL4.0ch06	38023366	38024157	+	Glucuronoxylan 4-O-methyltransferase 2 (AHRD V3.3 *** A0A2G3AJU2_CAPAN)	SG	SG	0.766	0.06767	4.29747	3.4634	up	1.34866	2.56803	0.0102277	0.0411588
Solyc01g098070	SL4.0ch01	80926172	80926639	-	Agamous-like MADS-box protein AGL21 (AHRD V3.3 *** A0A2G2W7Q0_CAPBA)	MADS-M-type	TF	0.311	1.59033	6.01998	-2.43989	down	0.951847	-2.56332	0.0103675	0.0416224
Solyc06g009040	SL4.0ch06	2978521	2980532	+	Glutathione S-transferase (AHRD V3.3 *** A0A2G3C3Q3_CAPCH)	SG	SG	0.02633	0.49167	3.17929	-4.16928	down	1.62773	-2.5614	0.0104251	0.0417903
Solyc02g150100	SL4.0ch02	10779534	10795746	+	Unknown protein	SG	SG	1.58433	0.47967	12.1891	1.63774	up	0.639506	2.56095	0.0104387	0.0418357
Solyc07g009530	SL4.0ch07	4652228	4652419	+	Chitinase (AHRD V3.3 *-* B8QVH4_ZEAMP)	SG	SG	801.423	202.63	1261.4	1.9207	up	0.750314	2.55986	0.0104713	0.0419213
Solyc02g089210	SL4.0ch02	49135048	49139857	+	MADS box transcription factor (AHRD V3.3 *** Q689E7_GENTR)	MADS-MIKC	TF	1.74967	0.60167	14.5069	1.46167	up	0.571016	2.55977	0.0104742	0.0419237
Solyc03g112980	SL4.0ch03	57719356	57719559	-	Unknown protein	SG	SG	13.2837	5.888	25.7255	1.10582	up	0.432178	2.55871	0.0105062	0.0420337
Solyc08g082640	SL4.0ch08	63518993	63523793	+	Cellulose synthase (AHRD V3.3 *** A0A200QCL6_9MAGN)	SG	SG	8.62133	3.00133	175.991	1.45625	up	0.569202	2.55841	0.0105152	0.0420607
Solyc04g071790	SL4.0ch04	56592049	56593693	+	Cytochrome P450 (AHRD V3.3 *-* A0A200Q069_9MAGN)	SG	SG	0.23067	0.72667	10.0732	-1.72887	down	0.676085	-2.55718	0.0105524	0.0421643
Solyc12g036170	SL4.0ch12	43928619	43930297	-	Photosynthetic NDH subcomplex B 4 (AHRD V3.3 *** A0A0F7GXZ5_9ROSI)	SG	SG	1.43233	0.32733	9.10289	2.06273	up	0.807518	2.55441	0.0106368	0.0424283
Solyc00g500095	SL4.0ch00	1898065	1899888	-	Phenylalanine ammonia-lyase (AHRD V3.3 *** A0A2G2VZP0_CAPBA)	SG	SG	6.87667	1.97433	87.7154	1.73473	up	0.680355	2.54974	0.0107804	0.0429369
Solyc09g018220	SL4.0ch09	13656895	13659480	-	Tobacco mosaic virus resistance-2	SG	SG	0.851	0.349	20.3698	1.2065	up	0.473517	2.54796	0.0108356	0.0431169
Solyc11g011050	SL4.0ch11	4138155	4140097	+	R2R3MYB transcription factor 43	MYB	TF	2.42267	1.04067	23.9026	1.14919	up	0.451145	2.54728	0.0108567	0.0431481
Solyc10g049270	SL4.0ch10	43851991	43855444	+	Serine carboxypeptidase (AHRD V3.3 *** A0A2U1P833_ARTAN)	SG	SG	0.15067	0.58233	7.98226	-2.02863	down	0.796827	-2.54588	0.0109002	0.0432898
Solyc02g086480	SL4.0ch02	47170170	47170619	+	LOB domain-containing protein (AHRD V3.3 *** A0A2U1M8Q7_ARTAN)	LOB	TF	3.707	1.11667	14.1802	1.67229	up	0.657151	2.54475	0.0109356	0.043406
Solyc06g060830	SL4.0ch06	36520418	36522436	-	Homeobox-leucine zipper protein HAT2 (AHRD V3.3 *** A0A2G2WJU4_CAPBA)	HB-HD-ZIP	TF	1.94	0.87667	26.4607	1.06261	up	0.418358	2.53995	0.0110868	0.0439063
Solyc08g077360	SL4.0ch08	59348008	59354488	-	Dynamin (AHRD V3.3 *** E5GB64_CUCME)	SG	SG	4.02833	1.16	74.4452	1.73196	up	0.681895	2.53992	0.0110877	0.0439063
Solyc06g048860	SL4.0ch06	29512877	29515954	+	Laccase (AHRD V3.3 *** K4C5D2_SOLLC)	SG	SG	0.209	0	2.34925	4.59095	up	1.80824	2.53891	0.0111199	0.0440154
Solyc04g078270	SL4.0ch04	61022513	61025024	-	Cytochrome P450 (AHRD V3.3 *** A0A200Q0W8_9MAGN)	SG	SG	0.27967	0.749	13.177	-1.50038	down	0.592155	-2.53377	0.0112844	0.0446
Solyc07g061890	SL4.0ch07	64623952	64624503	+	Unknown protein	SG	SG	1.43833	3.47167	18.1603	-1.34891	down	0.532586	-2.53276	0.0113169	0.0447002
Solyc02g086210	SL4.0ch02	46957889	46960390	-	Protein kinase family protein (AHRD V3.3 *-* A0A2U1MH78_ARTAN)	SG	SG	16.3593	5.706	306.173	1.45379	up	0.575634	2.52554	0.0115521	0.0454986
Solyc06g082430	SL4.0ch06	45822466	45824120	-	LOB domain-containing protein 15 (AHRD V3.3 *** A0A2G2V4N5_CAPBA)	LOB	TF	1.579	0.407	10.1655	1.90292	up	0.753517	2.52539	0.0115571	0.045504
Solyc02g077550	SL4.0ch02	40424688	40425566	+	DUF599 domain-containing protein (AHRD V3.3 *** A0A1Q3C482_CEPFO)	SG	SG	1.28067	0.27633	7.49848	2.12552	up	0.842799	2.52197	0.0116699	0.0458119
Solyc01g150120	SL4.0ch01	22282464	22284040	+	Transposon, En/Spm-like, Transposase-associated domain protein (AHRD V3.3 *-* A0A2U1N4P4_ARTAN)	SG	SG	2.233	0.997	25.1824	1.08262	up	0.429363	2.52147	0.0116867	0.0458683
Solyc09g065670	SL4.0ch09	59999711	60004939	+	Protein indeterminate-domain 12 (AHRD V3.3 *** A0A2G2X5Z0_CAPBA)	C2H2	TF	0.395	0.96033	16.5966	-1.35005	down	0.536298	-2.51735	0.0118242	0.04632
Solyc09g075330	SL4.0ch09	63260858	63262856	-	Pectinesterase (AHRD V3.3 *** A0A2G2ZVW5_CAPAN)	SG	SG	0.46133	0.081	6.71763	2.42704	up	0.965671	2.51332	0.0119601	0.0467637
Solyc05g053330	SL4.0ch05	62837968	62839803	+	Transcription factor (AHRD V3.3 *** A0A2G3CHW7_CAPCH)	MYB	TF	0.80967	1.77633	19.0849	-1.2052	down	0.482033	-2.50025	0.0124106	0.0482612
Solyc12g009820	SL4.0ch12	3055956	3060414	-	Monogalactosyldiacylglycerol synthase 3, chloroplastic (AHRD V3.3 *** A0A2G2X4B3_CAPBA)	SG	SG	0.24133	0.67267	12.3197	-1.55383	down	0.621692	-2.49935	0.012442	0.048334
Solyc06g076220	SL4.0ch06	45041980	45044010	-	expansin18	SG	SG	1.453	0.554	16.6506	1.31931	up	0.52795	2.49893	0.0124568	0.0483699
Solyc09g011860	SL4.0ch09	5174047	5177859	-	GDP-fucose protein O-fucosyltransferase protein (AHRD V3.3 *** A0A2R6R8C5_ACTCH)	SG	SG	26.9473	11.3773	591.221	1.17671	up	0.47129	2.49678	0.0125328	0.0486245
Solyc02g084770	SL4.0ch02	45880963	45887717	-	Mitochondrial carrier protein, expressed (AHRD V3.3 *** Q6AVS9_ORYSJ)	SG	SG	1.70133	0.72633	20.5819	1.1567	up	0.465939	2.48251	0.013046	0.0502902
Solyc09g011010	SL4.0ch09	4394127	4395455	+	High-light-induced protein, chloroplastic (AHRD V3.3 *** A0A1U8FG85_CAPAN)	SG	SG	1.239	2.943	18.6809	-1.33299	down	0.537596	-2.47953	0.0131555	0.0505968
Solyc03g034240	SL4.0ch03	5795514	5800309	-	Abscisic acid (Aba)-deficient 4 (AHRD V3.3 *-* A0A1P8AQ81_ARATH)	SG	SG	2.222	0.896	17.778	1.23723	up	0.499185	2.4785	0.0131937	0.0507227
Solyc02g091990	SL4.0ch02	51243191	51244992	-	1-aminocyclopropane-1-carboxylate synthase 3	SG	SG	7.63267	2.37367	97.2376	1.62118	up	0.654423	2.47726	0.0132394	0.0508457
Solyc02g078650	SL4.0ch02	41301776	41304562	+	Polyphenol oxidase, chloroplastic (AHRD V3.3 *** A0A2G3D678_CAPCH)	SG	SG	1.09967	0.08633	16.6535	3.6137	up	1.46097	2.4735	0.0133796	0.0512573
Solyc05g013560	SL4.0ch05	6909925	6911117	+	Serine-rich protein-like protein (AHRD V3.3 *-* Q9FKU6_ARATH)	SG	SG	1.05633	0.12667	4.58632	2.9546	up	1.19463	2.47324	0.0133896	0.0512849
Solyc10g085420	SL4.0ch10	63765103	63766515	+	Protein LURP-one-related 15 (AHRD V3.3 *** A0A2G2VU46_CAPBA)	SG	SG	119.249	51.7667	819.228	1.13636	up	0.460112	2.46976	0.0135205	0.0517009
Solyc03g121180	SL4.0ch03	63799519	63801703	-	GDSL esterase/lipase (AHRD V3.3 *** A0A2G3D0P9_CAPCH)	SG	SG	0.097	0.53133	6.33235	-2.52502	down	1.02323	-2.46769	0.0135989	0.0519367
Solyc01g100750	SL4.0ch01	82984150	82984895	+	DUF538 domain-containing protein (AHRD V3.3 *** A0A1Q3CLQ5_CEPFO)	SG	SG	0.31933	1.26333	7.96271	-2.05308	down	0.832449	-2.46631	0.0136512	0.0521044
Solyc01g106953	SL4.0ch01	86960191	86964837	-	BnaAnng27030D protein (AHRD V3.3 *-* A0A078DNT4_BRANA)	SG	SG	0.198	0.485	14.5353	-1.36402	down	0.553291	-2.46529	0.0136901	0.0521884
Solyc02g092950	SL4.0ch02	51972335	51975623	+	Microtubule-associated protein RP/EB family member 1C (AHRD V3.3 *** A0A2G2XGZ8_CAPBA)	SG	SG	0.85167	0.22367	9.52683	1.83899	up	0.746191	2.4645	0.0137205	0.052282
Solyc03g044790	SL4.0ch03	9818285	9820531	-	methylesterase AY455313	SG	SG	10.282	3.412	85.7582	1.52613	up	0.619244	2.4645	0.0137205	0.052282
Solyc01g005730	SL4.0ch01	501887	504760	+	NL0C (AHRD V3.3 *** Q9ZS83_SOLLC)	SG	SG	0.971	0.441	25.4139	1.06135	up	0.430711	2.46418	0.0137328	0.0523025
Solyc01g112090	SL4.0ch01	90545399	90553712	+	Protein DETOXIFICATION (AHRD V3.3 *** A0A328D307_9ASTE)	SG	SG	1.06467	0.475	24.3649	1.09507	up	0.445234	2.45954	0.0139114	0.0528587
Solyc10g078370	SL4.0ch10	59311938	59315013	+	Auxin Efflux Facilitator 9	SG	SG	0.84333	0.303	14.9055	1.40973	up	0.574007	2.45594	0.0140517	0.0532937
Solyc01g058597	SL4.0ch01	60568561	60574518	-	Prefoldin subunit 3 (AHRD V3.3 *-* A0A2G2ZJK0_CAPAN)	SG	SG	1.89967	0.23667	4.6014	2.93509	up	1.19607	2.45394	0.0141299	0.0535576
Solyc09g074260	SL4.0ch09	62261025	62262212	+	Leucine-rich repeat receptor-like kinase (AHRD V3.3 *** A0A0K9PKL2_ZOSMR)	SG	SG	0.50833	1.302	14.4732	-1.42781	down	0.582431	-2.45147	0.0142273	0.0537733
Solyc07g055330	SL4.0ch07	63313062	63314426	-	RING/U-box superfamily protein (AHRD V3.3 *-* F4J5Z1_ARATH)	SG	SG	1.916	0.844	21.7361	1.11059	up	0.455083	2.4404	0.0146709	0.0551473
Solyc12g009730	SL4.0ch12	3012923	3015683	+	receptor-like protein 12 (AHRD V3.3 *** A0A1S4DP57_TOBAC)	SG	SG	1.431	0.608	35.4847	1.17433	up	0.482259	2.43506	0.0148892	0.0558549
Solyc03g118880	SL4.0ch03	62114142	62115180	+	Unknown protein	SG	SG	6.15867	2.43367	20.5788	1.27489	up	0.523596	2.43488	0.0148967	0.0558616
Solyc01g091700	SL4.0ch01	77541181	77543163	+	F-box protein PP2-A15 (AHRD V3.3 *** A0A2G3DE53_CAPCH)	SG	SG	0.513	1.29833	13.1773	-1.41278	down	0.580965	-2.43177	0.0150252	0.0562286
Solyc11g071600	SL4.0ch11	53083564	53090729	+	aldehyde oxidase 3	SG	SG	0.406	0.15767	17.3186	1.30304	up	0.535991	2.43108	0.0150539	0.0563135
Solyc06g049037	SL4.0ch06	29996566	29997834	+	Serine/threonine-protein phosphatase 7 long form-like protein (AHRD V3.3 *-* A0A1J3DHF8_NOCCA)	SG	SG	0.75767	1.85933	15.1224	-1.3766	down	0.566618	-2.4295	0.0151195	0.0565247
Solyc02g092970	SL4.0ch02	51977014	51978015	+	ADP-ribosylation factor (AHRD V3.3 *** A0A2U1LV56_ARTAN)	SG	SG	1.91867	0.495	9.34573	1.89314	up	0.781719	2.42176	0.0154454	0.0575695
Solyc03g116730	SL4.0ch03	60471133	60473558	-	Palmitoyl-monogalactosyldiacylglycerol delta-7 desaturase, chloroplastic (AHRD V3.3 *** A0A2G2WQQ5_CAPBA)	SG	SG	0.491	0.072	5.05412	2.65653	up	1.09824	2.4189	0.0155675	0.0579781
Solyc12g006360	SL4.0ch12	886461	889530	+	Protein DETOXIFICATION (AHRD V3.3 *** K4DBH3_SOLLC)	SG	SG	0.46067	0.06867	5.25943	2.69007	up	1.11282	2.41735	0.0156341	0.0581794
Solyc05g150148	SL4.0ch05	58563569	58564609	-	Serine/threonine-protein phosphatase 7 long form-like protein (AHRD V3.3 *-* A0A1J3IZ43_NOCCA)	SG	SG	0.50233	1.98233	7.26866	-2.05036	down	0.848499	-2.41646	0.0156724	0.0583077
Solyc08g079860	SL4.0ch08	61401371	61403581	+	Subtilisin-like protease (AHRD V3.3 *** Q9LWA3_SOLLC)	SG	SG	0.33967	0.04633	5.59374	2.8018	up	1.15991	2.41553	0.0157122	0.0584352
Solyc02g084610	SL4.0ch02	45711446	45712693	-	Leucine-rich repeat receptor-like protein kinase PXL2 (AHRD V3.3 *** A0A1J3GLI2_NOCCA)	SG	SG	1.18333	0.413	13.0588	1.44052	up	0.596438	2.41521	0.0157263	0.0584641
Solyc05g054480	SL4.0ch05	63788012	63791145	-	Actin (AHRD V3.3 *** A0A2G2VVS8_CAPBA)	SG	SG	1.11833	2.16333	29.9201	-1.02743	down	0.425567	-2.41426	0.015767	0.0585804
Solyc12g006770	SL4.0ch12	1203224	1203475	+	Unknown protein	SG	SG	3.73533	8.437	20.5528	-1.25559	down	0.520529	-2.41213	0.0158594	0.0588531
Solyc01g073910	SL4.0ch01	73685644	73687528	+	Homeobox-leucine zipper protein HOX27 (AHRD V3.3 *** A0A2G2XRN9_CAPBA)	HB-HD-ZIP	TF	2.724	1.18833	29.4443	1.13295	up	0.470509	2.40792	0.0160438	0.059395
Solyc10g005610	SL4.0ch10	383112	384227	+	serine/arginine repetitive matrix-like protein (AHRD V3.3 *** AT1G56020.1)	SG	SG	0.86633	2.002	21.4728	-1.27359	down	0.52954	-2.40508	0.0161688	0.0597349
Solyc04g054690	SL4.0ch04	52347276	52349787	-	ascorbate oxidase	SG	SG	8.44333	3.408	161.98	1.24137	up	0.51621	2.40478	0.016182	0.0597638
Solyc07g055690	SL4.0ch07	63550277	63551623	-	Lectin-domain receptor-like kinase (AHRD V3.3 *** G4XXY5_NICAT)	SG	SG	0.449	0.05767	4.43465	2.88896	up	1.20141	2.40465	0.016188	0.0597742
Solyc07g055710	SL4.0ch07	63566462	63568082	-	Heat stress transcription factor A-5 (AHRD V3.3 *** A0A2G2Z4R4_CAPAN)	HSF	TF	1.229	0.43633	16.725	1.42073	up	0.593521	2.39374	0.0166777	0.0613141
Solyc02g032910	SL4.0ch02	28058426	28058890	+	glycine rich protein precursor (AHRD V3.3 *-* NP_001233996.1)	SG	SG	2.548	4.93967	23.3068	-1.03101	down	0.432211	-2.38543	0.017059	0.0625059
Solyc11g073130	SL4.0ch11	54281083	54285611	+	Very-long-chain (3R)-3-hydroxyacyl-CoA dehydratase (AHRD V3.3 *** A0A2G2YGA2_CAPAN)	SG	SG	1.10967	0.271	7.67563	1.95296	up	0.819166	2.38408	0.0171218	0.0626742
Solyc04g082860	SL4.0ch04	64347120	64348943	-	Glycosyltransferase (AHRD V3.3 *** A0A2I4FMV0_9ROSI)	SG	SG	0.70633	1.45333	20.2417	-1.11246	down	0.467403	-2.38008	0.017309	0.0632974
Solyc05g009040	SL4.0ch05	3251517	3254026	-	Receptor-like protein kinase (AHRD V3.3 *** D3G6F0_CAPAN)	RLK-Pelle_LRK10L-2	PK	6.253	1.28933	94.8127	2.21616	up	0.932631	2.37625	0.0174897	0.0637824
Solyc02g063020	SL4.0ch02	33071637	33073199	+	Major facilitator superfamily protein (AHRD V3.3 *** A0A2U1P386_ARTAN)	SG	SG	0.31133	0.01933	3.03061	3.90316	up	1.64476	2.37309	0.0176399	0.0642167
Solyc09g098510	SL4.0ch09	68375199	68380236	-	Extensin-3 (AHRD V3.3 *-* A0A2G2ZT41_CAPAN)	SG	SG	4.573	0.74833	41.6305	2.55064	up	1.07516	2.37232	0.0176766	0.0643196
Solyc02g067510	SL4.0ch02	35703459	35704421	+	Actin cross-linking protein, putative (DUF569) (AHRD V3.3 *** Q8GXC9_ARATH)	SG	SG	2.61167	0.96233	21.0556	1.37715	up	0.58086	2.37088	0.017746	0.0644891
Solyc05g054380	SL4.0ch05	63688169	63689688	-	major allergen Pru ar 1-like (AHRD V3.3 *** A0A2I4DZK6_9ROSI)	SG	SG	0.78967	0.09567	4.81302	3.00017	up	1.26543	2.37088	0.0177458	0.0644891
Solyc06g082030	SL4.0ch06	45557653	45563167	+	2-oxoglutarate (2OG) and Fe(II)-dependent oxygenase superfamily protein (AHRD V3.3 *** Q9LUZ1_ARATH)	SG	SG	0.34533	0.93133	11.4304	-1.51135	down	0.63887	-2.36566	0.0179981	0.0651887
Solyc01g005420	SL4.0ch01	307514	308340	-	C2 calcium-dependent membrane targeting (AHRD V3.3 *-* A0A2U1LLL4_ARTAN)	SG	SG	1.13967	0.25567	7.56207	2.10506	up	0.89042	2.36412	0.0180731	0.0653968
Solyc10g086620	SL4.0ch10	64540434	64543162	+	NAD(P)-binding Rossmann-fold superfamily protein (AHRD V3.3 *** F4IKL5_ARATH),Pfam:PF13561	SG	SG	1.064	2.07533	22.3655	-1.03648	down	0.438812	-2.36201	0.0181763	0.0657445
Solyc01g073820	SL4.0ch01	73612543	73613488	-	Cysteine/Histidine-rich C1 domain family protein (AHRD V3.3 *** A0A2U1L9L8_ARTAN)	SG	SG	0.97333	0.22067	7.39313	2.07934	up	0.882027	2.35746	0.0184004	0.0664129
Solyc01g079950	SL4.0ch01	71679275	71681108	-	Eukaryotic aspartyl protease family protein (AHRD V3.3 *** A0A2U1ML86_ARTAN)	SG	SG	1.45733	0.59533	19.6032	1.22667	up	0.520404	2.35714	0.0184161	0.0664527
Solyc10g008590	SL4.0ch10	2564209	2565495	-	Pentatricopeptide repeat (AHRD V3.3 *** A0A200RBW3_9MAGN)	SG	SG	1.46133	0.60467	17.4889	1.20135	up	0.50969	2.35702	0.0184221	0.0664527
Solyc03g033510	SL4.0ch03	4914024	4916492	-	Armadillo repeat only 2 (AHRD V3.3 *** Q9FKW5_ARATH)	SG	SG	1.344	0.62267	28.8564	1.03151	up	0.437912	2.35552	0.0184966	0.0666823
Solyc02g063430	SL4.0ch02	33546773	33549186	-	bHLH transcription factor 078	bHLH	TF	1.237	0.40933	13.7447	1.53058	up	0.649834	2.35534	0.0185056	0.066702
Solyc06g049040	SL4.0ch06	30004117	30008058	+	Basic-leucine zipper (BZIP) transcription factor family protein (AHRD V3.3 *** A0A2U1LV89_ARTAN)	bZIP	TF	0.53467	0.09233	5.88096	2.4866	up	1.05811	2.35005	0.0187709	0.0675013
Solyc01g006140	SL4.0ch01	798926	803433	-	CDT1-like protein a, chloroplastic (AHRD V3.3 *** A0A2I4F6Q2_9ROSI)	SG	SG	0.273	0.685	13.7486	-1.40199	down	0.596839	-2.34902	0.0188229	0.0676435
Solyc02g091760	SL4.0ch02	51019118	51020881	+	Starch synthase, chloroplastic/amyloplastic (AHRD V3.3 *-* A9RQB7_PHYPA)	SG	SG	1.32867	0.27633	5.91116	2.19433	up	0.934163	2.34898	0.018825	0.0676435
Solyc03g083730	SL4.0ch03	48244601	48245206	+	Plant invertase/pectin methylesterase inhibitor superfamily protein, putative (AHRD V3.3 *** A0A061G4U8_THECC)	SG	SG	39.2557	14.2523	212.794	1.39713	up	0.595032	2.34799	0.0188748	0.0677831
Solyc02g079570	SL4.0ch02	42075597	42079498	+	G-type lectin S-receptor-like serine/threonine-protein kinase (AHRD V3.3 *** A0A2G3A8W8_CAPAN)	RLK-Pelle_DLSV	PK	0.70867	0.27233	18.2942	1.30526	up	0.5562	2.34674	0.0189384	0.0679457
Solyc04g008430	SL4.0ch04	2079846	2083226	-	Serine/threonine-protein kinase BRI1-like 2 (AHRD V3.3 *** A0A2G2ZGZ4_CAPAN)	RLK-Pelle_LRR-Xb-1	PK	0.17133	0.429	13.6096	-1.40455	down	0.598573	-2.3465	0.0189509	0.0679674
Solyc03g020030	SL4.0ch03	55654012	55654919	+	Proteinase inhibitor type-2 (AHRD V3.3 *** A0A2G3A0T9_CAPAN)	SG	SG	5.653	1.18967	35.8722	2.18967	up	0.934195	2.34391	0.0190828	0.0683188
Solyc11g071470	SL4.0ch11	52997591	52998922	+	Transferase (AHRD V3.3 *** A0A200R9Q7_9MAGN)	SG	SG	0.48833	0.08033	4.93671	2.55738	up	1.0914	2.34322	0.0191183	0.0683976
Solyc12g044950	SL4.0ch12	59942092	59943193	-	lipid desaturase	SG	SG	9.64567	0.91333	68.0279	3.34523	up	1.43163	2.33667	0.0194565	0.0693894
Solyc06g051140	SL4.0ch06	32052518	32059778	-	ubiquitin-conjugating enzyme 23 (AHRD V3.3 *-* AT2G16920.2)	SG	SG	0.16267	0.54933	7.88054	-1.83783	down	0.787372	-2.33414	0.0195885	0.0697665
Solyc06g050140	SL4.0ch06	30229476	30229748	-	Unknown protein	SG	SG	6.982	2.687	17.3464	1.31647	up	0.564408	2.33248	0.0196755	0.0699912
Solyc10g008910	SL4.0ch10	2813324	2813734	+	Histone H3 (AHRD V3.3 *** B3TM40_ELAGV)	SG	SG	1.47333	3.60967	14.0382	-1.36464	down	0.585209	-2.33189	0.0197064	0.0700656
Solyc10g045500	SL4.0ch10	33138313	33139532	-	Protein BONZAI 3 (AHRD V3.3 *-* A0A2G2WU78_CAPBA)	SG	SG	0.23833	1.423	4.59999	-2.65853	down	1.14041	-2.33121	0.0197423	0.0701663
Solyc01g103530	SL4.0ch01	84411553	84415858	+	Leucine-rich receptor-like protein kinase family protein, putative (AHRD V3.3 *** A0A061DXB1_THECC)	RLK-Pelle_LRR-XI-1	PK	0.26767	0.559	20.0036	-1.13506	down	0.487598	-2.32787	0.0199191	0.0706698
Solyc06g035520	SL4.0ch06	22200421	22202000	+	Alpha/beta-hydrolases superfamily protein (AHRD V3.3 *** A0A2U1LX98_ARTAN)	SG	SG	0.47467	0.064	4.25295	2.82239	up	1.21531	2.32235	0.0202139	0.0714871
Solyc11g056293	SL4.0ch11	46673095	46675400	+	Stomatin-like protein 2, mitochondrial (AHRD V3.3 *-* A0A2G2ZD43_CAPAN)	SG	SG	0.50033	0.081	4.88462	2.55807	up	1.10157	2.3222	0.0202222	0.0715027
Solyc04g054340	SL4.0ch04	51636095	51636346	+	hypothetical protein (AHRD V3.3 -** AT5G65207.1)	SG	SG	8.36433	3.539	19.7314	1.1706	up	0.504896	2.31851	0.0204219	0.0720307
Solyc02g091380	SL4.0ch02	50725551	50725868	-	transmembrane protein (AHRD V3.3 *** AT1G49000.1)	SG	SG	12.4957	5.76067	38.1073	1.05303	up	0.455218	2.31324	0.0207096	0.0728754
Solyc07g044960	SL4.0ch07	57899657	57901231	+	Xyloglucan galactosyltransferase KATAMARI1 (AHRD V3.3 *** A0A2K3L4H3_TRIPR)	SG	SG	1.35233	0.53333	19.4905	1.28082	up	0.553926	2.31226	0.0207634	0.0730137
Solyc05g013850	SL4.0ch05	7299746	7303091	-	Sieve element occlusion b (AHRD V3.3 *** E2FKJ9_9SOLN)	SG	SG	0.07133	0.305	6.81759	-2.15526	down	0.933064	-2.30987	0.0208954	0.073339
Solyc02g024070	SL4.0ch02	23456444	23462744	+	Homeobox leucine-zipper protein (AHRD V3.3 *** A0A2U1QME9_ARTAN)	HB-HD-ZIP	TF	0.584	0.23433	15.9923	1.24352	up	0.538378	2.30976	0.0209015	0.0733466
Solyc04g076730	SL4.0ch04	59625239	59625466	+	Unknown protein	SG	SG	3.40133	0.58467	5.90492	2.49193	up	1.0789	2.30968	0.0209057	0.0733474
Solyc01g014160	SL4.0ch01	11784041	11786268	+	receptor-like protein 12 (AHRD V3.3 *-* A0A1U8DTH8_CAPAN)	SG	SG	1.23633	0.46867	16.3995	1.34129	up	0.582368	2.30316	0.0212699	0.0743867
Solyc07g040770	SL4.0ch07	49498094	49499103	+	Unknown protein	SG	SG	11.5137	3.36033	9.14586	1.71726	up	0.746044	2.30182	0.0213453	0.0746082
Solyc01g005740	SL4.0ch01	505183	505667	-	Unknown protein	SG	SG	8.22733	3.50567	17.6781	1.15649	up	0.502535	2.30132	0.0213738	0.0746938
Solyc05g009270	SL4.0ch05	3460844	3463738	-	3-ketoacyl-CoA synthase (AHRD V3.3 *** A0A2G3B5Z8_CAPCH)	SG	SG	0.27633	0.71367	11.681	-1.4444	down	0.628842	-2.29692	0.0216236	0.0753966
Solyc01g102870	SL4.0ch01	83822525	83824924	+	receptor-like protein kinase BRI1-like 3 (AHRD V3.3 *** A0A1U8HLY5_CAPAN)	SG	SG	0.87467	0.38333	19.8239	1.12369	up	0.490026	2.29312	0.0218414	0.0760561
Solyc03g111920	SL4.0ch03	56906068	56908200	+	Cytochrome P450 71A6 (AHRD V3.3 *** A0A2G2ZZC6_CAPAN)	SG	SG	1.13533	0.45967	15.7743	1.22488	up	0.534417	2.292	0.0219057	0.0762518
Solyc06g076550	SL4.0ch06	45234502	45236086	-	Glycosyltransferase (AHRD V3.3 *** A0A2I4FFY8_9ROSI)	SG	SG	1.566	0.56633	20.2207	1.41058	up	0.616362	2.28855	0.0221053	0.0767452
Solyc02g090480	SL4.0ch02	50052680	50058430	+	Peptidyl-prolyl cis-trans isomerase CYP40 (AHRD V3.3 *** A0A2G3ABJ7_CAPAN)	SG	SG	0.82933	0.29233	12.6596	1.44492	up	0.632426	2.28473	0.0223286	0.0773568
Solyc04g018100	SL4.0ch04	9615616	9624400	+	Sodium/hydrogen exchanger 8 (AHRD V3.3 *** A0A2G3CD66_CAPCH)	SG	SG	0.935	0.42667	21.0937	1.05236	up	0.460835	2.2836	0.0223951	0.0775342
Solyc08g068730	SL4.0ch08	55966441	55967136	-	Tyramine n-hydroxycinnamoyl transferase (AHRD V3.3 *** Q5D8C0_CAPAN)	GNAT	TR	0.87833	0.11167	4.49971	2.90203	up	1.27114	2.28301	0.0224299	0.0776083
Solyc01g008530	SL4.0ch01	2578092	2584487	-	phenylacetaldehyde reductase 1	SG	SG	1.322	0.538	18.2617	1.22781	up	0.539547	2.27562	0.0228686	0.0787188
Solyc06g061015	SL4.0ch06	36674869	36675577	-	Phytochrome A-associated F-box protein (AHRD V3.3 *-* A0A2G3CTC4_CAPCH)	SG	SG	0.47733	1.71233	6.72943	-1.91565	down	0.84303	-2.27234	0.0230662	0.0792962
Solyc03g116500	SL4.0ch03	60356738	60361292	+	polygalacturonase (XOPG1)	SG	SG	0.33967	0.063	5.25781	2.33034	up	1.02622	2.27079	0.0231594	0.0795872
Solyc04g064860	SL4.0ch04	55378170	55378871	-	MADS-box transcription factor 23 (AHRD V3.3 *** A0A2G2Y5S9_CAPAN)	MADS-M-type	TF	2.81967	1.25367	18.8129	1.09601	up	0.484657	2.26141	0.023734	0.0812314
Solyc07g055670	SL4.0ch07	63541303	63542016	-	Lectin-domain receptor-like kinase (AHRD V3.3 *-* G4XXY5_NICAT)	RLK-Pelle_SD-2b	PK	2.76933	1.135	18.3185	1.20246	up	0.532008	2.26024	0.0238065	0.0814046
Solyc07g005900	SL4.0ch07	722293	727854	+	calcineurin subunit B-like (AHRD V3.3 *** A0A2I4E1D1_9ROSI)	SG	SG	0.194	0.81533	5.90223	-2.14176	down	0.949077	-2.25668	0.0240281	0.0819815
Solyc08g079140	SL4.0ch08	60896011	60896457	+	Small auxin up-regulated RNA67	SG	SG	4.76133	2.04267	19.9954	1.15523	up	0.51245	2.25433	0.0241754	0.0824083
Solyc07g056330	SL4.0ch07	64120396	64124043	+	Ribose-phosphate pyrophosphokinase (AHRD V3.3 *** A0A2U1NXC0_ARTAN)	SG	SG	0.53567	0.11533	5.73276	2.1464	up	0.952557	2.25331	0.0242398	0.0825522
Solyc05g051920	SL4.0ch05	61705991	61708451	+	Major facilitator superfamily (AHRD V3.3 *** A0A200QUR2_9MAGN)	SG	SG	1.28967	0.501	19.1664	1.28963	up	0.572508	2.2526	0.0242846	0.0826592
Solyc01g102860	SL4.0ch01	83816023	83817132	+	golgin family A protein (AHRD V3.3 *-* AT1G51080.1)	SG	SG	0.76433	1.586	17.483	-1.13017	down	0.502229	-2.25031	0.0244291	0.08306
Solyc05g015850	SL4.0ch05	12481280	12483824	-	WRKY transcription factor 75	WRKY	TF	8.76033	2.546	47.7416	1.71981	up	0.764846	2.24857	0.0245398	0.0833427
Solyc08g079900	SL4.0ch08	61434809	61437055	+	Subtilisin-like protease (AHRD V3.3 *** Q9LWA4_SOLLC)	SG	SG	7.33867	1.32733	127.09	2.40381	up	1.06907	2.24851	0.0245437	0.0833427
Solyc05g008980	SL4.0ch05	3219705	3221919	+	Protein kinase family protein (AHRD V3.3 *** A0A2U1MH78_ARTAN)	RLK-Pelle_WAK_LRK10L-1	PK	0.88333	0.35033	15.6872	1.26952	up	0.56534	2.24558	0.0247309	0.0838712
Solyc01g110555	SL4.0ch01	89557302	89558307	+	Auxin responsive SAUR protein (AHRD V3.3 *** A0A2U1P3N8_ARTAN)	SG	SG	0.55367	1.329	12.7228	-1.34132	down	0.5976	-2.24451	0.0247996	0.0840733
Solyc01g087810	SL4.0ch01	74941636	74944174	+	Subtilisin-like protease (AHRD V3.3 *** O82777_SOLLC)	SG	SG	0.299	0.05267	5.80931	2.45514	up	1.09643	2.23921	0.0251425	0.084957
Solyc06g008785	SL4.0ch06	2749143	2754090	+	Plant resistance protein (AHRD V3.3 *** O81136_SOLLC)	SG	SG	0.16467	0.37567	13.7591	-1.26512	down	0.567747	-2.22832	0.0258594	0.0868742
Solyc07g052980	SL4.0ch07	61324139	61326087	+	xyloglucan endotransglycosylase/hydrolase 16	SG	SG	1.11533	0.39567	11.1514	1.42895	up	0.641416	2.22781	0.0258934	0.0869725
Solyc12g099260	SL4.0ch12	65987464	65993952	-	Citrate synthase-like (AHRD V3.3 *** A0A200R252_9MAGN)	SG	SG	0.35433	0.79133	17.282	-1.23185	down	0.553004	-2.22757	0.0259092	0.0869944
Solyc11g072600	SL4.0ch11	53837481	53840505	-	APETALA2d	AP2/ERF-ERF	TF	0.47333	1.03933	16.0963	-1.20624	down	0.542297	-2.22431	0.0261274	0.0876161
Solyc01g090310	SL4.0ch01	76211358	76212051	+	Ethylene-responsive transcription factor 13 (AHRD V3.3 *** A0A2G2XMR4_CAPBA)	AP2/ERF-ERF	TF	0.034	0.542	2.72542	-3.93088	down	1.76909	-2.22198	0.0262846	0.0880957
Solyc03g005580	SL4.0ch03	425858	428800	-	Seed storage protein (AHRD V3.3 *** Q2TPW5_9ROSI)	SG	SG	0.707	0.224	9.93328	1.58379	up	0.713112	2.22095	0.026354	0.0882328
Solyc02g031790	SL4.0ch02	25598723	25601996	+	Receptor-like protein kinase (AHRD V3.3 *** A0A2R6Q6W2_ACTCH)	RLK-Pelle_LRR-XII-1	PK	0.70233	0.27	19.2361	1.32009	up	0.594475	2.22059	0.0263788	0.088268
Solyc01g096380	SL4.0ch01	79726803	79727747	-	S-adenosyl-L-methionine-dependent methyltransferases superfamily protein (AHRD V3.3 *** F4HS78_ARATH)	SG	SG	1.58733	0.58133	13.4655	1.38667	up	0.624728	2.21964	0.0264431	0.0884354
Solyc01g109460	SL4.0ch01	88750978	88754182	+	Polyol monosaccharide transporter 4	SG	SG	7.542	3.392	135.4	1.08326	up	0.488202	2.21888	0.0264946	0.0885599
Solyc06g068960	SL4.0ch06	40416661	40417125	+	Calcium-binding allergen Ole e 8 (AHRD V3.3 *** A0A2G2WLM3_CAPBA)	SG	SG	4.328	1.78533	18.6842	1.20895	up	0.546353	2.21277	0.0269135	0.0896057
Solyc04g016430	SL4.0ch04	7271706	7274493	-	Cytokinin dehydrogenase 1 (AHRD V3.3 *** A0A2G2ZF38_CAPAN)	SG	SG	0.37167	0.08	5.9526	2.16937	up	0.98133	2.21064	0.0270606	0.0899986
Solyc10g007900	SL4.0ch10	1970835	1974138	-	Cytochrome (AHRD V3.3 *** A0A2G3BCL0_CAPCH)	SG	SG	0.27067	0.01833	2.72184	3.7396	up	1.69355	2.20814	0.0272345	0.0905286
Solyc02g089420	SL4.0ch02	49301674	49302216	+	Basic leucine zipper 43 (AHRD V3.3 *** A0A1U8FPR4_CAPAN)	bZIP	TF	1.77833	0.46133	7.96534	1.84733	up	0.836721	2.20782	0.0272565	0.0905854
Solyc10g150149	SL4.0ch10	63037001	63038360	-	transmembrane protein (AHRD V3.3 --* AT5G03120.2)	SG	SG	1.317	0.127	3.56506	3.23013	up	1.46346	2.20718	0.0273014	0.0907182
Solyc07g053570	SL4.0ch07	61910634	61913207	-	Zinc finger protein MAGPIE (AHRD V3.3 *** A0A2G2Z473_CAPAN)	C2H2	TF	0.40967	0.90167	16.4114	-1.20957	down	0.549049	-2.20302	0.0275931	0.0914915
Solyc04g082380	SL4.0ch04	64032625	64034626	+	cytochrome P450 86A8-like (AHRD V3.3 *-* A0A2I4DDX4_9ROSI)	SG	SG	2.507	1.172	20.2231	1.0197	up	0.463033	2.20223	0.0276492	0.0916446
Solyc01g112080	SL4.0ch01	90542471	90544299	+	Lysm domain GPI-anchored protein 2 (AHRD V3.3 *** A0A2U1M2U7_ARTAN)	SG	SG	12.3883	4.18467	170.059	1.50096	up	0.681926	2.20106	0.0277316	0.0918197
Solyc08g041930	SL4.0ch08	24840893	24841054	+	Unknown protein	SG	SG	10.88	4.578	16.4517	1.16407	up	0.528863	2.20108	0.0277304	0.0918197
Solyc04g074350	SL4.0ch04	58305514	58307304	-	Glycosyltransferase (AHRD V3.3 *** A0A2G3CNS7_CAPCH)	SG	SG	0.59367	0.17967	8.61593	1.63973	up	0.745959	2.19815	0.0279383	0.0922739
Solyc11g044933	SL4.0ch11	30761827	30765466	+	Transposon, En/Spm-like, Transposase-associated domain protein (AHRD V3.3 *** A0A2U1M4R3_ARTAN)	SG	SG	2.076	0.91167	19.572	1.11736	up	0.509159	2.19451	0.0281985	0.0929681
Solyc06g063210	SL4.0ch06	37576032	37579521	+	glutamate receptor-like 2.5	SG	SG	2.72267	0.986	74.1553	1.40144	up	0.638929	2.19342	0.0282775	0.0931623
Solyc12g100240	SL4.0ch12	66561678	66561842	-	Fatty acid desaturase (AHRD V3.3 *-* A0A200QRI1_9MAGN)	SG	SG	38.0233	5.144	46.2684	2.82373	up	1.29269	2.18438	0.028934	0.0948879
Solyc12g088800	SL4.0ch12	63593497	63598560	+	Lipase (AHRD V3.3 *** A0A1J3EVR4_NOCCA)	SG	SG	0.553	0.143	6.57337	1.87428	up	0.860011	2.17936	0.0293048	0.0959177
Solyc07g049215	SL4.0ch07	59423183	59423459	-	Unknown protein	SG	SG	3.644	0.72867	5.1359	2.2598	up	1.03776	2.17757	0.0294377	0.0963021
Solyc05g005570	SL4.0ch05	453888	457026	+	BURP domain (AHRD V3.3 *** A0A200QH65_9MAGN)	SG	SG	0.68233	0.238	12.8477	1.42886	up	0.656278	2.17722	0.0294645	0.0963726
Solyc02g065610	SL4.0ch02	34803112	34807313	-	Protein trichome birefringence-like 21 (AHRD V3.3 *** A0A2G3A5R0_CAPAN)	SG	SG	0.59867	1.21467	17.5989	-1.09632	down	0.503956	-2.17543	0.0295976	0.0966381
Solyc05g009790	SL4.0ch05	4036106	4037293	-	AP2/B3 transcription factor family protein (AHRD V3.3 *** A0A2U1LJK2_ARTAN)	AP2/ERF-RAV	TF	34.381	14.5933	382.239	1.17036	up	0.539633	2.16881	0.0300971	0.0979248
Solyc09g091887	SL4.0ch09	67202716	67203465	+	Small ubiquitin-related modifier (AHRD V3.3 *** A0A1U8GH93_CAPAN)	SG	SG	0.76833	2.20133	8.7512	-1.59356	down	0.73531	-2.1672	0.0302196	0.0983063
Solyc02g072320	SL4.0ch02	39613397	39613684	+	Protein NSP-INTERACTING KINASE 1 (AHRD V3.3 *-* A0A2G3A7N6_CAPAN)	SG	SG	7.16367	2.918	19.1234	1.21636	up	0.562693	2.16168	0.0306432	0.0993713
Solyc05g012890	SL4.0ch05	6114357	6118210	+	Late blight resistance protein R1-A (AHRD V3.3 *-* A0A2G2VV43_CAPBA)	SG	SG	0.613	0.25267	20.8479	1.21825	up	0.563788	2.16083	0.0307085	0.0994961
Solyc03g118970	SL4.0ch03	62159651	62162575	-	Protein DETOXIFICATION (AHRD V3.3 *** A0A1J7HGK7_LUPAN)	SG	SG	20.618	9.50133	339.131	1.05029	up	0.486115	2.16058	0.0307281	0.0995424
Solyc02g072340	SL4.0ch02	39617873	39618169	-	Subtilisin-like protease (AHRD V3.3 *-* Q9LWA3_SOLLC),Pfam:PF17766	SG	SG	1.80167	0.263	4.00311	2.70246	up	1.25296	2.15687	0.031016	0.100231
Solyc05g041540	SL4.0ch05	51397367	51407779	+	Carboxypeptidase (AHRD V3.3 *** A0A2G3BBI5_CAPCH)	SG	SG	0.489	0.121	7.03899	1.96347	up	0.910908	2.15551	0.0311217	0.100537
Solyc09g025210	SL4.0ch09	61158055	61159994	-	alcohol dehydrogenase-2	SG	SG	0.22367	0.016	2.62869	3.69127	up	1.71269	2.15524	0.0311431	0.100554
Solyc02g032950	SL4.0ch02	28088978	28091171	-	WRKY transcription factor 16	WRKY	TF	0.47267	0.12367	6.59422	1.86883	up	0.869463	2.14941	0.0316018	0.101681
Solyc04g078740	SL4.0ch04	61389756	61392403	+	Subtilisin-like protease-like protein (AHRD V3.3 *** A0A2K3MUK4_TRIPR)	SG	SG	0.43833	0.14267	9.60279	1.53541	up	0.714768	2.14812	0.0317043	0.101923
Solyc03g095700	SL4.0ch03	51467023	51467448	+	hypothetical protein (AHRD V3.3 *-* AT5G05220.1)	SG	SG	2.09167	4.17967	17.8861	-1.0772	down	0.502959	-2.14173	0.0322153	0.103193
Solyc01g008620	SL4.0ch01	2647959	2649694	+	Glucan endo-1,3-beta-glucosidase (AHRD V3.3 *** A0A1U8FGD7_CAPAN)	SG	SG	19.8653	5.77033	205.563	1.72052	up	0.804624	2.13829	0.0324933	0.104028
Solyc08g005260	SL4.0ch08	188216	192843	-	Homeodomain-like superfamily protein (AHRD V3.3 *** A0A2U1QD82_ARTAN)	GARP-G2-like	TF	2.10967	0.96633	21.9189	1.0602	up	0.495968	2.13764	0.0325461	0.104179
Solyc10g086730	SL4.0ch10	64624517	64626815	+	Fructose-1,6-bisphosphatase (AHRD V3.3 *** B6TSK5_MAIZE)	SG	SG	20.6747	8.195	362.256	1.26933	up	0.594432	2.13536	0.0327314	0.104736
Solyc09g065890	SL4.0ch09	60282208	60285708	+	Phospholipase A1-Igamma2, chloroplastic (AHRD V3.3 *-* A0A2G2VP55_CAPBA)	SG	SG	0.19633	0.574	8.19892	-1.61756	down	0.759231	-2.13053	0.0331279	0.105804
Solyc05g055400	SL4.0ch05	64439689	64442186	-	Cytochrome P450 (AHRD V3.3 *** A0A200Q2G7_9MAGN)	SG	SG	0.38467	0.89267	15.3851	-1.28698	down	0.604191	-2.13009	0.0331643	0.105884
Solyc02g067340	SL4.0ch02	35559093	35562103	-	R2R3MYB transcription factor 96	MYB	TF	0.14867	0.54133	6.01255	-1.93694	down	0.909491	-2.1297	0.0331964	0.105932
Solyc03g083680	SL4.0ch03	48218230	48218544	+	Unknown protein	SG	SG	2.93	0.83233	7.75741	1.7521	up	0.823312	2.12811	0.0333276	0.106297
Solyc03g123580	SL4.0ch03	64851010	64851825	-	LL-diaminopimelate aminotransferase (AHRD V3.3 *-* AT3G14280.1)	SG	SG	0.55067	0.04033	2.54402	3.63678	up	1.71086	2.1257	0.0335279	0.106861
Solyc12g070123	SL4.0ch12	29573335	29573660	+	2-oxoglutarate (2OG) and Fe(II)-dependent oxygenase superfamily protein (AHRD V3.3 *-* O80850_ARATH)	SG	SG	3.73433	7.17833	18.8454	-1.01847	down	0.480064	-2.12153	0.0338772	0.107753
Solyc01g105410	SL4.0ch01	85895149	85896386	+	Protein EXORDIUM-like 2 (AHRD V3.3 *** B1Q489_CAPCH)	SG	SG	67.8417	27.3507	773.969	1.24545	up	0.587599	2.11956	0.0340431	0.10817
Solyc02g080600	SL4.0ch02	42774981	42775178	-	Unknown protein	SG	SG	2.53667	6.24967	11.6619	-1.37628	down	0.649469	-2.11908	0.0340837	0.108225
Solyc08g060970	SL4.0ch08	44259420	44264344	-	polygalacturonase AF118567	SG	SG	1.21267	0.50567	18.185	1.20084	up	0.566984	2.11794	0.0341803	0.108494
Solyc01g105360	SL4.0ch01	85859544	85863391	-	Glycosyltransferase (AHRD V3.3 *** A0A2I4DYG0_9ROSI)	SG	SG	0.585	1.12033	19.897	-1.01307	down	0.478388	-2.11767	0.0342026	0.108547
Solyc09g011870	SL4.0ch09	5194794	5195966	-	Arogenate dehydrogenase 2 (AHRD V3.3 *** F1BPV6_SOLPN)	SG	SG	1.03167	0.37267	10.8032	1.39128	up	0.658691	2.11218	0.0346707	0.109714
Solyc01g058320	SL4.0ch01	59260951	59263054	+	transmembrane protein (AHRD V3.3 *-* AT3G17120.5)	SG	SG	12.1987	4.93433	163.243	1.24054	up	0.588343	2.10853	0.0349853	0.110577
Solyc03g025380	SL4.0ch03	2790040	2792563	+	Peroxidase (AHRD V3.3 *** K4BF11_SOLLC)	SG	SG	0.263	0.77333	7.66085	-1.63121	down	0.774493	-2.10616	0.0351904	0.110962
Solyc01g086670	SL4.0ch01	73885257	73885870	-	Unknown protein	SG	SG	1.91567	0.628	10.2316	1.53668	up	0.729997	2.10505	0.0352871	0.11121
Solyc12g006000	SL4.0ch12	625146	627332	+	Clathrin coat assembly protein (AHRD V3.3 *** A0A1U8E4Q4_CAPAN)	SG	SG	0.154	0.42567	8.51047	-1.53828	down	0.732534	-2.09994	0.0357341	0.112333
Solyc03g098010	SL4.0ch03	54873574	54876117	+	phosphate starvation inducible gene TPSI1	SG	SG	0.76833	0.22433	8.22879	1.7038	up	0.814325	2.09228	0.0364134	0.114025
Solyc10g017980	SL4.0ch10	5966724	5966915	+	Chitinase (AHRD V3.3 *-* B8QVJ5_ZEAMP)	SG	SG	6461.79	2573.46	11398	1.2624	up	0.604038	2.08994	0.0366232	0.114489
Solyc02g073580	SL4.0ch02	39763453	39764112	+	transcription factor TGA6-like (AHRD V3.3 *** A0A2I4DJ54_9ROSI)	SG	SG	18.539	4.12767	97.4682	2.1025	up	1.007	2.08788	0.0368084	0.114897
Solyc11g010350	SL4.0ch11	3452824	3462297	+	'putative glucan 1,3-beta-glucosidase (AHRD V3.3 *** Q5W708_ORYSJ)	SG	SG	0.86167	0.393	18.7314	1.06947	up	0.513506	2.08269	0.0372797	0.11607
Solyc07g040890	SL4.0ch07	50767760	50768758	-	Alpha/beta-hydrolases superfamily protein (AHRD V3.3 *** A0A2U1LX98_ARTAN)	SG	SG	1.33767	0.496	12.017	1.36273	up	0.654525	2.08202	0.0373408	0.11615
Solyc08g006765	SL4.0ch08	1344161	1344885	-	N-acetyltransferase (AHRD V3.3 *** B6T916_MAIZE)	GNAT	TR	0.67867	1.69667	11.3419	-1.38742	down	0.666369	-2.08206	0.037337	0.11615
Solyc02g084540	SL4.0ch02	45644965	45649087	+	Transmembrane/coiled-coil protein (DUF726) (AHRD V3.3 *** F4JPN3_ARATH)	SG	SG	0.686	0.24833	10.3253	1.40272	up	0.674327	2.08018	0.0375094	0.116573
Solyc09g082590	SL4.0ch09	64428058	64430911	-	Bax inhibitor-1 family protein (AHRD V3.3 *** A0A2U1MW73_ARTAN)	SG	SG	0.365	0.98567	9.02299	-1.50884	down	0.725426	-2.07993	0.0375319	0.116585
Solyc10g078720	SL4.0ch10	59562142	59565025	-	Myb family transcription factor APL (AHRD V3.3 *** A0A2G2VWG6_CAPBA)	GARP-G2-like	TF	0.40833	0.993	12.2731	-1.35196	down	0.649989	-2.07997	0.0375287	0.116585
Solyc08g069010	SL4.0ch08	56187005	56200692	+	Pentatricopeptide repeat-containing protein (AHRD V3.3 *** A0A2G3DE83_CAPCH)	SG	SG	0.35833	0.724	16.0556	-1.09105	down	0.524808	-2.07895	0.0376216	0.116754
Solyc12g009130	SL4.0ch12	2501182	2503198	+	Protein LURP-one-related 6 (AHRD V3.3 *** A0A2G2YV39_CAPAN)	SG	SG	0.639	1.754	9.72465	-1.54018	down	0.741057	-2.07836	0.0376765	0.116828
Solyc08g023510	SL4.0ch08	27250845	27251306	-	Unknown protein	SG	SG	1.26267	0.22533	4.47216	2.41647	up	1.16699	2.07068	0.0383884	0.118611
Solyc03g020010	SL4.0ch03	55687454	55688071	-	Lemir (AHRD V3.3 *** O48625_SOLLC)	SG	SG	0.35833	1.263	6.74788	-1.90065	down	0.918507	-2.06928	0.03852	0.118938
Solyc06g048440	SL4.0ch06	28734193	28735587	-	DNA-directed RNA polymerase subunit beta'' (AHRD V3.3 *-* A0A1W5HN85_9ORYZ)	SG	SG	0.269	0.72767	8.40121	-1.50754	down	0.729485	-2.06659	0.038773	0.119521
Solyc08g076520	SL4.0ch08	58619329	58620548	+	ribosome maturation factor (AHRD V3.3 *** AT2G35470.1)	SG	SG	1.30867	0.493	11.0824	1.32945	up	0.643537	2.06584	0.0388433	0.119658
Solyc01g091470	SL4.0ch01	77343590	77345135	+	AT-hook motif nuclear-localized protein (AHRD V3.3 *** A0A2G3DDW3_CAPCH)	SG	SG	3.293	0.66033	37.9522	2.25791	up	1.09307	2.06567	0.0388599	0.11967
Solyc03g063100	SL4.0ch03	29218239	29222055	+	single flower truss	SG	SG	1.40067	2.902	15.3712	-1.12346	down	0.545401	-2.05988	0.0394099	0.121063
Solyc02g150139	SL4.0ch02	45457895	45460081	+	Unknown protein	SG	SG	2.69533	1.18	16.4494	1.12894	up	0.548477	2.05832	0.0395596	0.121454
Solyc07g052555	SL4.0ch07	60955946	60956709	-	Unknown protein	SG	SG	1.22967	3.78567	7.28382	-1.69161	down	0.822284	-2.05721	0.0396656	0.121667
Solyc09g007010	SL4.0ch09	705564	706043	+	Pathogenesis-related protein 1 (AHRD V3.3 *** Q75QH2_CAPCH)	SG	SG	27.119	5.145	101.145	2.3403	up	1.13792	2.05665	0.0397202	0.121755
Solyc04g025530	SL4.0ch04	21584805	21589418	+	Glutamate decarboxylase (AHRD V3.3 *** A0A2G2YVX0_CAPAN)	SG	SG	1.26267	0.513	21.4318	1.23986	up	0.603685	2.05382	0.0399936	0.122391
Solyc02g069250	SL4.0ch02	37203429	37205538	-	Alcohol dehydrogenase superfamily (AHRD V3.3 *-* A0A200Q008_9MAGN)	SG	SG	0.311	0.79533	11.1167	-1.43503	down	0.700744	-2.04786	0.0405735	0.123697
Solyc10g074820	SL4.0ch10	57568198	57569148	+	DUF1191 domain-containing protein (AHRD V3.3 *** A0A1Q3BAW9_CEPFO)	SG	SG	0.564	1.35067	12.1966	-1.34134	down	0.655064	-2.04765	0.0405948	0.123741
Solyc08g021820	SL4.0ch08	34318897	34320408	+	auxin-regulated IAA29	AUX/IAA	TR	24.984	10.571	198.382	1.17547	up	0.574245	2.04698	0.0406605	0.123861
Solyc07g064870	SL4.0ch07	66675032	66679822	-	Endoglucanase (AHRD V3.3 *** A0A2G2WGL3_CAPBA)	SG	SG	0.083	0.35533	5.27098	-2.18139	down	1.06588	-2.04657	0.0407003	0.123941
Solyc10g012400	SL4.0ch10	4868574	4870777	+	LDL receptor wingless signaling/trafficking chaperone (AHRD V3.3 *** AT2G46000.1)	SG	SG	0.715	1.47067	14.8775	-1.1173	down	0.54593	-2.04661	0.0406968	0.123941
Solyc06g084330	SL4.0ch06	47062439	47066068	+	ERD (Early-responsive to dehydration stress) family protein (AHRD V3.3 *** A0A1P8B4I8_ARATH)	SG	SG	0.40933	0.13833	8.69295	1.48683	up	0.726751	2.04586	0.0407701	0.124134
Solyc05g050350	SL4.0ch05	59845643	59851013	-	Cyclic nucleotide-gated ion channel 1 (AHRD V3.3 *** A0A2G3CGN2_CAPCH)	SG	SG	0.24133	0.04333	4.2767	2.37024	up	1.16039	2.04263	0.0410895	0.124901
Solyc03g031830	SL4.0ch03	4215273	4216010	+	RING/U-box superfamily protein (AHRD V3.3 *** Q8GXD8_ARATH)	SG	SG	0.71833	1.77133	12.3707	-1.36872	down	0.670758	-2.04055	0.0412955	0.125343
Solyc01g006330	SL4.0ch01	918248	922538	+	Plastid-lipid associated protein PAP / fibrillin family protein (AHRD V3.3 *** A0A2U1MH95_ARTAN)	SG	SG	1.298	0.59567	17.6565	1.04024	up	0.511929	2.03201	0.0421531	0.127465
Solyc02g062300	SL4.0ch02	31883883	31886335	-	BURP domain-containing protein (AHRD V3.3 *** A0A2U1M493_ARTAN)	SG	SG	1.01033	0.38067	10.6665	1.3382	up	0.659433	2.02932	0.0424253	0.12804
Solyc10g084680	SL4.0ch10	63276283	63277644	+	molybdate transporter 1-like (AHRD V3.3 *** A0A2G2Y2Q5_CAPAN)	SG	SG	0.33533	0.825	10.5842	-1.36984	down	0.676206	-2.02577	0.0427883	0.128989
Solyc04g078290	SL4.0ch04	61032722	61035793	-	Cytochrome P450 (AHRD V3.3 *** Q7FPQ4_HELTU)	SG	SG	5.38633	2.26033	87.818	1.18548	up	0.585683	2.0241	0.0429594	0.1294
Solyc08g068710	SL4.0ch08	55938773	55939477	-	Tyramine n-hydroxycinnamoyl transferase (AHRD V3.3 *** Q5D8C0_CAPAN)	GNAT	TR	0.80167	0.11333	4.19617	2.77288	up	1.37403	2.01806	0.0435849	0.130903
Solyc04g078325	SL4.0ch04	61080758	61083309	+	Cytochrome P450 (AHRD V3.3 *-* A0A200QZM5_9MAGN)	SG	SG	0.668	1.315	23.063	-1.04448	down	0.517691	-2.01757	0.0436364	0.131015
Solyc04g057830	SL4.0ch04	54262580	54263200	+	DUF4228 domain-containing protein (AHRD V3.3 *** A0A1Q3B2B9_CEPFO)	SG	SG	2.04267	0.593	10.7073	1.72628	up	0.855746	2.01728	0.0436665	0.131084
Solyc03g123400	SL4.0ch03	64720804	64722432	-	GRAS16	GRAS	TF	0.84567	0.337	12.6483	1.26322	up	0.626392	2.01665	0.0437316	0.131119
Solyc12g009040	SL4.0ch12	2383876	2387739	+	Long chain acyl-CoA synthetase (AHRD V3.3 *** Q5W6W7_ORYSJ)	SG	SG	0.76	0.338	15.5562	1.10111	up	0.546102	2.01631	0.043768	0.131119
Solyc05g005340	SL4.0ch05	324057	325813	-	Unknown protein	SG	SG	3.142	1.342	13.6082	1.14996	up	0.570356	2.01622	0.0437773	0.13112
Solyc09g090620	SL4.0ch09	66172921	66173520	+	Disease resistance protein (CC-NBS-LRR class) family (AHRD V3.3 --* AT5G48620.6)	SG	SG	3.41967	1.62833	19.9355	1.00496	up	0.498819	2.01467	0.0439388	0.131519
Solyc02g014480	SL4.0ch02	15479847	15480281	-	Unknown protein	SG	SG	3.605	1.51733	14.6295	1.16398	up	0.578612	2.01167	0.0442548	0.132359
Solyc07g021630	SL4.0ch07	20555031	20561653	-	SlBCAT2	SG	SG	1.471	0.696	17.9376	1.00281	up	0.498797	2.01046	0.0443826	0.132613
Solyc02g150128	SL4.0ch02	36758860	36760844	-	Lrr receptor-like serinethreonine-protein kinase fls2 (AHRD V3.3 *** A0A314LAY5_NICAT)	RLK-Pelle_LRR-XII-1	PK	0.655	0.23833	11.6401	1.40002	up	0.696946	2.0088	0.0445586	0.133032
Solyc05g012600	SL4.0ch05	5890760	5892270	+	hypothetical protein (AHRD V3.3 *** AT2G03420.1)	SG	SG	0.50567	1.20867	9.86062	-1.3315	down	0.663195	-2.00771	0.0446739	0.133253
Solyc06g073830	SL4.0ch06	43254470	43255024	-	Calcium-binding protein CML38 (AHRD V3.3 *** A0A2G3BAP9_CAPCH)	SG	SG	10.8787	3.66333	52.9419	1.50734	up	0.750729	2.00784	0.0446603	0.133253
Solyc02g093580	SL4.0ch02	52448368	52450375	-	Tomato 9612 mRNA	SG	SG	0.57167	1.09267	16.8805	-1.00903	down	0.50303	-2.00591	0.0448663	0.133729
Solyc01g097530	SL4.0ch01	80606790	80608065	+	Photosystem II protein D1 (AHRD V3.3 *-* A0A2G2YJG5_CAPAN)	SG	SG	2.30867	0.645	6.27087	1.77626	up	0.885622	2.00567	0.0448918	0.133747
Solyc01g007020	SL4.0ch01	1584207	1585704	-	RING-type E3 ubiquitin transferase (AHRD V3.3 *** Q3HLY8_CAPAN)	SG	SG	14.8483	6.14333	206.53	1.20811	up	0.602404	2.00548	0.0449116	0.133763
Solyc07g005300	SL4.0ch07	221464	221622	-	Unknown protein	SG	SG	10.4887	4.758	15.9249	1.06833	up	0.53319	2.00366	0.045107	0.134253
Solyc05g005865	SL4.0ch05	725643	726964	-	MLP-like protein (AHRD V3.3 *** A0A1U8EPD5_CAPAN)	SG	SG	0.42633	1.33833	8.21208	-1.72772	down	0.862501	-2.00315	0.0451612	0.134331
Solyc05g047560	SL4.0ch05	58371294	58372808	-	Glycosyltransferase (AHRD V3.3 *** F4KHR9_ARATH)	SG	SG	0.478	1.00767	15.1077	-1.14506	down	0.571802	-2.00254	0.0452263	0.134399
Solyc09g090990	SL4.0ch09	66450668	66452062	-	Major allergen Pru ar 1 (AHRD V3.3 *** Q5GMN2_CAPCH)	SG	SG	11.074	2.24867	67.3309	2.23531	up	1.11802	1.99934	0.0455721	0.135124
Solyc10g005950	SL4.0ch10	619651	624507	+	Nudix hydrolase 8 (AHRD V3.3 *** A0A2G2VRA0_CAPBA)	SG	SG	46.122	17.048	464.91	1.37183	up	0.688341	1.99295	0.0462665	0.136834
Solyc02g032845	SL4.0ch02	28005010	28006047	+	Unknown protein	SG	SG	0.47967	1.57567	6.2879	-1.80354	down	0.905745	-1.99123	0.046456	0.137163
Solyc09g011270	SL4.0ch09	4634755	4636854	+	Cysteine/histidine-rich C1 domain protein (AHRD V3.3 *** A0A1P8AY95_ARATH)	SG	SG	0.16933	0.809	4.71832	-2.31709	down	1.16366	-1.9912	0.046459	0.137163
Solyc01g016400	SL4.0ch01	19533951	19536020	-	Unknown protein	SG	SG	2.78267	5.37733	16.1191	-1.02504	down	0.514867	-1.99087	0.0464947	0.137247
Solyc02g077260	SL4.0ch02	40239945	40243413	-	SUN-like protein5	SG	SG	0.648	0.20033	8.06488	1.63672	up	0.824291	1.98561	0.0470761	0.138611
Solyc06g076680	SL4.0ch06	45295722	45297082	-	Thioesterase superfamily (AHRD V3.3 *** A0A200R4R0_9MAGN)	SG	SG	2.05967	0.879	14.4202	1.16671	up	0.587577	1.98563	0.0470746	0.138611
Solyc12g009770	SL4.0ch12	3025824	3029168	-	Unknown protein	SG	SG	2.83733	0.81933	74.8858	1.73136	up	0.87255	1.98425	0.047228	0.13886
Solyc12g088940	SL4.0ch12	63689237	63694626	-	MAP kinase kinase kinase 87	STE_STE11	PK	10.959	3.38867	249.406	1.63068	up	0.822782	1.98191	0.0474889	0.139451
Solyc03g094120	SL4.0ch03	50423006	50424945	-	Nucleotide-diphospho-sugar transferase (AHRD V3.3 *** A0A2U1NTH5_ARTAN)	SG	SG	1.67	0.681	21.011	1.23886	up	0.627068	1.97564	0.0481957	0.141035
Solyc02g088150	SL4.0ch02	48352781	48353414	+	Pentatricopeptide repeat-containing protein (AHRD V3.3 *-* A0A1U8EZC2_CAPAN)	SG	SG	2.34067	0.92067	11.2421	1.26076	up	0.63853	1.97447	0.0483284	0.141313
Solyc11g071740	SL4.0ch11	53204623	53205228	-	Calcium-binding protein CML38 (AHRD V3.3 *** A0A2G3BAR0_CAPCH)	SG	SG	84.289	29.9917	453.966	1.42656	up	0.72269	1.97396	0.0483867	0.141439
Solyc08g067796	SL4.0ch08	54940467	54941322	+	Leucine-rich repeat receptor-like protein kinase (AHRD V3.3 *-* A0A2R6RNV3_ACTCH)	SG	SG	0.616	1.606	8.69016	-1.45334	down	0.737905	-1.96955	0.0488905	0.142597
Solyc11g017345	SL4.0ch11	8296970	8299149	-	F-box/FBD/LRR-repeat protein (AHRD V3.3 *-* XP_010312830.1)	SG	SG	1.91433	0.45467	5.26379	1.99959	up	1.01799	1.96425	0.0495012	0.14386
Solyc06g051090	SL4.0ch06	31976630	31978318	-	RING-type E3 ubiquitin transferase (AHRD V3.3 *** A0A2I4DGU6_9ROSI)	SG	SG	0.55633	0.17933	8.14655	1.54454	up	0.786397	1.96407	0.0495216	0.143874
Solyc02g079290	SL4.0ch02	41887986	41889245	+	FLOWERING LOCUS T/ TERMINAL FLOWER 1-like protein (AHRD V3.3 *** Q6L5N9_POPNI)	SG	SG	1.61233	0.65767	12.4857	1.2297	up	0.627024	1.96118	0.0498585	0.144582
Solyc12g005400	SL4.0ch12	249155	255186	-	cyclic nucleotide-gated ion channel 4 (AHRD V3.3 *** A0A2I4H6P7_9ROSI)	SG	SG	0.247	0.55633	11.638	-1.24747	down	0.636194	-1.96083	0.049899	0.144632

## Sheet: Supplemental Data Set S2
Supplemental Data Set S2. Gene Expression (TPM) in slmyc2 and WT Fruits.
Locus	Chr	Start	End	Strand	Note	Family	Class	MYC2-CR-1	MYC2-CR-2	MYC2-CR-3	MYC2-OE-1	MYC2-OE-2	MYC2-OE-3	WTB-1	WTB-2	WTB-3
Solyc00g500001	SL4.0ch00	93750	94430	+	Retrovirus-related Pol polyprotein from transposon TNT 1-94 (AHRD V3.3 *-* A0A2I0VJ33_9ASPA)	SG	SG	0	0	0	0	0	0	0	0.117	0
Solyc00g500002	SL4.0ch00	305442	306257	-	Retrovirus-related Pol polyprotein from transposon TNT 1-94 (AHRD V3.3 *-* A0A2I0VBY8_9ASPA)	SG	SG	0	0	0	0	0	0	0	0	0
Solyc00g500003	SL4.0ch00	311496	382066	-	MP domain-containing protein (AHRD V3.3 *-* A0A1Q3D0H5_CEPFO)	SG	SG	0.089	0.043	0.17	0	0	0.043	0	0.096	0
Solyc00g500004	SL4.0ch00	417592	418482	+	Unknown protein	SG	SG	0	0	0	0	0	0	0	0	0
Solyc00g500005	SL4.0ch00	478389	478640	+	Unknown protein	SG	SG	0	0	0	0	0	0	0	0	0
Solyc00g500006	SL4.0ch00	481288	483182	-	Unknown protein	SG	SG	0	0	0	0	0	0	0	0	0
Solyc00g500007	SL4.0ch00	497941	498614	+	Unknown protein	SG	SG	0	0	0	0	0	0	0	0	0
Solyc00g500008	SL4.0ch00	531008	531682	+	Unknown protein	SG	SG	0	0	0	0	0	0	0	0	0
Solyc00g500009	SL4.0ch00	531761	537711	+	Unknown protein	SG	SG	0	0	0	0	0	0	0	0	0
Solyc00g500010	SL4.0ch00	544694	545489	+	Unknown protein	SG	SG	0	0	0	0	0	0	0	0	0
Solyc00g500011	SL4.0ch00	549361	586470	+	Unknown protein	SG	SG	0	0.009	0	0	0	0	0	0	0
Solyc00g500012	SL4.0ch00	584354	596916	-	Unknown protein	SG	SG	0	0	0	0	0	0	0	0	0
Solyc00g500013	SL4.0ch00	589339	596916	+	Unknown protein	SG	SG	0	0	0	0	0	0	0	0	0
Solyc00g500014	SL4.0ch00	628120	644283	+	Unknown protein	SG	SG	0	0.014	0	0	0	0	0	0	0.015
Solyc00g500015	SL4.0ch00	701546	719208	+	Unknown protein	SG	SG	0	0	0	0	0	0	0	0	0
Solyc00g500016	SL4.0ch00	914971	916182	-	Unknown protein	SG	SG	0	0	0	0	0	0	0	0	0
Solyc00g500017	SL4.0ch00	994894	998273	+	Unknown protein	SG	SG	0	0	0	0	0	0	0	0	0
Solyc00g500018	SL4.0ch00	1000060	1003182	-	Unknown protein	SG	SG	0	0	0	0	0	0	0	0	0
Solyc00g014290	SL4.0ch00	1037013	1037559	-	Unknown protein	SG	SG	0	0	0	0	0	0	0	0	0
Solyc00g005280	SL4.0ch00	1075280	1075782	-	Unknown protein	SG	SG	0	0	0	0	0	0	0	0	0
Solyc00g500019	SL4.0ch00	1361849	1365340	+	Photosystem I assembly protein Ycf4 (AHRD V3.3 *** K4EQH2_DATST)	SG	SG	0	0.194	0	0	0.177	0	0	0	0
Solyc00g500020	SL4.0ch00	1366069	1367940	+	Cytochrome f (AHRD V3.3 *** A0A2G3ALJ3_CAPAN)	SG	SG	0	0	0	0	0.05	0	0	0	0.062
Solyc00g500021	SL4.0ch00	1369394	1369774	-	Cytochrome b559 subunit alpha (AHRD V3.3 *** S8D1L1_9LAMI)	SG	SG	0.229	0	0	0	0	0	0	0.247	0.25
Solyc00g500022	SL4.0ch00	1372575	1373384	+	30S ribosomal protein S18, chloroplastic (AHRD V3.3 *** A0A1U8QD82_CAPAN)	SG	SG	0	0	0.088	0.095	0.081	0	0	0	0.1
Solyc00g180440	SL4.0ch00	1373658	1373909	-	50S ribosomal protein L20, chloroplastic (AHRD V3.3 *** A0A1Z2RRT5_9ERIC)	SG	SG	0	0	0	0	0	0	0	0	0.321
Solyc00g500023	SL4.0ch00	1374595	1377031	-	ATP-dependent Clp protease proteolytic subunit (AHRD V3.3 *** CLPP_SOLTU)	SG	SG	0.073	0.07	0.208	0.075	0.064	0.14	0	0.156	0
Solyc00g500024	SL4.0ch00	1377421	1378947	+	Photosystem II CP47 reaction center protein (AHRD V3.3 *** A0A1U8QCF6_CAPAN)	SG	SG	0	0	0.046	0	0	0	0.048	0	0
Solyc00g500025	SL4.0ch00	1379543	1381059	-	Unknown protein	SG	SG	0	0	0	0	0	0	0	0	0
Solyc00g500026	SL4.0ch00	1379574	1380279	+	Photosystem II reaction center protein H (AHRD V3.3 *** I6N985_DATST)	SG	SG	0	0	0	0	0	0	0	0	0
Solyc00g500027	SL4.0ch00	1380618	1381319	+	Cytochrome b6 (AHRD V3.3 *** A0A125RTD6_9ASTR)	SG	SG	0.106	0	0	0	0	0	0.104	0	0.115
Solyc00g500028	SL4.0ch00	1382210	1382734	+	Cytochrome b6-f complex subunit 4 (AHRD V3.3 *** A0A2G2XBM1_CAPBA)	SG	SG	0	0	0	0	0	0	0.162	0	0
Solyc00g500029	SL4.0ch00	1383462	1383939	-	30S ribosomal protein S2, chloroplastic (AHRD V3.3 *** I6N946_DATST)	SG	SG	0	0	0	0	0	0	0	0	0
Solyc00g500030	SL4.0ch00	1384005	1384421	-	30S ribosomal protein S11, chloroplastic (AHRD V3.3 *** G9FCH9_9LAMI)	SG	SG	0	0	0	0	0	0	0	0	0
Solyc00g500031	SL4.0ch00	1384961	1385901	-	50S ribosomal protein L14, chloroplastic (AHRD V3.3 *** I6N992_DATST)	SG	SG	0	0	0	0	0.085	0	0	0	0
Solyc00g500032	SL4.0ch00	1386027	1386383	-	50S ribosomal protein L16, chloroplastic (AHRD V3.3 *-* A0A2G3BL23_CAPCH)	SG	SG	0	0	0	0	0	0	0	0	0
Solyc00g500033	SL4.0ch00	1386985	1389637	+	Ribosomal protein L2, plastid (AHRD V3.3 *-* A0A2U1PJW3_ARTAN)	SG	SG	0	0	0	0.152	0	0	0	0	0
Solyc00g500034	SL4.0ch00	1387611	1388719	-	30S ribosomal protein S3, chloroplastic (AHRD V3.3 *** I6N994_DATST)	SG	SG	0.281	0.068	0.067	0	0.062	0	0	0.076	0
Solyc00g500035	SL4.0ch00	1389118	1389546	-	50S ribosomal protein L2 (AHRD V3.3 *** H6T990_9CARY)	SG	SG	0	0.168	0	0	0	0	0	0	0
Solyc00g500036	SL4.0ch00	1390207	1390608	-	Ycf15 (AHRD V3.3 *-* A0A346JLD3_9ASTE)	SG	SG	0.185	0	0	0.192	0	0	0	0	0
Solyc00g500037	SL4.0ch00	1391276	1398112	+	Protein Ycf2 (AHRD V3.3 *** A0A1Z1GA65_LITCN)	SG	SG	0	0	0	0	0	0	0	0	0
Solyc00g500038	SL4.0ch00	1398302	1399583	+	Ycf15 protein (AHRD V3.3 *-* J7H9P3_CAPAN)	SG	SG	0	0	0	0	0	0	0	0	0
Solyc00g500039	SL4.0ch00	1404089	1405507	-	Ycf15 (AHRD V3.3 *-* A0A346JLD3_9ASTE)	SG	SG	0.148	0.287	0.424	0.923	1.443	1.434	0.435	0.479	0.161
Solyc00g500040	SL4.0ch00	1413493	1414591	+	Protein TIC 214 (AHRD V3.3 *-* K4EQH9_DATST)	SG	SG	0	0	0	0	0	0	0	0	0
Solyc00g500041	SL4.0ch00	1424193	1426417	-	NAD(P)H-quinone oxidoreductase subunit 1, chloroplastic (AHRD V3.3 *** A0A2G2XBN0_CAPBA)	SG	SG	0	0	0	0	0.06	0	0	0	0
Solyc00g500042	SL4.0ch00	1428175	1431271	-	Protein TIC 214 (AHRD V3.3 *** TI214_SOLTU)	SG	SG	0.096	0	0	0.1	0.021	0.046	0	0	0
Solyc00g500043	SL4.0ch00	1432066	1434052	-	Protein TIC 214 (AHRD V3.3 *-* TI214_SOLTU)	SG	SG	0	0	0	0	0	0	0	0	0
Solyc00g500044	SL4.0ch00	1441997	1443415	+	30S ribosomal protein S2, chloroplastic (AHRD V3.3 *** I6N946_DATST)	SG	SG	0.445	0.575	0.283	0.923	0.918	0.574	0.145	0.16	0.161
Solyc00g500045	SL4.0ch00	1447921	1449202	-	Ycf15 protein (AHRD V3.3 *-* J7H9P3_CAPAN)	SG	SG	0	0	0	0	0	0	0	0	0
Solyc00g500046	SL4.0ch00	1449392	1456228	-	Protein Ycf2 (AHRD V3.3 *** A0A1Z1GA65_LITCN)	SG	SG	0	0.011	0	0	0	0.011	0	0	0
Solyc00g500047	SL4.0ch00	1456896	1458386	+	50S ribosomal protein L2, chloroplastic (AHRD V3.3 *** A0A1C8V6E3_9ROSI)	SG	SG	0.084	0.407	0.08	0.087	0.074	0	0	0.09	0
Solyc00g277510	SL4.0ch00	1459942	1460142	-	Photosystem II protein D1 (AHRD V3.3 *-* A0A1U8QBZ9_CAPAN)	SG	SG	0	0.358	0.353	0	0	0	0	0.398	0
Solyc00g500048	SL4.0ch00	1460668	1462197	-	Maturase K (AHRD V3.3 *** A0A2G3DGH8_CAPCH)	SG	SG	0	0	0	0	0	0	0	0	0
Solyc00g500049	SL4.0ch00	1466128	1466785	+	Photosystem II reaction center protein K (AHRD V3.3 *** A0A1U8QD48_CAPAN)	SG	SG	0	0	0	0	0	0	0	0	0
Solyc00g500050	SL4.0ch00	1468765	1470288	-	ATP synthase subunit alpha, chloroplastic (AHRD V3.3 *** I6N942_DATST)	SG	SG	0	0	0	0	0	0	0	0	0
Solyc00g500051	SL4.0ch00	1473386	1475037	-	30S ribosomal protein S2, chloroplastic (AHRD V3.3 *** I6N946_DATST)	SG	SG	0	0	0.064	0	0	0	0	0	0
Solyc00g500052	SL4.0ch00	1475301	1482402	-	DNA-directed RNA polymerase subunit beta'' (AHRD V3.3 *-* A0A1U8QCC7_CAPAN)	SG	SG	0	0	0.014	0	0	0	0	0	0
Solyc00g500053	SL4.0ch00	1482429	1483103	-	DNA-directed RNA polymerase subunit beta (AHRD V3.3 *-* I6N949_DATST)	SG	SG	0	0	0	0	0	0	0	0	0
Solyc00g500054	SL4.0ch00	1492125	1494555	+	Photosystem II CP43 reaction center protein (AHRD V3.3 *** A0A078EKT7_BRANA)	SG	SG	0	0	0.03	0	0.028	0	0	0	0
Solyc00g500055	SL4.0ch00	1496023	1496540	-	30S ribosomal protein S14, chloroplastic (AHRD V3.3 *-* A0A2G2X601_CAPBA)	SG	SG	0	0	0	0	0	0	0	0	0
Solyc00g500056	SL4.0ch00	1496632	1498836	-	DNA-directed RNA polymerase subunit alpha (AHRD V3.3 *-* A0A1U8QD90_CAPAN)	SG	SG	0	0	0	0	0	0	0	0	0
Solyc00g500057	SL4.0ch00	1498862	1501114	-	Photosystem I P700 chlorophyll a apoprotein A1 (AHRD V3.3 *** K4EPK3_DATST)	SG	SG	0	0	0.036	0	0	0	0	0	0
Solyc00g500058	SL4.0ch00	1501873	1503003	-	Photosystem I assembly protein Ycf3 (AHRD V3.3 *** A0A140F954_9LAMI)	SG	SG	0	0	0	0	0.169	0	0	0	0
Solyc00g500059	SL4.0ch00	1503415	1503858	-	Photosystem I assembly protein Ycf3 (AHRD V3.3 *-* A0A1S5SJS5_ORYVI)	SG	SG	0	0	0	0	0	0	0	0	0
Solyc00g500060	SL4.0ch00	1504953	1506082	-	30S ribosomal protein S4, chloroplastic (AHRD V3.3 *** I6N958_DATST)	SG	SG	0	0	0	0	0.058	0	0	0	0
Solyc00g500061	SL4.0ch00	1508614	1509090	-	Photosystem I assembly protein Ycf4 (AHRD V3.3 *** K4EQH2_DATST)	SG	SG	0	0.302	0	0	0	0.151	0	0	0.169
Solyc00g500062	SL4.0ch00	1509196	1509960	-	NAD(P)H-quinone oxidoreductase subunit K, chloroplastic (AHRD V3.3 *** A0A1U8QCE3_CAPAN)	SG	SG	2.526	1.883	3.336	4.03	2.405	3.474	4.276	2.822	3.91
Solyc00g500063	SL4.0ch00	1512451	1516659	+	Ribulose bisphosphate carboxylase large chain (AHRD V3.3 *** A0A2G2Z7Q2_CAPAN)	SG	SG	30.326	32.371	33.931	34.03	32.407	33.467	16.73	15.188	17.634
Solyc00g500064	SL4.0ch00	1512915	1514411	-	Ycf15 (AHRD V3.3 *-* A0A346JLD3_9ASTE)	SG	SG	0	0	0	0	0	0	0	0	0
Solyc00g500065	SL4.0ch00	1517470	1519799	+	Acetyl-coenzyme A carboxylase carboxyl transferase subunit beta, chloroplastic (AHRD V3.3 *** ACCD_SOLLC)	SG	SG	12.513	12.002	15.069	18.743	15.368	13.622	7.479	7.888	7.356
Solyc00g500066	SL4.0ch00	1520244	1520798	+	Photosystem I assembly protein Ycf4 (AHRD V3.3 *** K4EQH2_DATST)	SG	SG	6.62	4.966	6.926	10.187	4.155	3.922	1.253	2.758	1.626
Solyc00g500067	SL4.0ch00	1521528	1523399	+	NAD(P)H-quinone oxidoreductase subunit K, chloroplastic (AHRD V3.3 *** A0A1U8QCE3_CAPAN)	SG	SG	0.171	0.166	0	0.354	0.05	0.055	0.111	0	0.186
Solyc00g500068	SL4.0ch00	1524854	1525234	-	Cytochrome b559 subunit alpha (AHRD V3.3 *** S8D1L1_9LAMI)	SG	SG	0.688	2	2.844	0.951	0.406	0.222	0.449	1.234	0.998
Solyc00g500069	SL4.0ch00	1529733	1530292	-	30S ribosomal protein S12, chloroplastic (AHRD V3.3 *** A0A2S1JZH6_9APIA)	SG	SG	0	0.381	0	0	0	0	0.385	0	0
Solyc00g500070	SL4.0ch00	1530401	1531488	-	ATP-dependent Clp protease proteolytic subunit (AHRD V3.3 *** CLPP_SOLTU)	SG	SG	0	0.179	0	0.192	0	0.179	0.181	0	0
Solyc00g500071	SL4.0ch00	1532881	1534407	+	Photosystem II CP43 reaction center protein (AHRD V3.3 *** A0A078EKT7_BRANA)	SG	SG	0.146	0.189	0.093	0.252	0.043	0.047	0.048	0.105	0
Solyc00g500072	SL4.0ch00	1535034	1535739	+	Ycf15 (AHRD V3.3 *-* A0A346JLD3_9ASTE)	SG	SG	0	0	0	0	0.317	0	0	0.386	0
Solyc00g500073	SL4.0ch00	1536348	1538194	+	Cytochrome b559 subunit alpha (AHRD V3.3 *** S8D1L1_9LAMI)	SG	SG	0.294	0.19	0	0.305	0	0.189	0	0	0.213
Solyc00g500074	SL4.0ch00	1538922	1539399	-	DNA-directed RNA polymerase subunit alpha (AHRD V3.3 *-* A0A1U8QD90_CAPAN)	SG	SG	0	0.264	0.26	0	0	0	0.266	0.293	0
Solyc00g500075	SL4.0ch00	1539465	1539881	-	30S ribosomal protein S11, chloroplastic (AHRD V3.3 *** G9FCH9_9LAMI)	SG	SG	0	0.345	0.17	0.185	0	0.172	0	0	0
Solyc00g500076	SL4.0ch00	1540421	1541361	-	50S ribosomal protein L14, chloroplastic (AHRD V3.3 *** I6N992_DATST)	SG	SG	0	0	0.092	0.3	0	0.186	0.189	0	0.105
Solyc00g500077	SL4.0ch00	1541487	1541843	-	50S ribosomal protein L16, chloroplastic (AHRD V3.3 *-* A0A2G3BL23_CAPCH)	SG	SG	0	0	0	0	0.368	0	0	0	0.226
Solyc00g500078	SL4.0ch00	1542445	1545097	+	Ribosomal protein L2, plastid (AHRD V3.3 *-* A0A2U1PJW3_ARTAN)	SG	SG	0.147	0.284	0.28	0.456	0	0.142	0	0	0
Solyc00g500079	SL4.0ch00	1544578	1545006	-	50S ribosomal protein L2 (AHRD V3.3 *** H6T990_9CARY)	SG	SG	0	0	0	0.359	0	0	0	0	0
Solyc00g500080	SL4.0ch00	1545667	1546068	-	Photosystem I assembly protein Ycf4 (AHRD V3.3 *** K4EQH2_DATST)	SG	SG	0.924	0.179	0	0.192	0.327	0	0	0.398	0.201
Solyc00g500081	SL4.0ch00	1546736	1553572	+	Protein Ycf2 (AHRD V3.3 *** A0A1Z1GA65_LITCN)	SG	SG	0	0.011	0.011	0.012	0.02	0.011	0	0	0
Solyc00g500082	SL4.0ch00	1553762	1555043	+	30S ribosomal protein S11, chloroplastic (AHRD V3.3 *** G9FCH9_9LAMI)	SG	SG	0	0	0	0	0	0	0	0	0
Solyc00g500083	SL4.0ch00	1559549	1560967	-	Ycf15 (AHRD V3.3 *-* A0A346JLD3_9ASTE)	SG	SG	2.819	1.869	2.122	3.077	1.574	1.577	0.435	2.873	2.098
Solyc00g500084	SL4.0ch00	1568873	1570091	+	Protein TIC 214 (AHRD V3.3 *** K4EQH9_DATST)	SG	SG	0	0	0	0	0.054	0	0	0.066	0
Solyc00g500085	SL4.0ch00	1574311	1574847	+	Cytochrome c biogenesis protein CcsA (AHRD V3.3 *** A0A1U8QCK2_CAPAN)	SG	SG	0	0	0	0	0	0	0	0	0
Solyc00g500086	SL4.0ch00	1579653	1581877	-	Photosystem I assembly protein Ycf3 (AHRD V3.3 *** A0A140F954_9LAMI)	SG	SG	0	0	0	0	0	0	0.068	0	0
Solyc00g500087	SL4.0ch00	1581879	1583504	-	NAD(P)H-quinone oxidoreductase subunit H, chloroplastic (AHRD V3.3 *** A0A1U8QCJ3_CAPAN)	SG	SG	0.046	0.221	0.131	0.095	0.04	0.044	0	0.049	0.05
Solyc00g500088	SL4.0ch00	1585979	1588983	-	Protein TIC 214 (AHRD V3.3 *** TI214_SOLTU)	SG	SG	0	0.024	0.024	0	0	0	0	0	0.027
Solyc00g500089	SL4.0ch00	1594779	1641496	+	Unknown protein	SG	SG	0	0	0	0	0	0	0	0	0.004
Solyc00g500090	SL4.0ch00	1658262	1678276	+	MP domain-containing protein (AHRD V3.3 *** A0A1Q3CUC2_CEPFO)	SG	SG	0	0	0	0	0	0	0	0	0
Solyc00g500091	SL4.0ch00	1783250	1786029	-	E3 ubiquitin-protein ligase (AHRD V3.3 *** A0A2G3CLG0_CAPCH)	SG	SG	0	0	0	0	0	0	0	0	0
Solyc00g011670	SL4.0ch00	1818916	1819098	+	Unknown protein	SG	SG	0	0	0	0	0	0	0	0	0
Solyc00g011660	SL4.0ch00	1823254	1824543	-	B3 domain-containing protein (AHRD V3.3 *** A0A1Q3DFU3_CEPFO)	B3	TF	0	0	0	0	0	0	0	0	0
Solyc00g500092	SL4.0ch00	1864957	1866371	-	B3 domain-containing protein (AHRD V3.3 *** A0A2K3PAY3_TRIPR)	B3	TF	0	0	0	0	0.06	0	0	0	0
Solyc00g500093	SL4.0ch00	1874674	1876539	-	B3 domain-containing protein (AHRD V3.3 *-* A0A1Q3DFU3_CEPFO)	B3	TF	0	0	0	0	0	0	0	0	0
Solyc00g500094	SL4.0ch00	1893216	1896409	-	Retrovirus-related Pol polyprotein from transposon TNT 1-94 (AHRD V3.3 *-* A0A2K3MQM8_TRIPR)	SG	SG	0	0	0	0	0	0	0	0	0
Solyc00g500095	SL4.0ch00	1898065	1899888	-	Phenylalanine ammonia-lyase (AHRD V3.3 *** A0A2G2VZP0_CAPBA)	SG	SG	8.187	6.318	6.125	1.576	0.694	0.758	1.007	4.009	0.907
Solyc00g500096	SL4.0ch00	1902559	1905702	-	E3 ubiquitin-protein ligase (AHRD V3.3 *** A0A2G2WYW6_CAPBA)	SG	SG	0.068	0	0	0	0	0	0	0	0
Solyc00g011560	SL4.0ch00	1943916	1946994	-	E3 ubiquitin-protein ligase (AHRD V3.3 *-* A0A2G3CLG0_CAPCH)	SG	SG	0	0	0	0	0	0	0	0	0
Solyc00g500097	SL4.0ch00	1951775	1952656	-	B3 domain-containing protein At1g49475-like (AHRD V3.3 *-* XP_025886111.1)	SG	SG	0	0	0	0	0	0	0	0	0
Solyc00g500098	SL4.0ch00	1972423	1973505	-	NADH-ubiquinone oxidoreductase chain 5 (AHRD V3.3 *** A0A0C5ARN6_HYONI)	SG	SG	0	0	0	0	0	0	0	0	0
Solyc00g500099	SL4.0ch00	1974917	1975405	-	Cytochrome C oxidase subunit II-like%2C transmembrane domain-containing protein (AHRD V3.3 *** ATMG01280.1)	SG	SG	0	0.295	0	0	0	0	0	0	0
Solyc00g500100	SL4.0ch00	1997082	1998909	+	Ribosomal protein S3 (AHRD V3.3 *** A0A290WKX3_SOLLC)	SG	SG	0	0	0	0	0	0	0	0	0
Solyc00g500101	SL4.0ch00	1999162	1999569	+	Cytochrome c oxidase subunit 2 (AHRD V3.3 *-* A0A0C5B2A3_HYONI)	SG	SG	0	0	0	0	0	0	0	0	0
Solyc00g500102	SL4.0ch00	2001243	2001914	+	Cytochrome c oxidase subunit 2 (AHRD V3.3 *-* A0A0C5B2A3_HYONI)	SG	SG	0	0	0	0	0	0	0	0	0
Solyc00g153980	SL4.0ch00	2004907	2005074	+	Unknown protein	SG	SG	0	0	0	0	0	0	0	0	0
Solyc00g309530	SL4.0ch00	2008312	2008598	+	Unknown protein	SG	SG	0	0	0	0	0	0	0	0	0
Solyc00g164580	SL4.0ch00	2015956	2017111	+	Unknown protein	SG	SG	0	0	0	0	0	0	0	0	0
Solyc00g210860	SL4.0ch00	2026594	2026854	+	Unknown protein	SG	SG	0	0	0	0	0	0	0	0	0
Solyc00g025400	SL4.0ch00	2030916	2032369	+	Unknown protein	SG	SG	0	0	0	0	0	0	0	0	0
Solyc00g022070	SL4.0ch00	2038938	2039175	+	Unknown protein	SG	SG	0	0	0	0.504	0	0	0	0	0
Solyc00g022080	SL4.0ch00	2040675	2040887	-	Unknown protein	SG	SG	0	0	0	0	0	0	0	0	0
Solyc00g022090	SL4.0ch00	2043550	2043903	-	Unknown protein	SG	SG	0	0	0	0	0	0	0	0	0
Solyc00g022100	SL4.0ch00	2044109	2044588	-	Ribosomal protein L10 (AHRD V3.3 *** E0D3E6_SOLLC)	SG	SG	0	0	0.443	0.321	0.137	0.299	0	0.167	0.168
Solyc00g500103	SL4.0ch00	2044785	2047787	-	NADH-ubiquinone oxidoreductase chain 5 (AHRD V3.3 *-* A0A0C5ARN6_HYONI)	SG	SG	0	0.167	0.329	0.537	0.076	0.25	0	0.464	0.094
Solyc00g072800	SL4.0ch00	2058969	2059594	-	Unknown protein	SG	SG	0	0	0	0.123	0	0	0	0	0
Solyc00g500104	SL4.0ch00	2062209	2063000	-	RNA-dependent RNA polymerase (AHRD V3.3 *-* A0A2Z6JIR4_9VIRU)	SG	SG	0	0	0	0	0	0	0	0	0
Solyc00g500105	SL4.0ch00	2070087	2071198	+	Transmembrane protein (AHRD V3.3 *-* A0A1P8B2M8_ARATH)	SG	SG	0	0	0	0	0	0	0	0	0
Solyc00g500106	SL4.0ch00	2071557	2072368	-	Pyruvate, phosphate dikinase (AHRD V3.3 *-* A0A2U1QB44_ARTAN)	SG	SG	0	0	0	0	0.136	0	0	0	0
Solyc00g500107	SL4.0ch00	2072639	2073312	-	Peptidase S10, serine carboxypeptidase, Alpha/Beta hydrolase fold protein (AHRD V3.3 *-* A0A2U1LQP4_ARTAN)	SG	SG	0	0	0	0	0	0	0	0	0
Solyc00g500108	SL4.0ch00	2073351	2073587	-	Unknown protein	SG	SG	0	0	0	0	0	0	0	0.437	0
Solyc00g281110	SL4.0ch00	2075335	2075703	-	Unknown protein	SG	SG	0	0	0	0	0	0	0	0	0
Solyc00g500109	SL4.0ch00	2075757	2076343	-	Unknown protein	SG	SG	0	0	0	0	0	0	0	0	0
Solyc00g500110	SL4.0ch00	2076634	2077746	-	Unknown protein	SG	SG	0	0	0	0	0	0	0	0	0
Solyc00g500111	SL4.0ch00	2077853	2078926	-	NADH dehydrogenase subunit 5 (AHRD V3.3 *-* A0A0C5B7L0_9SOLA)	SG	SG	0	0	0	0	0	0.159	0	0	0
Solyc00g500112	SL4.0ch00	2079839	2080260	-	NADH-ubiquinone oxidoreductase chain 5 (AHRD V3.3 *-* A0A0C5ARN6_HYONI)	SG	SG	0	0	0	0	0	0	0	0	0
Solyc00g142160	SL4.0ch00	2081475	2081793	-	RNA-dependent RNA polymerase (AHRD V3.3 *-* A0A2Z6JIR4_9VIRU)	SG	SG	0	0	0	0	0	0	0	0	0.253
Solyc00g142170	SL4.0ch00	2081817	2083225	-	RNA-dependent RNA polymerase (AHRD V3.3 *-* A0A2Z6JIR4_9VIRU)	SG	SG	0.071	0.069	0	0	0	0.069	0	0	0.077
Solyc00g500113	SL4.0ch00	2091092	2092111	-	Ribosomal protein S13 (AHRD V3.3 *** K4D8U2_SOLLC)	SG	SG	0	0	0	0.186	0	0	0	0	0
Solyc00g500114	SL4.0ch00	2093095	2093769	-	Transmembrane protein (AHRD V3.3 *** Q3EC50_ARATH)	SG	SG	0	0	0	0	0	0	0	0	0
Solyc00g500115	SL4.0ch00	2104898	2105455	-	NADH-ubiquinone oxidoreductase chain 3 (AHRD V3.3 *** A0A2G2V3C2_CAPBA)	SG	SG	0	0	0	0.138	0.118	0	0.13	0	0
Solyc00g500116	SL4.0ch00	2105616	2106104	-	Cytochrome C oxidase subunit II-like%2C transmembrane domain-containing protein (AHRD V3.3 *** ATMG01280.1)	SG	SG	0	0	0	0	0	0	0	0	0
Solyc00g500117	SL4.0ch00	2127754	2129577	+	Ribosomal protein S3 (AHRD V3.3 *** A0A290WKX3_SOLLC)	SG	SG	0	0	0	0	0	0	0	0	0.046
Solyc00g500118	SL4.0ch00	2129830	2130237	+	Cytochrome c oxidase subunit 2 (AHRD V3.3 *** A0A2G2X686_CAPBA)	SG	SG	0	0	0.174	0	0	0	0	0	0
Solyc00g500119	SL4.0ch00	2131909	2132580	+	Cytochrome c oxidase subunit 2 (AHRD V3.3 *-* A0A0C5B2A3_HYONI)	SG	SG	0	0	0	0	0	0	0	0	0
Solyc00g500120	SL4.0ch00	2136189	2136452	-	Unknown protein	SG	SG	0	0	0	0	0	0	0	0	0
Solyc00g500121	SL4.0ch00	2139483	2140481	-	Unknown protein	SG	SG	0	0	0	0	0	0	0	0	0
Solyc00g015600	SL4.0ch00	2173684	2173839	+	Unknown protein	SG	SG	0	0	0	0	0	0	0	0	0
Solyc00g500122	SL4.0ch00	2187524	2191157	-	Unknown protein	SG	SG	0	0	0	0	0	0	0	0	0
Solyc00g007330	SL4.0ch00	2379604	2380807	-	Zinc finger transcription factor 1	C3H	TF	0	0	0	0	0	0	0	0	0
Solyc00g007340	SL4.0ch00	2388674	2389042	-	Unknown protein	SG	SG	0	0	0	0	0	0	0	0	0
Solyc00g007350	SL4.0ch00	2416399	2417840	-	zinc finger CCCH domain-containing protein 30-like (AHRD V3.3 *-* A0A2I4HEV8_9ROSI)	SG	SG	0	0	0	0	0	0	0	0	0
Solyc00g500123	SL4.0ch00	2464282	2466506	-	NAD(P)H-quinone oxidoreductase subunit 1, chloroplastic (AHRD V3.3 *** A0A2G2XBN0_CAPBA)	SG	SG	0	0	0	0	0	0	0	0	0
Solyc00g500124	SL4.0ch00	2466508	2468136	-	NAD(P)H-quinone oxidoreductase subunit H, chloroplastic (AHRD V3.3 *** A0A1U8QCJ3_CAPAN)	SG	SG	0	0	0	0	0	0	0	0	0
Solyc00g500125	SL4.0ch00	2468466	2472134	-	Protein TIC 214 (AHRD V3.3 *** TI214_SOLTU)	SG	SG	0.021	0	0	0	0	0	0	0	0
Solyc00g500126	SL4.0ch00	2472155	2474141	-	Protein TIC 214 (AHRD V3.3 *-* TI214_SOLTU)	SG	SG	0	0	0	0	0	0	0	0	0
Solyc00g500127	SL4.0ch00	2488010	2489291	-	50S ribosomal protein L14, chloroplastic (AHRD V3.3 *** I6N992_DATST)	SG	SG	0.344	0	0.328	0	0	0	0	0	0
Solyc00g500128	SL4.0ch00	2489481	2496317	-	30S ribosomal protein S14, chloroplastic (AHRD V3.3 *-* A0A2G2X601_CAPBA)	SG	SG	0.011	0.011	0.043	0.012	0	0.022	0	0	0.024
Solyc00g500129	SL4.0ch00	2497956	2498732	-	Ribosomal protein L2, plastid (AHRD V3.3 *-* A0A2U1PJW3_ARTAN)	SG	SG	0.42	1.221	0.4	0.145	0.371	0.271	0.274	0.301	0.304
Solyc00g500130	SL4.0ch00	2499170	2500231	-	Photosystem II protein D1 (AHRD V3.3 *** A0A1U8QBZ9_CAPAN)	SG	SG	1.26	1.831	1.268	1.959	0.866	0.541	0.342	0.753	1.066
Solyc00g500131	SL4.0ch00	2500757	2502286	-	Maturase K (AHRD V3.3 *** A0A2G3DGH8_CAPCH)	SG	SG	0	0.159	0	0.057	0	0.106	0	0.059	0.119
Solyc00g500132	SL4.0ch00	2506214	2506871	+	Photosystem II reaction center protein K (AHRD V3.3 *** A0A1U8QD48_CAPAN)	SG	SG	0	0	0	0	0	0	0	0	0
Solyc00g500133	SL4.0ch00	2508851	2510374	-	ATP synthase subunit alpha, chloroplastic (AHRD V3.3 *** I6N942_DATST)	SG	SG	0	0	0	0	0	0	0	0	0
Solyc00g500134	SL4.0ch00	2513472	2515162	-	30S ribosomal protein S2, chloroplastic (AHRD V3.3 *** I6N946_DATST)	SG	SG	0.196	0.063	0.187	0	0	0	0	0	0
Solyc00g500135	SL4.0ch00	2515388	2522489	-	DNA-directed RNA polymerase subunit beta'' (AHRD V3.3 *-* A0A1U8QCC7_CAPAN)	SG	SG	0.015	0.058	0	0.062	0.013	0.029	0	0.016	0
Solyc00g500136	SL4.0ch00	2532212	2534642	+	Photosystem II CP43 reaction center protein (AHRD V3.3 *** A0A078EKT7_BRANA)	SG	SG	0.096	0.062	0.091	0.066	0.056	0.123	0.031	0.069	0.208
Solyc00g500137	SL4.0ch00	2536110	2536627	-	30S ribosomal protein S14, chloroplastic (AHRD V3.3 *-* A0A2G2X601_CAPBA)	SG	SG	0	0	0	0.204	0.174	0	0	0.212	0
Solyc00g500138	SL4.0ch00	2536719	2538923	-	50S ribosomal protein L14, chloroplastic (AHRD V3.3 *** I6N992_DATST)	SG	SG	0	0.098	0.032	0.14	0.089	0.033	0	0.073	0.037
Solyc00g500139	SL4.0ch00	2538949	2540940	-	Photosystem I P700 chlorophyll a apoprotein A1 (AHRD V3.3 *** K4EPK3_DATST)	SG	SG	0.175	0.042	0.042	0.181	0.039	0.042	0	0.047	0.048
Solyc00g500140	SL4.0ch00	2541421	2541822	+	ATP synthase epsilon chain, chloroplastic (AHRD V3.3 *** A0A1U8QCD5_CAPAN)	SG	SG	0	0	0.176	0	0.163	0.179	0	0.199	0
Solyc00g500141	SL4.0ch00	2543950	2544711	+	Protein Ycf2 (AHRD V3.3 *-* A0A1W5PW46_9DIPS)	SG	SG	0	0	0	0.178	0	0	0.168	0	0.187
Solyc00g500142	SL4.0ch00	2545227	2545703	+	NAD(P)H-quinone oxidoreductase subunit J, chloroplastic (AHRD V3.3 *** A0A1U8QD64_CAPAN)	SG	SG	0	0	0	0	0.159	0	0	0	0
Solyc00g500143	SL4.0ch00	2547836	2549412	+	30S ribosomal protein S4, chloroplastic (AHRD V3.3 *** I6N958_DATST)	SG	SG	0	0	0.045	0	0	0.046	0	0	0
Solyc00g500144	SL4.0ch00	2550432	2550873	+	30S ribosomal protein S14, chloroplastic (AHRD V3.3 *-* A0A2G2X601_CAPBA)	SG	SG	0.576	0.279	0	0.896	0.509	0.278	0.563	0	0.313
Solyc00g500145	SL4.0ch00	2551285	2552415	+	Maturase K (AHRD V3.3 *** A0A2G3DGH8_CAPCH)	SG	SG	0	0	0.232	0.252	0	0	0	0.261	0
Solyc00g500146	SL4.0ch00	2562283	2562955	+	NAD(P)H-quinone oxidoreductase subunit 2, chloroplastic (AHRD V3.3 *-* J7H400_CAPAN)	SG	SG	0	0.107	0	0	0	0	0	0	0
Solyc00g500147	SL4.0ch00	2564107	2566997	-	Protein Ycf2 (AHRD V3.3 *-* A0A0U1ZJJ5_9SOLN)	SG	SG	0	0	0	0	0	0	0	0	0
Solyc00g500148	SL4.0ch00	2567048	2568269	-	Protein Ycf2 (AHRD V3.3 *-* A0A1W5PW46_9DIPS)	SG	SG	0	0	0	0	0	0	0	0	0
Solyc00g500149	SL4.0ch00	2568289	2570392	-	NAD(P)H-quinone oxidoreductase subunit J, chloroplastic (AHRD V3.3 *** A0A1U8QD64_CAPAN)	SG	SG	0	0	0	0	0	0	0	0	0
Solyc00g500150	SL4.0ch00	2571552	2571953	+	50S ribosomal protein L2, chloroplastic (AHRD V3.3 *** I6N9C2_DATST)	SG	SG	0.446	0	0	0.231	0	0	0	0.24	0
Solyc00g500151	SL4.0ch00	2572525	2575171	-	Photosystem II protein D1 (AHRD V3.3 *** A0A1U8QBZ9_CAPAN)	SG	SG	0	0.462	0.303	0.165	0	0.307	0	0	0
Solyc00g500152	SL4.0ch00	2572616	2573044	+	50S ribosomal protein L2 (AHRD V3.3 *** H6T990_9CARY)	SG	SG	0	0	0	0.18	0	0	0	0.186	0
Solyc00g500153	SL4.0ch00	2574176	2574502	+	30S ribosomal protein S3, chloroplastic (AHRD V3.3 *** A0A1U8QD95_CAPAN)	SG	SG	0	0	0	0.236	0	0	0	0	0
Solyc00g500154	SL4.0ch00	2575750	2576105	+	NAD(P)H-quinone oxidoreductase subunit J, chloroplastic (AHRD V3.3 *** A0A1U8QD64_CAPAN)	SG	SG	0	0	0	0.221	0.189	0	0	0	0
Solyc00g500155	SL4.0ch00	2576229	2576597	+	50S ribosomal protein L14, chloroplastic (AHRD V3.3 *** I6N992_DATST)	SG	SG	0.201	0	0	0.209	0	0	0	0	0
Solyc00g500156	SL4.0ch00	2577574	2577990	+	30S ribosomal protein S11, chloroplastic (AHRD V3.3 *** G9FCH9_9LAMI)	SG	SG	0	0	0	0	0	0	0	0	0
Solyc00g500157	SL4.0ch00	2578056	2578855	+	Protein Ycf2 (AHRD V3.3 *-* A0A1W5PW46_9DIPS)	SG	SG	0.098	0.19	0.093	0	0.087	0	0	0	0
Solyc00g500158	SL4.0ch00	2579259	2579783	-	Cytochrome b6-f complex subunit 4 (AHRD V3.3 *** A0A2G2XBM1_CAPBA)	SG	SG	0.142	0.137	0	0.147	0	0	0	0	0
Solyc00g500159	SL4.0ch00	2715948	2719757	-	Unknown protein	SG	SG	0	0	0	0	0	0	0	0	0
Solyc00g500160	SL4.0ch00	2787033	2787847	+	Retrovirus-related Pol polyprotein from transposon TNT 1-94 (AHRD V3.3 *-* A0A2I0W6G5_9ASPA)	SG	SG	0	0	0	0	0	0	0	0	0
Solyc00g500161	SL4.0ch00	2855295	2887184	-	Unknown protein	SG	SG	0.049	0.024	0.023	0.051	0.022	0	0.071	0.013	0.04
Solyc00g500162	SL4.0ch00	2893186	2893646	-	Unknown protein	SG	SG	0	0	0	0	0	0	0	0	0
Solyc00g500163	SL4.0ch00	2896826	2924570	-	Unknown protein	SG	SG	0.008	0.008	0.015	0	0	0.008	0.016	0.009	0
Solyc00g500164	SL4.0ch00	2948141	2962600	-	Unknown protein	SG	SG	0.981	0.475	0.936	0.509	2.386	1.185	1.679	1.584	0.8
Solyc00g500165	SL4.0ch00	2977069	2977764	-	Unknown protein	SG	SG	0	0	0	0	0	0	0	0	0
Solyc00g112190	SL4.0ch00	2989427	2990736	-	Unknown protein	SG	SG	0	0	0	0	0	0	0	0	0
Solyc00g500166	SL4.0ch00	3009833	3010968	-	Unknown protein	SG	SG	0	0	0	0	0	0	0	0	0
Solyc00g500167	SL4.0ch00	3011082	3012921	+	Cytochrome c biogenesis FC (AHRD V3.3 *-* A0A0C5APX0_HYONI)	SG	SG	0	0	0	0	0	0	0	0	0
Solyc00g230080	SL4.0ch00	3013752	3014108	-	Photosystem II protein D2 (AHRD V3.3 *** A0A0K0N7Y1_9LILI)	SG	SG	0	0	0	0	0	0	0	0	0
Solyc00g316530	SL4.0ch00	3020571	3020807	+	ATP synthase subunit beta, mitochondrial (AHRD V3.3 *-* A0A2G2V6Z5_CAPBA)	SG	SG	0	0	0	0	0	0	0	0	0
Solyc00g069880	SL4.0ch00	3024713	3028149	-	Photosystem II CP43 reaction center protein (AHRD V3.3 *-* A0A2G2YCL7_CAPAN)	SG	SG	0	0	0	0	0	0	0	0	0
Solyc00g500168	SL4.0ch00	3033769	3034608	-	Transport membrane protein (AHRD V3.3 *** A0A0C5ARU2_HYONI)	SG	SG	0	0	0	0	0	0	0	0	0
Solyc00g013100	SL4.0ch00	3045077	3045313	+	Unknown protein	SG	SG	0	0	0	0	0	0	0	0	0
Solyc00g013110	SL4.0ch00	3045980	3046246	-	Unknown protein	SG	SG	0	0	0	0	0	0	0	0	0
Solyc00g126010	SL4.0ch00	3053864	3054037	-	LOW protein: NADH-ubiquinone oxidoreductase chain-like protein (AHRD V3.3 *-* ATMG01330.1)	SG	SG	0	0	0	0	0	0	0	0	0
Solyc00g126000	SL4.0ch00	3054202	3054354	-	orf300 gene product (mitochondrion) (AHRD V3.3 *-* NP_064003.1)	SG	SG	0	0	0	0	0	0	0	0	0
Solyc00g125990	SL4.0ch00	3054457	3055101	-	NADH dehydrogenase subunit 2 (AHRD V3.3 *** A0A0C5B2A9_HYONI)	SG	SG	0	0	0	0	0	0	0	0	0
Solyc00g125980	SL4.0ch00	3055480	3055683	-	NADH dehydrogenase subunit (AHRD V3.3 -** A0A2K3PKA7_TRIPR)	SG	SG	0	0	0	0	0	0.352	0	0	0
Solyc00g244300	SL4.0ch00	3057175	3057432	-	Unknown protein	SG	SG	0	0	0	0.299	0	0	0	0	0
Solyc00g244290	SL4.0ch00	3057501	3057992	-	NADH dehydrogenase subunit 2 (AHRD V3.3 *-* A0A0C5B2A9_HYONI)	SG	SG	0	0	0	0	0	0	0	0	0
Solyc00g244280	SL4.0ch00	3058214	3058396	+	senescence-associated carboxylesterase 101-like isoform X3 (AHRD V3.3 *-* XP_024928153.1)	SG	SG	0	0	0	0	0	0	0	0	0
Solyc00g500169	SL4.0ch00	3063538	3065389	-	NADH-ubiquinone oxidoreductase chain 5 (AHRD V3.3 *** A0A0C5ARN6_HYONI)	SG	SG	0	0	0	0	0	0	0	0	0
Solyc00g500170	SL4.0ch00	3066659	3067566	-	Cytochrome C oxidase subunit II-like%2C transmembrane domain-containing protein (AHRD V3.3 *** ATMG01280.1)	SG	SG	0	0	0	0	0	0	0	0	0
Solyc00g013170	SL4.0ch00	3069443	3069652	+	orf101 (mitochondrion) (AHRD V3.3 *-* YP_009430405.1)	SG	SG	0.354	0	0.675	0	0	0.342	0	0	0
Solyc00g013180	SL4.0ch00	3070183	3071529	-	NADH-ubiquinone oxidoreductase chain 4 (AHRD V3.3 *-* A0A290WL40_SOLLC)	SG	SG	0	0	0	0	0	0	0.137	0.151	0.152
Solyc00g500171	SL4.0ch00	3073664	3074179	-	NADH-ubiquinone oxidoreductase chain 4 (AHRD V3.3 *** A0A2G3CZD8_CAPCH)	SG	SG	0	0	0	0.149	0	0.139	0	0.155	0
Solyc00g500172	SL4.0ch00	3075612	3076169	-	NADH-ubiquinone oxidoreductase chain 4 (AHRD V3.3 *** A0A2G2X0J9_CAPBA)	SG	SG	0	0	0	0	0	0	0	0	0
Solyc00g320430	SL4.0ch00	3077625	3077804	+	Unknown protein	SG	SG	0	0	0	0	0	0	0	0	0
Solyc00g500173	SL4.0ch00	3085457	3086151	-	ATPase subunit 4 (AHRD V3.3 *** A0A0C5B288_HYONI)	SG	SG	0	0	0	0	0	0	0	0	0
Solyc00g019750	SL4.0ch00	3092088	3092288	+	Unknown protein	SG	SG	0	0	0	0	0	0	0.362	0.398	0
Solyc00g019730	SL4.0ch00	3094526	3094960	+	Cytochrome c oxidase subunit 3 (AHRD V3.3 *** A0A290WL11_SOLLC)	SG	SG	0.342	0.166	0.163	0	0	0.165	0.167	0.368	0
Solyc00g500174	SL4.0ch00	3129847	3158600	-	Unknown protein	SG	SG	0	0	0.113	0	0	0	0	0	0
Solyc00g500175	SL4.0ch00	3220336	3237694	-	Unknown protein	SG	SG	0.041	0	0.116	0.084	0.072	0.039	0.04	0	0.044
Solyc00g500176	SL4.0ch00	3312181	3313737	-	Unknown protein	SG	SG	0	0.093	0.637	0.198	0.338	0.138	0.187	0.205	0.26
Solyc00g500177	SL4.0ch00	3480316	3484090	+	Unknown protein	SG	SG	0	0	0	0	0	0	0	0	0
Solyc00g500178	SL4.0ch00	3520842	3522157	+	Unknown protein	SG	SG	0	0	0	0	0	0	0	0	0
Solyc00g500179	SL4.0ch00	3538808	3617506	-	Unknown protein	SG	SG	0	0	0	0.007	0	0.013	0	0	0
Solyc00g500180	SL4.0ch00	3651567	3665215	+	Unknown protein	SG	SG	0	0	0	0	0	0	0	0	0
Solyc00g500181	SL4.0ch00	3676208	3678267	-	RNA-dependent RNA polymerase (AHRD V3.3 *** A0A2Z6JIR4_9VIRU)	SG	SG	0	0	0	0	0	0	0	0	0
Solyc00g500182	SL4.0ch00	3684590	3685773	+	Transmembrane protein (AHRD V3.3 *-* A0A1P8B2M8_ARATH)	SG	SG	0	0.122	0.06	0	0	0	0	0	0
Solyc00g118680	SL4.0ch00	3687292	3689223	-	Unknown protein	SG	SG	0	0.46	0.151	0.328	0	0.153	0	0.17	0
Solyc00g118690	SL4.0ch00	3689126	3689386	+	NADH-ubiquinone oxidoreductase chain 1 (AHRD V3.3 *-* A0A2G2YI85_CAPAN)	SG	SG	0	0.276	0.272	0.295	0.252	0	1.114	0.306	0.31
Solyc00g023600	SL4.0ch00	3690578	3690838	-	Unknown protein	SG	SG	0	0.276	0.543	0.591	0	0.275	0	0	0
Solyc00g023590	SL4.0ch00	3692134	3694833	-	Cytochrome f (AHRD V3.3 *-* A0A2G3AYY8_CAPCH)	SG	SG	0	0	0	0.146	0.124	0	0	0	0
Solyc00g023580	SL4.0ch00	3697005	3697262	-	Unknown protein	SG	SG	0.288	0	0	0	0	0	0	0.31	0.627
Solyc00g023570	SL4.0ch00	3697503	3697832	+	Unknown protein	SG	SG	0	0	0	0.234	0	0.218	0	0	0
Solyc00g014860	SL4.0ch00	3701542	3701851	+	Unknown protein	SG	SG	0	0.608	0	0	0	0	0	0	0
Solyc00g014850	SL4.0ch00	3702464	3702775	+	orf86 (mitochondrion) (AHRD V3.3 *** YP_002608396.1)	SG	SG	0	0.231	0	0.494	0.632	0.921	0.233	0	0
Solyc00g500183	SL4.0ch00	3704165	3706096	+	NADH dehydrogenase subunit 7 (AHRD V3.3 *-* A0A220T1K3_9ROSI)	SG	SG	0.729	1.883	0.927	1.511	0.43	1.643	0.238	1.829	0.793
Solyc00g500184	SL4.0ch00	3706763	3707940	+	NADH dehydrogenase subunit 7 (AHRD V3.3 *** A0A0C5B9X5_9SOLA)	SG	SG	0	0.426	0.07	0.456	0.389	0.142	0.43	0.158	0.239
Solyc00g500185	SL4.0ch00	3708705	3710247	+	NADH dehydrogenase subunit 7 (AHRD V3.3 *-* G9FCP1_9LAMI)	SG	SG	0.272	0.088	0.346	0.471	0.481	0.439	0.355	1.074	0.592
Solyc00g014810	SL4.0ch00	3713896	3714060	+	Unknown protein	SG	SG	0	0	0.43	0.467	0	0	0	0	0
Solyc00g014800	SL4.0ch00	3715868	3716359	+	Zinc finger protein KNUCKLES (AHRD V3.3 *** A0A2G3ACW4_CAPAN)	C2H2	TF	0	0	0	0	0	0	0	0	0
Solyc00g014790	SL4.0ch00	3716363	3718878	-	Unknown protein	SG	SG	0.175	0.34	0.084	0.091	0	0	0.086	0.094	0
Solyc00g094550	SL4.0ch00	3726482	3726715	+	hypothetical protein (AHRD V3.3 *-* AT2G07628.1)	SG	SG	0	0.616	0.303	0.659	0	0	0	0.342	0.345
Solyc00g094540	SL4.0ch00	3727644	3727973	-	Unknown protein	SG	SG	0.45	0.873	0.644	2.102	0.597	0.435	0.661	0.727	0.245
Solyc00g094530	SL4.0ch00	3728169	3728558	+	NADH-ubiquinone oxidoreductase chain 1 (AHRD V3.3 *** A0A2G2XVU5_CAPAN)	SG	SG	0.762	1.108	1.091	1.779	0.674	0.737	0.373	1.23	0.829
Solyc00g094520	SL4.0ch00	3729198	3729383	+	orf100 (mitochondrion) (AHRD V3.3 *** YP_005090391.1)	SG	SG	0.799	1.549	2.287	3.315	0.707	0	1.563	4.729	1.304
Solyc00g023700	SL4.0ch00	3735479	3736452	+	Unknown protein	SG	SG	0	0	0	0	0	0	0	0	0
Solyc00g023710	SL4.0ch00	3737340	3738041	-	Unknown protein	SG	SG	0	0	0	0	0	0	0	0	0
Solyc00g049210	SL4.0ch00	3741110	3742879	-	Cytochrome c biogenesis FN (AHRD V3.3 *** A0A0C5B9X0_9SOLA)	SG	SG	0	0	0	0	0	0	0	0	0
Solyc00g049220	SL4.0ch00	3742936	3743142	+	(R)-mandelonitrile lyase-like (AHRD V3.3 *-* A0A2G2VFL1_CAPBA)	SG	SG	0	0	0	0	0	0	0	0	0
Solyc00g500186	SL4.0ch00	3745513	3747009	-	Cytochrome c oxidase subunit 1 (AHRD V3.3 *** A0A2G2YXI2_CAPAN)	SG	SG	0	0.048	0.047	0	0	0.048	0	0.107	0.108
Solyc00g500187	SL4.0ch00	3749487	3751765	-	NADH-ubiquinone oxidoreductase chain 4 (AHRD V3.3 *-* A0A290WL40_SOLLC)	SG	SG	0	0.079	0.078	0.339	0	0.158	0	0.44	0.445
Solyc00g500188	SL4.0ch00	3754843	3755358	-	NADH-ubiquinone oxidoreductase chain 4 (AHRD V3.3 *** A0A2G3CZD8_CAPCH)	SG	SG	0	0	0.137	0.149	0	0	0	0.155	0
Solyc00g500189	SL4.0ch00	3756791	3757348	-	NADH-ubiquinone oxidoreductase chain 4 (AHRD V3.3 *** A0A2G2X0J9_CAPBA)	SG	SG	0.133	0	0	0	0	0.515	0	0	0.145
Solyc00g021660	SL4.0ch00	3764643	3765962	+	Neutral/alkaline invertase (AHRD V3.3 *-* V5N411_MANES)	SG	SG	0	0	0	0	0	0	0	0	0
Solyc00g500190	SL4.0ch00	3767429	3770395	+	30S ribosomal protein S2, chloroplastic (AHRD V3.3 *** I6N946_DATST)	SG	SG	0.838	1.624	1.027	0.496	0.847	1.041	0.702	0.129	0.391
Solyc00g500191	SL4.0ch00	3770397	3771752	+	Protein TIC 214 (AHRD V3.3 *-* TI214_SOLTU)	SG	SG	0	0	0	0	0	0.053	0	0	0.06
Solyc00g500192	SL4.0ch00	3775348	3776977	+	NAD(P)H-quinone oxidoreductase subunit H, chloroplastic (AHRD V3.3 *** A0A1U8QCJ3_CAPAN)	SG	SG	0.091	0.088	0.043	0.095	0.081	0	0	0	0.05
Solyc00g500193	SL4.0ch00	3776979	3779203	+	NAD(P)H-quinone oxidoreductase subunit 1, chloroplastic (AHRD V3.3 *** A0A2G2XBN0_CAPBA)	SG	SG	0.208	0.269	0.132	0.216	0.061	0	0	0	0.151
Solyc00g500194	SL4.0ch00	3783896	3784749	-	Cytochrome c biogenesis protein CcsA (AHRD V3.3 *-* A0A1U8QCK2_CAPAN)	SG	SG	0	0	0.292	0	0	0.591	0	0	0
Solyc00g500195	SL4.0ch00	3787465	3789905	+	NAD(P)H-quinone oxidoreductase subunit 5, chloroplastic (AHRD V3.3 *** J7H711_CAPAN)	SG	SG	0	0.051	0.05	0.054	0.046	0.05	0	0.056	0
Solyc00g500196	SL4.0ch00	3788808	3794880	-	Protein TIC 214 (AHRD V3.3 *** K4EQH9_DATST)	SG	SG	0.679	2.742	0.972	0.998	0.35	0.492	0.554	0.365	0.123
Solyc00g500197	SL4.0ch00	3803813	3805094	-	Ycf15 protein (AHRD V3.3 *-* J7H9P3_CAPAN)	SG	SG	0	0	0	0.357	0	0	0	0	0.374
Solyc00g500198	SL4.0ch00	3805284	3812120	-	NAD(P)H-quinone oxidoreductase subunit 5, chloroplastic (AHRD V3.3 *** J7H711_CAPAN)	SG	SG	0	0.011	0.011	0	0	0	0	0	0
Solyc00g500199	SL4.0ch00	3813759	3814535	-	Photosystem I P700 chlorophyll a apoprotein A1 (AHRD V3.3 *** K4EPK3_DATST)	SG	SG	0	0	0	0	0	0	0	0	0
Solyc00g500200	SL4.0ch00	3814973	3816034	-	Photosystem II protein D1 (AHRD V3.3 *** A0A1U8QBZ9_CAPAN)	SG	SG	0.07	0.203	0.267	0.145	0.062	0.203	0	0.151	0.076
Solyc00g500201	SL4.0ch00	3816560	3818089	-	Maturase K (AHRD V3.3 *** A0A2G3DGH8_CAPCH)	SG	SG	0.055	0.053	0	0	0	0	0	0	0
Solyc00g500202	SL4.0ch00	3822020	3822677	+	Photosystem II reaction center protein K (AHRD V3.3 *** A0A1U8QD48_CAPAN)	SG	SG	0	0	0	0	0	0	0	0	0
Solyc00g500203	SL4.0ch00	3824657	3826180	-	ATP synthase subunit alpha, chloroplastic (AHRD V3.3 *** I6N942_DATST)	SG	SG	0	0	0	0	0	0	0	0	0
Solyc00g500204	SL4.0ch00	3829278	3830968	-	30S ribosomal protein S2, chloroplastic (AHRD V3.3 *** I6N946_DATST)	SG	SG	0	0.063	0	0	0	0	0	0	0
Solyc00g500205	SL4.0ch00	3831194	3838295	-	DNA-directed RNA polymerase subunit beta'' (AHRD V3.3 *-* A0A1U8QCC7_CAPAN)	SG	SG	0	0	0	0	0	0	0	0	0
Solyc00g500206	SL4.0ch00	3848018	3850448	+	Photosystem II CP43 reaction center protein (AHRD V3.3 *** A0A078EKT7_BRANA)	SG	SG	0	0.031	0.03	0	0.028	0	0.031	0.034	0
Solyc00g500207	SL4.0ch00	3851915	3852432	-	30S ribosomal protein S14, chloroplastic (AHRD V3.3 *-* A0A2G2X601_CAPBA)	SG	SG	0	0	0	0	0	0	0	0	0
Solyc00g500208	SL4.0ch00	3852524	3854728	-	Photosystem I P700 chlorophyll a apoprotein A2 (AHRD V3.3 *** I6N956_DATST)	SG	SG	0	0	0	0	0.03	0	0	0	0
Solyc00g500209	SL4.0ch00	3854754	3857006	-	Photosystem I P700 chlorophyll a apoprotein A1 (AHRD V3.3 *** K4EPK3_DATST)	SG	SG	0.152	0.22	0.397	0.354	0.067	0.11	0.037	0.082	0.082
Solyc00g500210	SL4.0ch00	3857765	3858895	-	Protein TIC 214 (AHRD V3.3 *** K4EQH9_DATST)	SG	SG	0.381	0.185	0.727	0.593	0	0	0.373	0.205	0.207
Solyc00g500211	SL4.0ch00	3859307	3859750	-	NAD(P)H-quinone oxidoreductase subunit 5, chloroplastic (AHRD V3.3 *** J7H711_CAPAN)	SG	SG	0	0.558	0.55	0	0.509	0.278	0.282	0.31	0
Solyc00g500212	SL4.0ch00	3860838	3861660	-	30S ribosomal protein S4, chloroplastic (AHRD V3.3 *** I6N958_DATST)	SG	SG	0.181	0.088	0.086	0	0.08	0.175	0.088	0	0
Solyc00g500213	SL4.0ch00	3869025	3869646	+	Auxin-responsive GH3 family protein (AHRD V3.3 *** A0A2U1NZC8_ARTAN)	SG	SG	0	0	0	0	0	0	0	0	0
Solyc00g500214	SL4.0ch00	3869683	3871838	+	Auxin-responsive GH3 family protein (AHRD V3.3 *** A0A2U1NZC8_ARTAN)	SG	SG	0	0	0	0	0	0	0	0	0
Solyc00g322630	SL4.0ch00	3881527	3881823	+	Auxin-responsive GH3 family protein (AHRD V3.3 *-* A0A2U1NZC8_ARTAN)	SG	SG	0	0	0	0	0	0	0	0	0
Solyc00g500215	SL4.0ch00	3888284	3892889	+	Unknown protein	SG	SG	0	0	0	0	0	0	0	0	0
Solyc00g500216	SL4.0ch00	3903540	3905605	+	Auxin-responsive GH3 family protein (AHRD V3.3 *** A0A2U1MJ34_ARTAN)	SG	SG	0	0.106	0	0.113	0.048	0	0.053	0.117	0
Solyc00g500217	SL4.0ch00	3926856	3927526	+	Retrovirus-related Pol polyprotein from transposon TNT 1-94 (AHRD V3.3 *-* A0A2I0VJ33_9ASPA)	SG	SG	0	0	0	0	0	0	0	0	0
Solyc00g500218	SL4.0ch00	3928777	3931680	+	Auxin-responsive GH3 family protein (AHRD V3.3 *** A0A2U1NZC8_ARTAN)	SG	SG	0	0.068	0	0	0	0	0	0	0
Solyc00g266110	SL4.0ch00	3940658	3940954	+	Auxin-responsive GH3 family protein (AHRD V3.3 *-* A0A2U1NZC8_ARTAN)	SG	SG	0	0	0	0	0	0	0	0	0
Solyc00g254910	SL4.0ch00	3943525	3944310	+	Auxin-responsive GH3 family protein (AHRD V3.3 *-* A0A2U1NZC8_ARTAN)	SG	SG	0	0	0	0	0	0	0	0	0
Solyc00g500219	SL4.0ch00	3964601	3965757	+	B3 domain-containing protein (AHRD V3.3 *** A0A2K3PAY3_TRIPR)	B3	TF	0	0	0	0	0	0	0	0	0
Solyc00g500220	SL4.0ch00	4000231	4005112	+	B3 domain-containing protein At1g49475-like (AHRD V3.3 *-* XP_025886111.1)	SG	SG	0	0	0	0	0	0	0	0	0
Solyc00g500221	SL4.0ch00	4006068	4007011	+	B3 domain-containing protein (AHRD V3.3 *-* A0A1Q3DFU3_CEPFO)	B3	TF	0	0	0	0	0	0	0	0	0
Solyc00g500222	SL4.0ch00	4007108	4007767	+	Transcriptional factor B3 family protein (AHRD V3.3 *-* A0A2H1ZEQ2_ARATH)	B3	TF	0	0	0	0	0	0	0	0	0
Solyc00g198360	SL4.0ch00	4294034	4294903	+	Zinc finger transcription factor 4	C3H	TF	0	0	0	0	0	0	0	0	0
Solyc00g500223	SL4.0ch00	4351078	4353937	-	Retrovirus-related Pol polyprotein from transposon TNT 1-94 (AHRD V3.3 *-* A0A2I0W6G5_9ASPA)	SG	SG	0	0	0	0	0	0	0	0	0
Solyc00g036520	SL4.0ch00	4414466	4415023	-	Unknown protein	SG	SG	0	0	0	0	0	0	0	0	0
Solyc00g052540	SL4.0ch00	4416054	4416725	+	Unknown protein	SG	SG	0	0	0	0	0	0	0	0	0
Solyc00g052530	SL4.0ch00	4417438	4418639	-	Unknown protein	SG	SG	0	0	0	0	0	0	0	0	0
Solyc00g500224	SL4.0ch00	4418688	4420952	-	Cytochrome c biogenesis FC (AHRD V3.3 *-* A0A0C5B7H6_9SOLA)	SG	SG	0	0	0	0	0	0	0	0	0
Solyc00g047180	SL4.0ch00	4441826	4442083	-	Unknown protein	SG	SG	0	0	0	0	0	0	0	0	0
Solyc00g047190	SL4.0ch00	4443200	4443517	+	Unknown protein	SG	SG	0	0	0	0	0	0	0	0	0
Solyc00g047200	SL4.0ch00	4445278	4445511	-	Cytochrome b (AHRD V3.3 *-* A0A2G3ARK2_CAPCH)	SG	SG	0	0	0	0	0	0	0	0	0
Solyc00g500225	SL4.0ch00	4463995	4464591	-	NADH-ubiquinone oxidoreductase chain 3 (AHRD V3.3 *** G9FCN6_9LAMI)	SG	SG	0	0	0.234	0	0.434	0.237	0.24	0.792	0.267
Solyc00g500226	SL4.0ch00	4465449	4467796	-	Cytochrome c biogenesis FC (AHRD V3.3 *-* A0A0C5B7H6_9SOLA)	SG	SG	0.058	0	0	0	0	0	0	0.125	0
Solyc00g500227	SL4.0ch00	4472979	4475038	+	RNA-dependent RNA polymerase (AHRD V3.3 *** A0A2Z6JIR4_9VIRU)	SG	SG	0	0	0	0	0	0	0	0	0
Solyc00g500228	SL4.0ch00	4488679	4492426	+	Ribosomal protein L2 (AHRD V3.3 *** A0A290WL33_SOLLC)	SG	SG	0.323	0.117	0.346	0.962	0.107	0.468	0.118	0.695	0.176
Solyc00g500229	SL4.0ch00	4511808	4511970	-	Unknown protein	SG	SG	0	0	0	0	0	0	0	0	0
Solyc00g500230	SL4.0ch00	4512109	4517780	-	Unknown protein	SG	SG	0	0	0	0	0	0	0	0	0
Solyc00g500231	SL4.0ch00	4537857	4543073	-	Unknown protein	SG	SG	0	0	0	0	0	0	0	0	0
Solyc00g500232	SL4.0ch00	4589812	4590649	+	Unknown protein	SG	SG	0	0	0	0	0	0	0	0	0
Solyc00g500233	SL4.0ch00	4718474	4723843	+	Unknown protein	SG	SG	0	0	0	0	0	0	0	0	0
Solyc00g500234	SL4.0ch00	4936041	4944981	+	Unknown protein	SG	SG	0	0	0	0	0	0	0	0.129	0
Solyc00g500235	SL4.0ch00	4986640	4992714	+	Unknown protein	SG	SG	0	0	0	0	0	0	0	0	0
Solyc00g500236	SL4.0ch00	4996087	5023438	-	MP domain-containing protein (AHRD V3.3 *-* A0A1Q3BUD1_CEPFO)	SG	SG	0	0	0	0.036	0	0.033	0	0	0
Solyc00g500237	SL4.0ch00	5030385	5031223	+	Transport membrane protein (AHRD V3.3 *-* A0A0C5ARU2_HYONI)	SG	SG	0	0	0	0	0	0	0	0	0
Solyc00g230070	SL4.0ch00	5051295	5051558	+	Photosystem II CP43 reaction center protein (AHRD V3.3 *-* A0A220NAN4_9BRAS)	SG	SG	0	0	0	0	0	0	0	0	0
Solyc00g230060	SL4.0ch00	5051694	5052660	-	Ribonuclease H protein (AHRD V3.3 *-* A0A2I0WBN4_9ASPA)	SG	SG	0	0	0	0	0	0	0	0	0
Solyc00g025300	SL4.0ch00	5059172	5059333	+	transmembrane protein (AHRD V3.3 --* AT2G07674.2)	SG	SG	0	0	0	0	0	0	0	0	0
Solyc00g025290	SL4.0ch00	5060057	5060542	-	hypothetical protein (AHRD V3.3 *** ATMG00660.1)	SG	SG	0	0	0	0.159	0	0	0	0	0.166
Solyc00g500238	SL4.0ch00	5062854	5063440	+	orf211 gene product (mitochondrion) (AHRD V3.3 --* NP_064093.1)	SG	SG	0	0	0	0.218	0	0	0	0.226	0
Solyc00g020040	SL4.0ch00	5063652	5064272	-	Cytochrome c biogenesis B (AHRD V3.3 *** A0A0C5B708_9SOLA)	SG	SG	0.12	0.464	0.228	0.869	0.212	0.116	0.234	1.03	0
Solyc00g020030	SL4.0ch00	5065433	5065633	+	Unknown protein	SG	SG	0	0.358	1.058	0	0	0	0	0	0.402
Solyc00g020020	SL4.0ch00	5065489	5066572	-	Unknown protein	SG	SG	0.433	0.335	0.248	0.718	0.536	0.167	0.338	0.186	0.471
Solyc00g020010	SL4.0ch00	5066942	5067169	+	Unknown protein	SG	SG	0.978	1.263	1.244	0.338	0.288	0.63	0	1.052	0.355
Solyc00g020000	SL4.0ch00	5067436	5067609	-	Unknown protein	SG	SG	0.427	0.828	2.037	0.886	1.511	0.413	0	0.46	0.465
Solyc00g019990	SL4.0ch00	5068988	5069203	-	Unknown protein	SG	SG	1.032	0.333	0.985	0	0	0.665	0	0	0.374
Solyc00g019980	SL4.0ch00	5069419	5070648	-	ribosomal protein L2 (chloroplast) (AHRD V3.3 *-* YP_009232109.1)	SG	SG	1.112	0.663	0.979	0.532	0.605	0.248	0.502	0.46	0.465
Solyc00g019970	SL4.0ch00	5072673	5073664	-	Unknown protein	SG	SG	0.245	0.158	0.311	0.761	0.072	0.079	0	0.263	0.089
Solyc00g019950	SL4.0ch00	5073987	5074538	+	NADH dehydrogenase subunit 9 (AHRD V3.3 *** A0A290WKX8_SOLLC)	SG	SG	0	0.261	0.385	0.14	0.238	0.521	0	0.145	0.146
Solyc00g500239	SL4.0ch00	5102049	5102753	+	Protein Ycf2 (AHRD V3.3 *-* A0A142DP97_9LAMI)	SG	SG	0	0	0	0	0	0	0	0	0
Solyc00g500240	SL4.0ch00	5113129	5114311	+	Cytochrome b (AHRD V3.3 *** A0A2G3ARK2_CAPCH)	SG	SG	0	0	0	0	0	0	0	0	0
Solyc00g500241	SL4.0ch00	5138634	5140899	+	Cytochrome c biogenesis FC (AHRD V3.3 *-* A0A0C5B7H6_9SOLA)	SG	SG	0	0	0	0.043	0	0	0	0.044	0.045
Solyc00g036530	SL4.0ch00	5147285	5147440	-	Unknown protein	SG	SG	0	0	0	0	0	0	0	0	0
Solyc00g500242	SL4.0ch00	5149819	5150571	-	Heme exporter protein C (AHRD V3.3 *** A0A2S4LUD9_9BRAD)	SG	SG	0.099	0.096	0	0.307	0.087	0	0.097	0.106	0.107
Solyc00g500243	SL4.0ch00	5150786	5152183	-	Cytochrome c oxidase subunit 2 (AHRD V3.3 *-* A0A0C5B2A3_HYONI)	SG	SG	0.425	0.103	0.101	1.268	0.282	0.617	0.208	0.858	0.347
Solyc00g500244	SL4.0ch00	5153132	5153539	-	Cytochrome c oxidase subunit 2 (AHRD V3.3 *** A0A2G2X686_CAPBA)	SG	SG	0.364	0.177	0	1.7	0	0	0.356	1.176	0
Solyc00g500245	SL4.0ch00	5153788	5157253	-	Ribosomal protein S3 (AHRD V3.3 *** A0A290WKX3_SOLLC)	SG	SG	0.147	0.036	0.035	0.532	0.032	0.142	0	0.434	0.12
Solyc00g500246	SL4.0ch00	5231859	5238957	-	Unknown protein	SG	SG	0	0	0	0	0	0	0	0	0
Solyc00g007450	SL4.0ch00	5306617	5307486	-	Zinc finger transcription factor 2	C3H	TF	0	0	0	0	0	0	0	0	0
Solyc00g016590	SL4.0ch00	5395725	5396993	+	Unknown protein	SG	SG	0	0	0	0	0	0	0	0	0
Solyc00g028960	SL4.0ch00	5438954	5439265	-	monothiol glutaredoxin-S1-like (AHRD V3.3 *** A0A1U7WLZ4_NICSY)	SG	SG	0	0	0	0	0	0	0	0	0
Solyc00g500247	SL4.0ch00	5457174	5459116	-	AT hook motif DNA-binding family protein (AHRD V3.3 *-* A0A2U1PYS7_ARTAN)	SG	SG	0	0	0	0	0	0	0	0	0
Solyc00g500248	SL4.0ch00	5474685	5481317	-	AT hook, DNA-binding motif-containing protein (AHRD V3.3 *-* A0A2U1KK62_ARTAN)	SG	SG	0	0	0	0	0	0	0	0	0
Solyc00g500249	SL4.0ch00	5495164	5497083	-	Cytochrome c biogenesis FN (AHRD V3.3 *** A0A0C5B9X0_9SOLA)	SG	SG	0	0	0.078	0	0	0	0	0	0
Solyc00g500250	SL4.0ch00	5499555	5502705	-	Cytochrome c oxidase subunit 1 (AHRD V3.3 *** A0A2G2YXI2_CAPAN)	SG	SG	0.156	0.152	0.328	0.162	0.083	0.091	0.061	0.539	0.068
Solyc00g500251	SL4.0ch00	5503541	5505819	-	NADH-ubiquinone oxidoreductase chain 4 (AHRD V3.3 *-* A0A290WL40_SOLLC)	SG	SG	0	0	0	0	0	0	0	0	0
Solyc00g500252	SL4.0ch00	5508897	5509412	-	NADH-ubiquinone oxidoreductase chain 4 (AHRD V3.3 *** A0A2G3CZD8_CAPCH)	SG	SG	0	0	0	0	0.127	0	0	0	0.157
Solyc00g500253	SL4.0ch00	5510845	5511402	-	NADH-ubiquinone oxidoreductase chain 4 (AHRD V3.3 *** A0A2G2X0J9_CAPBA)	SG	SG	0	0	0	0	0	0	0	0	0
Solyc00g021650	SL4.0ch00	5520935	5521165	-	Unknown protein	SG	SG	0.322	0.935	0.307	0.667	0.284	0.311	0	0.346	0.35
Solyc00g021640	SL4.0ch00	5522265	5524452	+	Ribosomal protein S4 (AHRD V3.3 *** A0A0C5B738_9SOLA)	SG	SG	0.593	0.575	0.424	3.126	0.393	0.525	0.483	0.744	0.484
Solyc00g021630	SL4.0ch00	5525147	5525800	+	NADH-ubiquinone oxidoreductase chain 6 (AHRD V3.3 *** A0A0C5B7I5_9SOLA)	SG	SG	0.227	0.11	0.325	1.414	0.201	0.33	0.111	0.245	0.494
Solyc00g500254	SL4.0ch00	5527933	5528372	-	50S ribosomal protein L20, chloroplastic (AHRD V3.3 *-* A0A2P1M7F3_9LAMI)	SG	SG	0.201	0	0	0	0.178	0	0	0	0
Solyc00g181240	SL4.0ch00	5529272	5529451	-	Unknown protein	SG	SG	0.413	0.4	0.394	0	0.365	0	0	0	0
Solyc00g181250	SL4.0ch00	5529549	5530393	+	Photosystem II CP43 reaction center protein (AHRD V3.3 *-* A0A2G2V3B6_CAPBA)	SG	SG	0.094	0.091	0.179	0.097	0	0.09	0	0	0
Solyc00g500255	SL4.0ch00	5536705	5537184	+	RNA-dependent RNA polymerase (AHRD V3.3 *-* A0A2Z6JIR4_9VIRU)	SG	SG	0	0	0	0	0	0	0	0	0.168
Solyc00g500256	SL4.0ch00	5538238	5540377	+	NADH-ubiquinone oxidoreductase chain 5 (AHRD V3.3 *-* A0A1Y0B159_9LAMI)	SG	SG	0.18	0.261	0.171	0	0.476	0.347	0.088	0.579	0.195
Solyc00g500257	SL4.0ch00	5547194	5548799	-	Transmembrane protein (AHRD V3.3 *-* A0A1P8B2M8_ARATH)	SG	SG	0	0.045	0	0	0	0	0.045	0	0.05
Solyc00g500258	SL4.0ch00	5740167	5740917	+	Chitinase (AHRD V3.3 *-* B9VRK7_CAPAN)	SG	SG	0	0	0	0	0	0	0	0	0
Solyc00g500259	SL4.0ch00	5838346	5850670	+	Unknown protein	SG	SG	0.071	0	0	0	0.063	0	0	0.077	0
Solyc00g500260	SL4.0ch00	5872091	5879508	-	Cytochrome b (AHRD V3.3 *-* A0A2G3ARK2_CAPCH)	SG	SG	0	0	0	0	0	0	0	0	0
Solyc00g500261	SL4.0ch00	5890653	5891204	-	NADH-ubiquinone oxidoreductase chain 3 (AHRD V3.3 *** A0A2G2V3C2_CAPBA)	SG	SG	0	0	0	0.14	0.119	0	0	0.29	0
Solyc00g500262	SL4.0ch00	5892264	5894611	-	Transmembrane protein (AHRD V3.3 *-* Q3EC50_ARATH)	SG	SG	0	0	0	0.06	0	0	0	0.062	0
Solyc00g500263	SL4.0ch00	5899398	5901261	+	RNA-dependent RNA polymerase (AHRD V3.3 *** A0A2Z6JIR4_9VIRU)	SG	SG	0	0	0	0	0	0	0	0	0
Solyc00g500264	SL4.0ch00	6072885	6118363	-	Unknown protein	SG	SG	0	0	0.003	0.003	0	0	0	0.004	0
Solyc00g500265	SL4.0ch00	6093116	6093497	+	Unknown protein	SG	SG	0	0	0	0	0	0	0	0	0
Solyc00g500266	SL4.0ch00	6098331	6105911	+	Unknown protein	SG	SG	0	0	0	0	0	0	0	0	0
Solyc00g500267	SL4.0ch00	6150279	6157947	+	Unknown protein	SG	SG	0	0	0.009	0	0	0	0	0	0
Solyc00g500268	SL4.0ch00	6272999	6283350	-	Unknown protein	SG	SG	0	0	0	0	0	0	0.056	0	0
Solyc00g500269	SL4.0ch00	6324020	6341295	+	Unknown protein	SG	SG	0	0	0	0	0	0	0	0	0
Solyc00g500270	SL4.0ch00	6341414	6343438	+	Unknown protein	SG	SG	0	0	0	0	0	0	0	0	0.137
Solyc00g500271	SL4.0ch00	6397350	6398432	-	NADH-ubiquinone oxidoreductase chain 5 (AHRD V3.3 *** A0A0C5ARN6_HYONI)	SG	SG	0	0	0	0	0	0	0	0.074	0
Solyc00g500272	SL4.0ch00	6399844	6400332	-	Cytochrome C oxidase subunit II-like%2C transmembrane domain-containing protein (AHRD V3.3 *** ATMG01280.1)	SG	SG	0	0	0	0	0	0	0	0	0
Solyc00g500273	SL4.0ch00	6420357	6420697	+	Ribosomal protein S19 (AHRD V3.3 *** A0A290WKX2_SOLLC)	SG	SG	0	0	0.208	0	0	0	0	0	0
Solyc00g500274	SL4.0ch00	6422007	6423834	+	Ribosomal protein S3 (AHRD V3.3 *** A0A290WKX3_SOLLC)	SG	SG	0	0	0	0	0	0	0	0.045	0
Solyc00g500275	SL4.0ch00	6424087	6424494	+	Cytochrome c oxidase subunit 2 (AHRD V3.3 *** A0A2G2X686_CAPBA)	SG	SG	0	0	0	0	0	0	0	0	0
Solyc00g500276	SL4.0ch00	6426168	6426839	+	Cytochrome c oxidase subunit 2 (AHRD V3.3 *-* A0A0C5B2A3_HYONI)	SG	SG	0	0	0	0	0	0	0	0	0
Solyc00g500277	SL4.0ch00	6427054	6427806	+	Heme exporter protein C (AHRD V3.3 *** A0A2S4LUD9_9BRAD)	SG	SG	0	0.096	0	0.614	0	0	0	0.106	0.107
Solyc00g052430	SL4.0ch00	6436629	6438756	-	Cytochrome c biogenesis FC (AHRD V3.3 *** A0A0C5B7H6_9SOLA)	SG	SG	0	0	0	0.131	0	0	0.062	0.068	0
Solyc00g500278	SL4.0ch00	6451543	6453529	+	Protein TIC 214 (AHRD V3.3 *-* TI214_SOLTU)	SG	SG	0	0	0	0	0	0	0	0	0
Solyc00g500279	SL4.0ch00	6453550	6454382	+	Protein TIC 214 (AHRD V3.3 *-* TI214_SOLTU)	SG	SG	0	0	0	0	0	0	0	0	0
Solyc00g500280	SL4.0ch00	6457994	6459175	+	NAD(P)H-quinone oxidoreductase subunit H, chloroplastic (AHRD V3.3 *** A0A1S5SJX5_ORYVI)	SG	SG	0	0	0.073	0.16	0	0	0.075	0	0
Solyc00g500281	SL4.0ch00	6475315	6476082	-	Retrovirus-related Pol polyprotein from transposon TNT 1-94 (AHRD V3.3 *-* A0A2I0X5W4_9ASPA)	SG	SG	0	0	0	0	0	0	0	0	0
Solyc00g500282	SL4.0ch00	6501940	6533300	-	Unknown protein	SG	SG	0	0	0	0	0.073	0	0	0	0
Solyc00g500283	SL4.0ch00	6518936	6548871	-	Unknown protein	SG	SG	0	0	0	0	0	0	0	0	0
Solyc00g500284	SL4.0ch00	6655184	6656548	-	Auxin-responsive GH3 family protein (AHRD V3.3 *-* A0A2U1NZC8_ARTAN)	SG	SG	0	0	0	0.11	0	0	0	0	0
Solyc00g500285	SL4.0ch00	6656990	6657973	-	Auxin-responsive GH3 family protein (AHRD V3.3 *-* A0A2U1MJ34_ARTAN)	SG	SG	0	0	0	0	0	0	0	0	0
Solyc00g500286	SL4.0ch00	6695051	6695836	-	Auxin-responsive GH3 family protein (AHRD V3.3 *-* A0A2U1NZC8_ARTAN)	SG	SG	0	0	0	0	0	0	0	0	0
Solyc00g500287	SL4.0ch00	6695868	6698863	-	Auxin-responsive GH3 family protein (AHRD V3.3 *-* A0A2U1MJ34_ARTAN)	SG	SG	0	0	0	0	0	0	0	0	0
Solyc00g500288	SL4.0ch00	6827316	6831899	-	Unknown protein	SG	SG	0	0	0	0	0	0	0	0	0
Solyc00g500289	SL4.0ch00	6847341	6851528	-	Unknown protein	SG	SG	0	0	0	0	0	0	0	0	0
Solyc00g500290	SL4.0ch00	6863061	6870289	+	DNA-directed RNA polymerase subunit beta'' (AHRD V3.3 *** A0A1U8QCC7_CAPAN)	SG	SG	0.034	0.022	0.044	0.024	0.02	0.011	0.045	0.037	0.012
Solyc00g500291	SL4.0ch00	6870653	6872343	+	30S ribosomal protein S2, chloroplastic (AHRD V3.3 *** I6N946_DATST)	SG	SG	0	0.063	0.062	0	0.058	0.063	0	0.21	0
Solyc00g500292	SL4.0ch00	6875441	6876964	+	ATP synthase subunit alpha, chloroplastic (AHRD V3.3 *** I6N942_DATST)	SG	SG	0	0.095	0.047	0.051	0	0	0	0	0
Solyc00g500293	SL4.0ch00	6878944	6879601	-	Photosystem II reaction center protein K (AHRD V3.3 *** A0A1U8QD48_CAPAN)	SG	SG	1.077	1.461	0.822	1.34	1.524	1.457	0.421	1.159	1.172
Solyc00g500294	SL4.0ch00	6879737	6885831	-	Unknown protein	SG	SG	0.359	1.102	0.685	0.621	0.582	0.983	0.468	0.193	0.456
Solyc00g500295	SL4.0ch00	6883532	6885061	+	Maturase K (AHRD V3.3 *** A0A2G3DGH8_CAPCH)	SG	SG	0.219	0	0.366	0.171	0.145	0.106	0.161	0.118	0.298
Solyc00g500296	SL4.0ch00	6885587	6886648	+	Photosystem II protein D1 (AHRD V3.3 *** A0A1U8QBZ9_CAPAN)	SG	SG	7.488	7.663	6.875	6.604	3.837	3.45	2.738	2.56	3.502
Solyc00g500297	SL4.0ch00	6887343	6887771	-	50S ribosomal protein L2 (AHRD V3.3 *** H6T990_9CARY)	SG	SG	0	0.336	0	0.18	0	0	0.339	0.186	0.188
Solyc00g500298	SL4.0ch00	6888432	6888833	-	50S ribosomal protein L2, chloroplastic (AHRD V3.3 *** I6N9C2_DATST)	SG	SG	0.185	0.179	0	0.192	0.163	0.357	0	0	0.201
Solyc00g500299	SL4.0ch00	6893327	6899371	-	Ycf15 protein (AHRD V3.3 *-* J7H9P3_CAPAN)	SG	SG	0	0	0	0.17	0.145	0	0	0	0.089
Solyc00g500300	SL4.0ch00	6896527	6897808	+	Ycf15 protein (AHRD V3.3 *-* J7H9P3_CAPAN)	SG	SG	0	0	0	0	0	0	0	0	0
Solyc00g500301	SL4.0ch00	6902314	6903732	-	Ycf15 (AHRD V3.3 *-* A0A346JLD3_9ASTE)	SG	SG	5.637	4.025	6.084	9.999	2.755	3.441	3.047	8.141	5.486
Solyc00g500302	SL4.0ch00	6934274	6934968	-	ATPase subunit 4 (AHRD V3.3 *** A0A0C5B288_HYONI)	SG	SG	0	0	0	0.222	0	0.103	0	0	0.233
Solyc00g500303	SL4.0ch00	6943349	6944146	+	Cytochrome c oxidase subunit 3 (AHRD V3.3 *** A0A0C5BKQ0_9SOLA)	SG	SG	0	0	0	0	0	0	0	0	0
Solyc00g500304	SL4.0ch00	6949035	6949742	+	Protein Ycf2 (AHRD V3.3 *-* A0A142DP97_9LAMI)	SG	SG	0	0	0.1	0	0.093	0	0	0	0
Solyc00g500305	SL4.0ch00	6964865	6976032	+	Unknown protein	SG	SG	0	0	0	0	0	0	0	0	0
Solyc00g500306	SL4.0ch00	6976692	6982452	-	Unknown protein	SG	SG	0	0	0	0	0	0	0	0	0
Solyc00g500307	SL4.0ch00	6985225	6986167	-	Unknown protein	SG	SG	0	0	0	0	0	0	0	0	0
Solyc00g500308	SL4.0ch00	6991029	6997138	-	Unknown protein	SG	SG	0	0	0	0	0	0	0	0	0
Solyc00g500309	SL4.0ch00	7069853	7071680	+	Ribosomal protein S3 (AHRD V3.3 *** A0A290WKX3_SOLLC)	SG	SG	0	0	0	0	0	0	0	0.045	0
Solyc00g500310	SL4.0ch00	7071933	7072340	+	Cytochrome c oxidase subunit 2 (AHRD V3.3 *** A0A2G2X686_CAPBA)	SG	SG	0	0	0	0	0	0	0	0	0
Solyc00g500311	SL4.0ch00	7073776	7075802	+	Cytochrome c oxidase subunit 2 (AHRD V3.3 *-* A0A0C5B2A3_HYONI)	SG	SG	0.037	0	0	0.114	0.032	0	0	0	0
Solyc00g500312	SL4.0ch00	7079233	7083444	-	Cytochrome b (AHRD V3.3 *-* A0A2G3ARK2_CAPCH)	SG	SG	0	0	0	0	0	0	0	0	0
Solyc00g500313	SL4.0ch00	7210988	7211173	-	Unknown protein	SG	SG	0.4	0	0	0	0	0	0	0	0.435
Solyc00g500314	SL4.0ch00	7211309	7212208	-	NADH dehydrogenase subunit 2 (AHRD V3.3 *-* A0A0C5B2A9_HYONI)	SG	SG	0.094	0.091	0.09	0.195	0.083	0.273	0.092	0.203	0.102
Solyc00g500315	SL4.0ch00	7212217	7212907	-	LOW QUALITY PROTEIN: uncharacterized protein LOC112326444, partial (AHRD V3.3 *-* XP_024449890.1)	SG	SG	0	0.412	0.27	0.294	0.125	0.274	0	0.457	0.616
Solyc00g500316	SL4.0ch00	7214608	7216342	-	NADH dehydrogenase subunit 2 (AHRD V3.3 *-* A0A060DER8_9GENT)	SG	SG	0	0.104	0.102	0.334	0	0	0	0	0.233
Solyc00g500317	SL4.0ch00	7221272	7222354	-	NADH-ubiquinone oxidoreductase chain 5 (AHRD V3.3 *** A0A0C5ARN6_HYONI)	SG	SG	0.069	0	0.065	0.142	0	0.066	0	0.295	0.149
Solyc00g500318	SL4.0ch00	7223766	7224254	-	Cytochrome C oxidase subunit II-like%2C transmembrane domain-containing protein (AHRD V3.3 *** ATMG01280.1)	SG	SG	0	0	0	0	0	0	0	0	0
Solyc00g012540	SL4.0ch00	7262590	7264321	-	Zinc finger transcription factor 3	SG	SG	0	0	0	0	0	0.065	0	0	0
Solyc00g500319	SL4.0ch00	7319835	7325236	+	DNA-directed RNA polymerase subunit beta'' (AHRD V3.3 *** A0A1U8QCC7_CAPAN)	SG	SG	0	0	0	0.018	0	0	0	0	0
Solyc00g500320	SL4.0ch00	7325462	7327152	+	Photosystem II protein D1 (AHRD V3.3 *** A0A1U8QBZ9_CAPAN)	SG	SG	0	0	0	0	0.058	0	0	0	0
Solyc00g500321	SL4.0ch00	7328310	7328711	+	ATP synthase subunit b, chloroplastic (AHRD V3.3 *** I6N943_DATST)	SG	SG	0	0	0.315	0.343	0	0	0	0	0
Solyc00g500322	SL4.0ch00	7328954	7330194	+	ATP synthase subunit b, chloroplastic (AHRD V3.3 *** I6N943_DATST)	SG	SG	0	0.141	0.417	0	0.387	0.141	0	0	0
Solyc00g500323	SL4.0ch00	7330250	7331868	+	ATP synthase subunit alpha, chloroplastic (AHRD V3.3 *** I6N942_DATST)	SG	SG	0	0.044	0	0	0	0	0	0	0
Solyc00g500324	SL4.0ch00	7339547	7343102	-	Protein TIC 214 (AHRD V3.3 *** TI214_SOLTU)	SG	SG	0	0	0.04	0.043	0.018	0	0	0	0
Solyc00g500325	SL4.0ch00	7350993	7352411	+	Ycf15 (AHRD V3.3 *-* A0A346JLD3_9ASTE)	SG	SG	1.038	1.581	1.698	2.307	0.918	0.43	0.29	2.394	0.807
Solyc00g500326	SL4.0ch00	7356917	7358198	-	Ycf15 protein (AHRD V3.3 *-* J7H9P3_CAPAN)	SG	SG	0	0	0	0	0	0	0	0	0
Solyc00g500327	SL4.0ch00	7358388	7365224	-	Protein Ycf2 (AHRD V3.3 *** A0A1Z1GA65_LITCN)	SG	SG	0	0	0.011	0	0.01	0	0	0	0
Solyc00g500328	SL4.0ch00	7366863	7367639	-	Ribosomal protein L2, plastid (AHRD V3.3 *-* A0A2U1PJW3_ARTAN)	SG	SG	0	0.17	0	0.182	0	0	0.172	0	0
Solyc00g500329	SL4.0ch00	7368077	7369138	-	Photosystem II protein D1 (AHRD V3.3 *** A0A1U8QBZ9_CAPAN)	SG	SG	0.7	0.949	0.868	0.435	0.557	0.135	0.137	0.226	0.152
Solyc00g500330	SL4.0ch00	7369664	7371193	-	Maturase K (AHRD V3.3 *** A0A2G3DGH8_CAPCH)	SG	SG	0	0	0	0	0.048	0	0	0	0
Solyc00g500331	SL4.0ch00	7375123	7375780	+	Photosystem II reaction center protein K (AHRD V3.3 *** A0A1U8QD48_CAPAN)	SG	SG	0.758	0	0.241	0	0	0	0	0	0.55
Solyc00g500332	SL4.0ch00	7377666	7379283	-	ATP synthase subunit alpha, chloroplastic (AHRD V3.3 *** I6N942_DATST)	SG	SG	0.046	0.134	0	0.048	0.041	0	0	0.148	0
Solyc00g500333	SL4.0ch00	7379340	7380579	-	ATP synthase subunit b, chloroplastic (AHRD V3.3 *** I6N943_DATST)	SG	SG	0	0	0	0.156	0	0	0	0	0
Solyc00g500334	SL4.0ch00	7380822	7381223	-	ATP synthase subunit c, chloroplastic (AHRD V3.3 *** A0A2G2XQ72_CAPBA)	SG	SG	0	0	0	0	0	0	0	0	0
Solyc00g500335	SL4.0ch00	7382381	7383125	-	ATP synthase subunit a, chloroplastic (AHRD V3.3 *** J7H3L4_CAPAN)	SG	SG	0	0	0	0	0	0	0	0	0
Solyc00g500336	SL4.0ch00	7432879	7433631	+	Retrovirus-related Pol polyprotein from transposon TNT 1-94 (AHRD V3.3 *-* A0A2K3MZL8_TRIPR)	SG	SG	0	0	0	0	0	0	0	0	0
Solyc00g500337	SL4.0ch00	7446097	7446892	+	Retrovirus-related Pol polyprotein from transposon TNT 1-94 (AHRD V3.3 *-* A0A2K3MZL8_TRIPR)	SG	SG	0	0	0	0	0	0	0	0	0
Solyc00g500338	SL4.0ch00	7469165	7471116	+	Unknown protein	SG	SG	0	0	0	0	0	0	0	0	0
Solyc00g500339	SL4.0ch00	7515789	7525561	+	Unknown protein	SG	SG	0	0	0.06	0	0.056	0	0.124	0.205	0
Solyc00g500340	SL4.0ch00	7525833	7526419	-	orf211 gene product (mitochondrion) (AHRD V3.3 --* NP_064093.1)	SG	SG	0	0	0.2	0	0	0	0	0	0
Solyc00g500341	SL4.0ch00	7526750	7527630	+	Unknown protein	SG	SG	0	0.144	0	0	0	0	0	0	0
Solyc00g500342	SL4.0ch00	7527654	7528562	-	Unknown protein	SG	SG	0	0	0	0	0	0	0.259	0	0
Solyc00g500343	SL4.0ch00	7528846	7529289	+	hypothetical protein (AHRD V3.3 *** ATMG00660.1)	SG	SG	0	0.324	0	0	0	0.162	0	0.18	0
Solyc00g500344	SL4.0ch00	7533515	7533793	-	ATP synthase subunit beta, chloroplastic (AHRD V3.3 *-* A0A2U1KL25_ARTAN)	SG	SG	0.874	0.565	1.668	1.209	0.773	0.845	0.57	0	0.951
Solyc00g500345	SL4.0ch00	7538034	7541500	-	ATP synthase subunit alpha (AHRD V3.3 *** A0A2G3AS26_CAPCH)	SG	SG	0	0.03	0	0.032	0.055	0.03	0	0	0.034
Solyc00g500346	SL4.0ch00	7558050	7558889	-	Transport membrane protein (AHRD V3.3 *** A0A0C5ARU2_HYONI)	SG	SG	0	0	0	0	0	0	0	0	0
Solyc00g500347	SL4.0ch00	7621051	7621518	-	Cytochrome c biogenesis FN (AHRD V3.3 *** A0A0C5B9X0_9SOLA)	SG	SG	0	0	0	0	0	0	0	0	0
Solyc00g500348	SL4.0ch00	7657074	7658993	-	Cytochrome c biogenesis FN (AHRD V3.3 *** A0A0C5B9X0_9SOLA)	SG	SG	0	0	0.039	0	0	0	0.08	0	0.088
Solyc00g500349	SL4.0ch00	7661477	7662973	-	Cytochrome c oxidase subunit 1 (AHRD V3.3 *** A0A2G2YXI2_CAPAN)	SG	SG	0	0	0	0	0	0	0	0	0
Solyc00g500350	SL4.0ch00	7678241	7680300	-	RNA-dependent RNA polymerase (AHRD V3.3 *** A0A2Z6JIR4_9VIRU)	SG	SG	0	0	0	0	0	0	0	0	0
Solyc00g500351	SL4.0ch00	7684493	7689166	+	Ribosomal protein S13 (AHRD V3.3 *-* A0A0C5B313_9SOLA)	SG	SG	0	0.066	0.033	0	0.03	0.099	0	0	0
Solyc00g500352	SL4.0ch00	7702104	7702834	+	Unknown protein	SG	SG	0	0	0	0	0	0	0	0	0
Solyc00g032030	SL4.0ch00	7788611	7789039	+	E3 ubiquitin-protein ligase (AHRD V3.3 *-* A0A2G2WYW6_CAPBA)	SG	SG	0	0	0	0.18	0	0	0	0	0
Solyc00g500353	SL4.0ch00	7792148	7794788	+	Phenylalanine ammonia-lyase (AHRD V3.3 *** A0A2G2VZP0_CAPBA)	SG	SG	16.091	15.228	12.123	2.824	2.602	1.967	1.868	5.659	1.056
Solyc00g076250	SL4.0ch00	7796257	7797059	+	Aminotransferase-like, plant mobile domain-containing protein (AHRD V3.3 *-* A0A103XKK0_CYNCS)	SG	SG	0	0	0	0	0	0	0	0	0
Solyc00g500354	SL4.0ch00	7800835	7801630	+	Retrovirus-related Pol polyprotein from transposon TNT 1-94 (AHRD V3.3 *-* A0A2K3MQM8_TRIPR)	SG	SG	0	0	0	0	0	0	0	0	0
Solyc00g500355	SL4.0ch00	7972934	7978840	+	Unknown protein	SG	SG	0	0	0	0	0	0	0	0	0
Solyc00g500356	SL4.0ch00	7997240	8011815	+	Unknown protein	SG	SG	0.068	0	0	0	0	0	0	0	0
Solyc00g500357	SL4.0ch00	8023802	8024641	+	Transport membrane protein (AHRD V3.3 *** A0A0C5ARU2_HYONI)	SG	SG	0	0	0	0	0	0	0	0.095	0
Solyc00g500358	SL4.0ch00	8041191	8042726	+	ATP synthase subunit alpha (AHRD V3.3 *** A0A2H4NB27_SOLLC)	SG	SG	0	0	0	0.151	0	0.047	0.047	0.208	0
Solyc00g500359	SL4.0ch00	8042987	8043394	+	Cytochrome c oxidase subunit 2 (AHRD V3.3 *** A0A2G2X686_CAPBA)	SG	SG	0	0	0	0	0	0	0	0	0
Solyc00g500360	SL4.0ch00	8045068	8045739	+	Cytochrome c oxidase subunit 2 (AHRD V3.3 *-* A0A0C5B2A3_HYONI)	SG	SG	0	0	0	0.115	0.098	0	0.108	0	0
Solyc00g500361	SL4.0ch00	8070651	8071690	+	NADH-ubiquinone oxidoreductase chain 3 (AHRD V3.3 *-* A0A2G2V3C2_CAPBA)	SG	SG	0.257	0.498	0.572	0.8	0.076	0.083	0.252	0.738	0.186
Solyc00g500362	SL4.0ch00	8085726	8087102	+	Ribosomal protein L5 (AHRD V3.3 *** A0A290WL59_SOLLC)	SG	SG	0	0.061	0	0.195	0	0	0	0.067	0
Solyc00g500363	SL4.0ch00	8087104	8087411	+	Ribosomal protein L5 (AHRD V3.3 *** A0A290WL59_SOLLC)	SG	SG	0	0	0	0	0	0	0	0	0
Solyc00g500364	SL4.0ch00	8088757	8089938	+	Cytochrome b (AHRD V3.3 *** A0A2G3ARK2_CAPCH)	SG	SG	0.077	0	0	0.239	0.068	0	0	0.083	0.084
Solyc00g308530	SL4.0ch00	8309391	8310778	-	Unknown protein	SG	SG	0	0	0	0	0	0	0	0	0
Solyc00g284510	SL4.0ch00	8312630	8314215	-	zinc finger CCCH domain-containing protein 6-like isoform X2 (AHRD V3.3 *-* A0A2I4DEC7_9ROSI)	SG	SG	0	0	0	0	0	0	0	0	0
Solyc00g500365	SL4.0ch00	8371896	8390021	+	Unknown protein	SG	SG	0	0	0	0.13	0	0	0	0	0
Solyc00g500366	SL4.0ch00	8445497	8449160	-	Unknown protein	SG	SG	0	0	0	0	0	0	0	0	0
Solyc00g500367	SL4.0ch00	8465313	8470735	-	Unknown protein	SG	SG	0	0	0	0	0	0	0	0	0
Solyc00g500368	SL4.0ch00	8476400	8481146	+	Unknown protein	SG	SG	0	0	0	0	0	0	0	0	0
Solyc00g500369	SL4.0ch00	8481234	8489347	+	Unknown protein	SG	SG	0	0	0	0	0	0	0	0	0
Solyc00g500370	SL4.0ch00	8493114	8494031	+	Unknown protein	SG	SG	0	0	0	0	0	0	0	0	0
Solyc00g500371	SL4.0ch00	8498304	8499216	+	Unknown protein	SG	SG	0	0	0	0	0	0	0	0	0
Solyc00g500372	SL4.0ch00	8515501	8516616	+	Unknown protein	SG	SG	0	0	0	0	0	0	0	0	0
Solyc00g500373	SL4.0ch00	8612096	8614158	+	Magnesium transporter CorA-like family protein (AHRD V3.3 *-* A0A2K3P294_TRIPR)	SG	SG	1.716	1.764	1.042	1.187	0.874	1.759	0.458	2.015	1.131
Solyc00g500374	SL4.0ch00	8651685	8656070	-	Unknown protein	SG	SG	0	0	0	0	0	0	0	0	0
Solyc00g500375	SL4.0ch00	8663826	8672871	+	Unknown protein	SG	SG	0	0	0	0	0	0	0	0	0
Solyc00g006650	SL4.0ch00	8739397	8751155	+	Unknown protein	SG	SG	0	0	0	0	0	0	0	0	0
Solyc00g500376	SL4.0ch00	8788406	8792192	-	Unknown protein	SG	SG	0	0	0	0	0	0	0	0	0
Solyc00g500377	SL4.0ch00	8815889	8817757	+	Unknown protein	SG	SG	0	0	0	0	0	0	0	0.07	0
Solyc00g500378	SL4.0ch00	8859557	8860080	-	Unknown protein	SG	SG	0	0	0	0	0	0	0	0	0
Solyc00g500379	SL4.0ch00	8907535	8922087	+	Unknown protein	SG	SG	0	0	0	0	0	0	0	0	0
Solyc00g500380	SL4.0ch00	8911340	8911540	-	Unknown protein	SG	SG	0	0	0	0	0	0	0	0	0
Solyc00g500381	SL4.0ch00	8911640	8935518	-	Unknown protein	SG	SG	0	0	0	0	0	0	0	0	0
Solyc00g500382	SL4.0ch00	9020166	9032500	+	Unknown protein	SG	SG	0	0	0	0	0	0	0	0	0
Solyc00g500383	SL4.0ch00	9036490	9036969	+	Unknown protein	SG	SG	0	0	0	0	0	0	0	0	0
Solyc00g500384	SL4.0ch00	9049743	9074437	-	Unknown protein	SG	SG	0	0	0	0	0	0	0	0	0.048
Solyc00g500385	SL4.0ch00	9049949	9057592	+	Unknown protein	SG	SG	0	0	0	0	0	0	0	0	0
Solyc00g500386	SL4.0ch00	9064630	9065624	+	Unknown protein	SG	SG	0	0	0	0	0	0	0	0	0
Solyc00g500387	SL4.0ch00	9065894	9066737	+	Unknown protein	SG	SG	0	0	0	0	0	0	0	0	0
Solyc00g500388	SL4.0ch00	9079083	9080047	-	Unknown protein	SG	SG	0	0	0	0	0	0	0	0	0
Solyc00g500389	SL4.0ch00	9111103	9112323	-	Unknown protein	SG	SG	0	0	0	0	0	0	0	0	0
Solyc00g500390	SL4.0ch00	9136939	9137519	-	zinc finger CCCH domain-containing protein 24 (AHRD V3.3 --* XP_022001075.1)	SG	SG	0	0	0	0	0	0	0	0	0
Solyc00g500391	SL4.0ch00	9137689	9138161	-	Unknown protein	SG	SG	0	0	0	0	0	0	0	0	0
Solyc00g500392	SL4.0ch00	9148577	9149199	-	Unknown protein	SG	SG	0	0	0	0	0	0	0	0	0
Solyc00g500393	SL4.0ch00	9155251	9155532	-	Unknown protein	SG	SG	0	0	0	0	0	0	0	0	0
Solyc00g500394	SL4.0ch00	9163194	9169787	-	Unknown protein	SG	SG	0	0	0	0	0	0	0	0	0
Solyc00g500395	SL4.0ch00	9170082	9181257	+	Unknown protein	SG	SG	0	0	0	0	0	0	0	0	0
Solyc00g500396	SL4.0ch00	9176882	9181257	-	Unknown protein	SG	SG	0	0	0	0	0	0	0	0	0
Solyc00g500397	SL4.0ch00	9202722	9207365	-	Unknown protein	SG	SG	0	0	0	0	0	0	0	0	0
Solyc00g500398	SL4.0ch00	9210414	9230266	+	Unknown protein	SG	SG	0	0	0	0	0	0	0	0	0
Solyc00g500399	SL4.0ch00	9236845	9237250	+	Unknown protein	SG	SG	0	0	0	0	0	0	0	0	0
Solyc00g500400	SL4.0ch00	9239428	9239799	+	Unknown protein	SG	SG	0	0	0	0	0	0	0	0	0
Solyc00g500401	SL4.0ch00	9248706	9249129	+	Unknown protein	SG	SG	0	0	0	0	0	0	0	0	0
Solyc00g500402	SL4.0ch00	9253917	9254395	+	Unknown protein	SG	SG	0	0	0	0	0	0	0	0	0
Solyc00g500403	SL4.0ch00	9255055	9255504	+	Unknown protein	SG	SG	0	0	0	0	0	0	0	0	0
Solyc00g007920	SL4.0ch00	9265121	9265617	+	Unknown protein	SG	SG	0	0	0	0	0	0	0	0	0
Solyc00g007940	SL4.0ch00	9271932	9273315	+	Unknown protein	SG	SG	0	0	0	0	0	0	0	0	0
Solyc00g007930	SL4.0ch00	9276887	9277476	+	Unknown protein	SG	SG	0	0	0	0	0	0	0	0	0
Solyc00g500404	SL4.0ch00	9361781	9372198	-	Unknown protein	SG	SG	0	0	0	0	0	0	0	0	0
Solyc00g500405	SL4.0ch00	9384708	9385325	-	Disease resistance protein (TIR-NBS-LRR class) family (AHRD V3.3 *-* A0A2U1N0W2_ARTAN)	SG	SG	0	0	0	0.161	0.137	0	0	0	0
Solyc00g500406	SL4.0ch00	9385352	9387880	-	Disease resistance protein (TIR-NBS-LRR class) (AHRD V3.3 *-* A0A2K3PDT8_TRIPR)	SG	SG	0	0	0	0	0.039	0.043	0	0	0
Solyc00g500407	SL4.0ch00	9446249	9451116	-	Unknown protein	SG	SG	0	0	0	0	0	0	0	0	0
Solyc00g500408	SL4.0ch00	9612002	9614214	+	Unknown protein	SG	SG	0	0	0	0	0	0	0	0	0
Solyc00g500409	SL4.0ch00	9631687	9632458	+	Unknown protein	SG	SG	0	0	0	0	0	0	0	0	0
Solyc01g004000	SL4.0ch01	279	743	+	Unknown protein	SG	SG	0	0	0	0	0	0	0	0	0
Solyc01g004002	SL4.0ch01	1173	10502	+	Unknown protein	SG	SG	0	0	0	0	0	0	0	0	0
Solyc01g004004	SL4.0ch01	2296	16278	-	Unknown protein	SG	SG	0	0	0	0	0	0	0	0	0
Solyc01g004006	SL4.0ch01	11625	13411	+	Unknown protein	SG	SG	0	0	0	0	0	0	0	0	0
Solyc01g004008	SL4.0ch01	13628	16262	+	Unknown protein	SG	SG	0	0	0	0	0	0	0	0	0
Solyc01g005000	SL4.0ch01	28670	30895	+	Glutamate decarboxylase (AHRD V3.3 *** B1Q3F2_SOLLC)	SG	SG	8.634	6.972	9.123	6.803	10.329	10.718	6.416	8.562	7.55
Solyc01g005010	SL4.0ch01	38668	41605	+	protein XRI1-like (AHRD V3.3 *** A0A2I4FA04_9ROSI)	SG	SG	1.284	1.637	1.16	2.032	1.075	0.522	0.33	1.018	0.955
Solyc01g005020	SL4.0ch01	46201	59605	-	Salt Overly Sensitive 1	SG	SG	21.176	21.381	21.17	21.786	22.447	20.002	18.824	19.115	17.871
Solyc01g005030	SL4.0ch01	61650	69872	+	MAP kinase kinase kinase 1	TKL-Pl-1	PK	48.65	52.101	53.286	49.018	48.859	47.478	44.23	43.322	46.971
Solyc01g005040	SL4.0ch01	71406	72486	+	CASP-like protein (AHRD V3.3 *** A0A2G3CF58_CAPCH)	SG	SG	0	0	0.208	0	0.483	0.105	0	0	0.119
Solyc01g005050	SL4.0ch01	72958	73952	+	CASP-like protein (AHRD V3.3 --* A0A2G3CF58_CAPCH)	SG	SG	0	0	0	0	0	0	0	0	0
Solyc01g005060	SL4.0ch01	74282	76652	-	Zinc finger protein (AHRD V3.3 *** A0A200QDS5_9MAGN)	C2H2	TF	5.039	4.217	3.058	2.197	3.139	2.49	2.408	2.526	1.993
Solyc01g005070	SL4.0ch01	81067	82592	+	ENTH/ANTH/VHS superfamily protein (AHRD V3.3 *** AT1G68110.1)	SG	SG	0	0	0.046	0	0	0	0	0	0
Solyc01g005080	SL4.0ch01	82671	88556	-	65-kDa microtubule-associated protein 6 (AHRD V3.3 *** A0A2G2XSF2_CAPBA),Pfam:PF03999	SG	SG	4.422	3.842	3.607	21.726	20.845	20.221	6.174	6.596	6.734
Solyc01g005090	SL4.0ch01	98056	101750	-	Type I inositol polyphosphate 5-phosphatase 5 (AHRD V3.3 *-* IP5P5_ARATH)	SG	SG	0	0	0.062	0	0.23	0.063	0.127	0	0.212
Solyc01g005100	SL4.0ch01	106956	112521	-	2-oxoglutarate (2OG) and Fe(II)-dependent oxygenase superfamily protein (AHRD V3.3 *** AT1G68080.1)	SG	SG	10.279	9.854	9.071	12.655	14.825	13.283	12.795	11.771	12.497
Solyc01g005110	SL4.0ch01	114504	118362	+	Dolichol-phosphate mannosyltransferase-related protein (AHRD V3.3 *** A0A2U1LCX2_ARTAN)	SG	SG	18.032	20.079	20.43	28.927	26.78	23.014	22.02	23.691	19.182
Solyc01g005120	SL4.0ch01	119339	122563	-	Xyloglucan endotransglucosylase/hydrolase (AHRD V3.3 *** A0A2G3AYH1_CAPCH)	SG	SG	6.206	6.927	5.114	3.14	5.883	4.942	5.681	6.517	4.158
Solyc01g005130	SL4.0ch01	139504	140528	+	Zinc finger protein 1 (AHRD V3.3 *** A0A2G2XSH3_CAPBA)	SG	SG	37.051	35.48	35.132	26.392	27.954	24.739	17.232	12.795	18.22
Solyc01g005140	SL4.0ch01	141845	143966	-	Cytochrome b561/ferric reductase transmembrane (AHRD V3.3 *** A0A2U1MNP8_ARTAN)	SG	SG	140.931	146.135	143.03	171.63	170.352	167.803	107.481	100.317	111.018
Solyc01g005150	SL4.0ch01	146723	149066	-	Cytochrome b561/ferric reductase transmembrane protein family (AHRD V3.3 *** A0A2U1MNM8_ARTAN)	SG	SG	0	0	0.09	0	0.083	0	0	0	0.204
Solyc01g005160	SL4.0ch01	151978	153686	+	Avr9/Cf-9 rapidly elicited protein 1	SG	SG	5.262	6.531	3.692	0.676	0.5	1.219	2.85	4.211	1.561
Solyc01g005210	SL4.0ch01	157812	183358	+	Trehalose-6-phosphate synthase (AHRD V3.3 *** E5GC29_CUCME)	SG	SG	75.233	72.147	72.237	93.218	94.165	91.475	79.652	73.729	73.219
Solyc01g005180	SL4.0ch01	161636	161911	-	protein LITTLE ZIPPER 3 (AHRD V3.3 *-* A0A2I4E2N9_9ROSI)	SG	SG	5.924	7.306	9.76	6.422	6.429	5.466	8.164	9.272	3.808
Solyc01g005220	SL4.0ch01	187605	194678	+	MACPF domain-containing protein (AHRD V3.3 *** A0A2G3AYJ5_CAPCH)	SG	SG	23.39	20.037	20.471	14.703	14.819	14.304	19.393	22.356	18.799
Solyc01g005230	SL4.0ch01	195535	197081	+	S-adenosyl-L-methionine-dependent methyltransferases superfamily protein (AHRD V3.3 *** A0A2U1QHF5_ARTAN)	SG	SG	0.057	0.055	0	0.118	0.502	0.055	0	0	0.062
Solyc01g005240	SL4.0ch01	199609	205724	+	Aspartokinase (AHRD V3.3 *** A0A2I4FQZ8_9ROSI)	SG	SG	29.64	31.033	32.553	26.016	27.014	25.765	30.186	28.684	30.022
Solyc01g005250	SL4.0ch01	205700	209112	-	Aspartate-semialdehyde dehydrogenase (AHRD V3.3 *** A0A2G3AYJ3_CAPCH)	SG	SG	38.446	39.308	37.531	38.418	39.382	40.126	39.277	35.639	36.863
Solyc01g005253	SL4.0ch01	209741	212916	+	Sec14p-like phosphatidylinositol transfer family protein (AHRD V3.3 *** A0A1Y1I4L4_KLENI)	SG	SG	4.12	4.471	3.772	5.127	6.047	6.53	3.626	3.99	5.109
Solyc01g005257	SL4.0ch01	213990	217456	-	Sec14p-like phosphatidylinositol transfer family protein (AHRD V3.3 *** A0A1Y1I4L4_KLENI)	SG	SG	3.89	3.835	3.906	5.52	5.129	7.784	7.676	6.683	7.275
Solyc01g005280	SL4.0ch01	218705	221488	-	Sec14p-like phosphatidylinositol transfer family protein (AHRD V3.3 *** A0A1Y1I4L4_KLENI)	SG	SG	4.344	3.303	2.55	2.703	4.078	4.457	11.177	6.329	9.742
Solyc01g005290	SL4.0ch01	222994	225658	-	Sec14p-like phosphatidylinositol transfer family protein (AHRD V3.3 *** A0A1Y1I4L4_KLENI)	SG	SG	108.406	108.662	102.952	79.329	79.893	85.072	143.924	116.061	137.562
Solyc01g005300	SL4.0ch01	230694	235767	+	Adagio-like protein 1 (AHRD V3.3 *** A0A1U8H9V5_CAPAN)	SG	SG	172.391	171.813	176.132	121.418	122.29	121.883	154.558	145.225	144.836
Solyc01g005310	SL4.0ch01	234617	239942	-	Dynamin (AHRD V3.3 *** E5GB64_CUCME)	SG	SG	0.349	0.135	0.332	0.361	0.277	0.404	0.511	0.225	0.455
Solyc01g005320	SL4.0ch01	240417	242630	-	3-oxo-5-alpha-steroid 4-dehydrogenase (DUF1295) (AHRD V3.3 *** O81042_ARATH)	SG	SG	0	0.124	0	0	0.057	0	0	0	0
Solyc01g005330	SL4.0ch01	246265	251052	-	Microtubule-associated protein 70 (AHRD V3.3 *** A0A200QNX4_9MAGN)	SG	SG	16.184	16.538	16.675	15.637	17.73	17.805	14.262	15.721	15.442
Solyc01g005340	SL4.0ch01	255052	259718	-	Ankyrin repeat-containing protein (AHRD V3.3 *** A0A2G2XSI9_CAPBA)	SG	SG	30.408	29.62	29.554	29.604	29.526	27.5	29.959	28.371	27.809
Solyc01g005350	SL4.0ch01	262224	269870	-	S-adenosyl-L-methionine-dependent methyltransferases superfamily protein (AHRD V3.3 *** A0A2U1QHF5_ARTAN)	SG	SG	0	0	0	0	0	0	0	0	0
Solyc01g005360	SL4.0ch01	272007	273422	+	S-adenosyl-L-methionine-dependent methyltransferases superfamily protein (AHRD V3.3 *** A0A2U1QHF5_ARTAN)	SG	SG	0	0	0	0	0	0	0	0	0
Solyc01g005370	SL4.0ch01	274225	275151	+	Calcium-dependent protein kinase (AHRD V3.3 *-* CDPK_DAUCA)	SG	SG	37.04	35.968	33.417	36.581	34.666	34.948	35.519	35.973	35.495
Solyc01g005380	SL4.0ch01	275631	280186	+	Histone-lysine N-methyltransferase setd3 (AHRD V3.3 *** A0A1J3D0A4_NOCCA)	SET	TR	11.579	12.07	11.761	16.775	17.298	17.857	18.519	18.396	17.369
Solyc01g005390	SL4.0ch01	290027	291960	+	Nudix hydrolase (AHRD V3.3 *** A0A2U1MBD3_ARTAN)	SG	SG	5.512	6.587	5.345	8.098	8.611	8.613	7.367	6.326	5.396
Solyc01g005400	SL4.0ch01	293989	297571	+	Caleosin (AHRD V3.3 *** A0A200QL80_9MAGN)	SG	SG	11.815	10.813	12.174	8.168	11.802	9.094	4.422	4.081	2.301
Solyc01g005410	SL4.0ch01	300599	303991	+	Caleosin (AHRD V3.3 *** A0A200QL80_9MAGN)	SG	SG	0.569	1.323	0.543	5.783	4.026	4.62	0.111	0.735	0.495
Solyc01g005420	SL4.0ch01	307514	308340	-	C2 calcium-dependent membrane targeting (AHRD V3.3 *-* A0A2U1LLL4_ARTAN)	SG	SG	0.989	1.916	0.514	0.466	0.556	0.434	0.088	0.483	0.196
Solyc01g005430	SL4.0ch01	312643	317544	+	Plant ubx domain-containing protein 2 (AHRD V3.3 *** A0A1J6HWL3_NICAT)	SG	SG	12.612	9.977	11.758	11.121	11.152	9.608	9.443	8.587	8.371
Solyc01g005440	SL4.0ch01	322878	326403	+	Jasmonate ZIM-domain protein 2 (AHRD V3.3 *** B3Y562_TOBAC)	Tify	TF	36.417	36.925	36.689	35.64	35.463	38.615	33.162	32.297	30.421
Solyc01g005450	SL4.0ch01	328769	331460	-	F-box protein SKIP28 (AHRD V3.3 *** A0A2I4F4P9_9ROSI)	SG	SG	1.199	0.839	0.826	1.312	1.825	1.159	1.303	1.218	0.724
Solyc01g005460	SL4.0ch01	331891	334829	-	Dynein light chain (AHRD V3.3 *** A0A1U8EJW7_CAPAN)	SG	SG	0	0.099	0	0	0.09	0	0	0	0
Solyc01g005470	SL4.0ch01	336620	338923	-	protein PLANT CADMIUM RESISTANCE 2-like (AHRD V3.3 *** A0A1U8ETE7_CAPAN)	SG	SG	2.279	1.44	1.04	0.514	0.701	0.383	0.388	1.599	0.323
Solyc01g005480	SL4.0ch01	346507	350415	+	transmembrane protein%2C putative (DUF677) (AHRD V3.3 *** AT3G19330.4)	SG	SG	4.688	3.996	4.927	6.032	6.372	5.539	4.458	4.297	3.967
Solyc01g005490	SL4.0ch01	351395	354021	-	IAA-amino acid hydrolase ILR1 (AHRD V3.3 *** A0A2G2WJJ8_CAPBA)	SG	SG	16.862	16.77	18.535	17.332	19.064	17.397	20.843	17.558	18.181
Solyc01g005500	SL4.0ch01	358202	359953	+	NAD(P)-binding Rossmann-fold superfamily protein (AHRD V3.3 *** A0A2U1PL19_ARTAN),Pfam:PF13561	SG	SG	1.123	0.68	0.469	0	0.559	0.271	0	0.076	0
Solyc01g005510	SL4.0ch01	360283	362450	-	L-ascorbate oxidase homolog (AHRD V3.3 *** Q6UN75_TOBAC)	SG	SG	0	0.033	0	0.036	0	0	0	0	0
Solyc01g005520	SL4.0ch01	363368	366130	+	Protein LOW PSII ACCUMULATION 1, chloroplastic (AHRD V3.3 *-* A0A1J3E7D8_NOCCA)	SG	SG	18.312	19.145	17.517	26.264	28.029	27.843	19.638	19.589	23.706
Solyc01g005530	SL4.0ch01	367922	369142	-	nuclear polyadenylated RNA-binding protein (AHRD V3.3 *** AT3G13480.2)	SG	SG	4.546	3.964	4.227	3.653	3.718	5.053	6.335	5.992	6.428
Solyc01g005540	SL4.0ch01	373209	383834	-	Lysine--tRNA ligase (AHRD V3.3 *** A0A1U8HGH5_CAPAN)	SG	SG	14.405	13.924	13.673	19.52	19.568	19.203	15.381	14.863	16.426
Solyc01g005550	SL4.0ch01	395748	398893	+	DUF239 domain-containing protein/DUF4409 domain-containing protein (AHRD V3.3 *** A0A1Q3BKR6_CEPFO)	SG	SG	11.976	10.738	11.695	10.75	12.454	11.299	9.789	10.886	11.666
Solyc01g005560	SL4.0ch01	407818	412751	+	Isocitrate dehydrogenase [NADP] (AHRD V3.3 *** A0A2G3BR90_CAPCH)	SG	SG	71.613	68.145	74.314	169.277	181.772	183.508	149.233	169.202	147.885
Solyc01g005570	SL4.0ch01	414172	416436	-	hypothetical protein (DUF1639) (AHRD V3.3 *** AT1G55340.1)	SG	SG	23.53	20.649	23.459	18.047	18.687	21.456	19.8	20.733	18.545
Solyc01g005580	SL4.0ch01	419691	421725	-	hypothetical protein (DUF1639) (AHRD V3.3 *** AT1G55340.1)	SG	SG	51.782	48.74	46.415	57.661	56.132	52.99	48.813	52.362	54.122
Solyc01g005590	SL4.0ch01	428897	429319	+	Unknown protein	SG	SG	1.23	1.021	1.005	0.364	0.621	0.679	1.203	1.134	1.338
Solyc01g005600	SL4.0ch01	432217	438370	-	5'-adenylylsulfate reductase-like 5 (AHRD V3.3 *** A0A2G2W4X9_CAPBA)	SG	SG	91.047	86.96	90.996	98.83	95.476	98.263	80.179	79.808	80.681
Solyc01g005610	SL4.0ch01	439669	442408	+	GDSL esterase/lipase (AHRD V3.3 *** A0A2G3AJV6_CAPAN)	SG	SG	0	0	0	0	0	0	0	0	0
Solyc01g005620	SL4.0ch01	442576	447154	-	oxoglutarate/malate translocator	SG	SG	145.597	144.171	141.867	153.325	160.517	160.321	181.809	173.092	173.063
Solyc01g005630	SL4.0ch01	456936	457640	+	Ethylene-responsive transcription factor (AHRD V3.3 *** A0A2G3BR89_CAPCH)	AP2/ERF-ERF	TF	0	0	0	0	0	0	0	0	0
Solyc01g005640	SL4.0ch01	458828	465824	+	Histidine-tRNA ligase (AHRD V3.3 *** A0A1I9LTH3_ARATH)	SG	SG	38.535	37.073	37.191	38.63	39.908	39.858	32.175	29.976	29.457
Solyc01g005650	SL4.0ch01	466710	468308	-	RBR-type E3 ubiquitin transferase (AHRD V3.3 *** A0A2G2W4Q8_CAPBA)	SG	SG	0	0	0	0	0	0	0	0	0
Solyc01g005660	SL4.0ch01	471331	473227	+	R2R3MYB transcription factor 5	MYB	TF	0.16	0	0.153	0.831	0.284	0.697	0.078	0.259	0.436
Solyc01g005670	SL4.0ch01	476234	478863	+	BTB/POZ domain-containing protein (AHRD V3.3 *** A0A2I0X876_9ASPA)	SG	SG	5.412	4.249	5.518	5.273	6.271	6.043	4.928	5.371	5.227
Solyc01g005680	SL4.0ch01	483723	488548	+	Cytokinin riboside 5'-monophosphate phosphoribohydrolase (AHRD V3.3 *** A0A2I4FSE2_9ROSI)	SG	SG	0	0	0	0.08	0	0	0	0	0
Solyc01g005690	SL4.0ch01	489840	491622	-	Calcium ion binding protein (AHRD V3.3 *** A0A2U1KGE3_ARTAN)	SG	SG	40.207	38.696	39.958	35.15	34.879	35.601	36.928	36.648	37.167
Solyc01g005700	SL4.0ch01	492130	496122	-	Transposase, MuDR, MULE transposase domain protein (AHRD V3.3 *** A0A2U1N7R9_ARTAN)	SG	SG	6.923	6.627	6.101	6.69	7.443	6.905	7.095	6.823	6.988
Solyc01g005710	SL4.0ch01	497700	498303	+	Hcr9-Avr9-hir2 (AHRD V3.3 *-* Q3T7E8_SOLHA)	SG	SG	0.123	0.119	0	0	0.218	0	0	0	0.134
Solyc01g005720	SL4.0ch01	498448	500715	+	NL0D (AHRD V3.3 *** Q9ZS82_SOLLC)	SG	SG	0.101	0.033	0.097	0.105	0.149	0.098	0	0.182	0.074
Solyc01g005730	SL4.0ch01	501887	504760	+	NL0C (AHRD V3.3 *** Q9ZS83_SOLLC)	SG	SG	1.032	1.052	0.829	1.661	1.537	1.26	0.531	0.526	0.266
Solyc01g005740	SL4.0ch01	505183	505667	-	Unknown protein	SG	SG	8.438	9.434	6.81	9.423	13.488	13.488	3.491	3.143	3.883
Solyc01g005750	SL4.0ch01	506309	506636	+	Lipoxygenase (AHRD V3.3 *-* O49878_SOLLC)	SG	SG	0	0	0	0	0	0	0	0	0
Solyc01g005760	SL4.0ch01	507706	510612	+	NL0D (AHRD V3.3 *** Q9ZS82_SOLLC)	SG	SG	28.54	29.997	31.708	43.522	44.71	43.893	9.356	10.095	9.748
Solyc01g005770	SL4.0ch01	511230	511565	-	Unknown protein	SG	SG	0.885	0.643	1.055	2.752	0.978	1.71	0	0.476	0.241
Solyc01g150100	SL4.0ch01	512243	512648	+	Unknown protein	SG	SG	0	0	0	0.421	0.718	0.785	0	0.437	0
Solyc01g005780	SL4.0ch01	513051	515357	+	NL0E (AHRD V3.3 *** Q9ZS81_SOLLC)	SG	SG	0.032	0.125	0.061	0.067	0.313	0.218	0.063	0	0
Solyc01g005783	SL4.0ch01	515680	515944	+	Unknown protein	SG	SG	1.492	1.446	0.569	0.619	0.792	0	0.584	0	0.325
Solyc01g005787	SL4.0ch01	516033	516442	+	Unknown protein	SG	SG	3.886	5.884	5.56	6.548	3.221	4.46	3.563	2.613	5.02
Solyc01g005790	SL4.0ch01	516825	518201	-	Pentatricopeptide repeat (AHRD V3.3 *** A0A200QH82_9MAGN)	SG	SG	4.156	4.55	4.479	4.813	4.534	4.747	3.801	4.065	3.288
Solyc01g005800	SL4.0ch01	523896	526595	-	Calmodulin binding protein (AHRD V3.3 *** A0A2K3N563_TRIPR)	SG	SG	4.253	3.074	4.346	5.005	5.462	3.719	1.617	1.961	1.909
Solyc01g005810	SL4.0ch01	541549	545969	+	Protein MAK16 homolog (AHRD V3.3 *** A0A2G3DEE9_CAPCH)	SG	SG	37.401	42.585	38.489	38.897	34.496	34.231	28.864	33.2	27.843
Solyc01g005820	SL4.0ch01	548730	552971	+	Serine/arginine-rich-splicing factor SCL30A (AHRD V3.3 *** A0A0M9UMR8_NICAT)	SG	SG	108.302	104.125	103.299	128.517	139.348	132.761	104.334	109.627	98.763
Solyc01g005830	SL4.0ch01	576643	582351	+	Glucan endo-1,3-beta-glucosidase 4 (AHRD V3.3 *-* A0A2G2XNZ6_CAPBA)	SG	SG	3.955	4.152	3.929	0.968	1.651	1.487	0.86	1.832	1.374
Solyc01g005840	SL4.0ch01	583085	586118	+	Ubiquitin conjugating enzyme (AHRD V3.3 *** W7U085_9STRA)	SG	SG	20.026	15.39	18.771	24.974	23.89	26.281	28.112	22.105	23.756
Solyc01g005850	SL4.0ch01	586750	587637	+	Extensin-like protein Dif54 (AHRD V3.3 *-* Q43505_SOLLC)	SG	SG	0	0.162	0	0.347	0.222	0.243	0.164	0.18	0.182
Solyc01g005860	SL4.0ch01	588304	591218	-	Unknown protein	SG	SG	0	0	0	0.228	0	0	0.215	0.237	0.239
Solyc01g005870	SL4.0ch01	592857	595217	-	Cf-like protein (AHRD V3.3 *** A0A140GMU3_SOLLC)	SG	SG	0	0.092	0.03	0	0.056	0.061	0.031	0.068	0.068
Solyc01g005880	SL4.0ch01	596561	597604	+	Extensin-like protein Dif10 (AHRD V3.3 *-* Q43504_SOLLC)	SG	SG	0	0	0	0	0	0	0	0	0
Solyc01g005890	SL4.0ch01	599174	600090	+	extensin-2-like (AHRD V3.3 *-* XP_019069150.1)	SG	SG	0	0	0	0	0	0	0	0	0
Solyc01g005900	SL4.0ch01	601207	605068	-	Transferase (AHRD V3.3 *** A0A200Q1C0_9MAGN)	SG	SG	4.158	3.258	4.557	3.303	2.504	3.421	2.855	3.046	3.753
Solyc01g005910	SL4.0ch01	605803	609744	+	Acid phosphatase/vanadium-dependent haloperoxidase-related protein (AHRD V3.3 *** A0A2U1NM03_ARTAN)	SG	SG	16.775	15.662	17.112	18.893	18.811	18.415	14.45	12.492	12.689
Solyc01g005920	SL4.0ch01	611660	613377	-	Amino acid/polyamine transporter I (AHRD V3.3 *** A0A200RCI7_9MAGN)	SG	SG	1.73	1.593	1.692	2.153	2.333	2.258	1.777	2.746	1.882
Solyc01g005930	SL4.0ch01	617317	621361	+	Lipase/lipooxygenase%2C PLAT/LH2 family protein (AHRD V3.3 *** AT1G55280.2)	SG	SG	39.096	41.114	39.547	44.781	50.453	45.897	39.551	32.115	35.508
Solyc01g005940	SL4.0ch01	624715	627944	+	Phytoene synthase, chloroplastic (AHRD V3.3 *** A0A2G3DEK5_CAPCH),Pfam:PF00494	SG	SG	0	0.061	0	0	0	0	0.061	0	0
Solyc01g005950	SL4.0ch01	628224	635544	-	Serine/threonine-protein phosphatase (AHRD V3.3 *** A0A2G3DEI1_CAPCH)	SG	SG	37.997	38.177	34.516	39.919	38.238	38.475	40.567	38.987	38.626
Solyc01g005960	SL4.0ch01	636344	643757	+	RNA helicase DEAD1	SG	SG	36.295	34.601	35.15	43.962	44.797	43.894	34.923	35.837	39.386
Solyc01g005970	SL4.0ch01	652435	657845	+	F-box/kelch-repeat protein (AHRD V3.3 *** A0A1U8GYH7_CAPAN)	SG	SG	5.512	5.371	5.376	4.56	5.203	5.058	5.603	4.798	4.716
Solyc01g005980	SL4.0ch01	660387	662476	-	transmembrane protein%2C putative (Protein of unknown function%2C DUF538) (AHRD V3.3 *** AT5G19860.1)	SG	SG	1.262	1.583	1.7	2.233	1.838	2.153	1.67	1.278	0.888
Solyc01g005985	SL4.0ch01	663606	665382	-	Bifunctional inhibitor/lipid-transfer protein/seed storage 2S albumin superfamily protein, putative (AHRD V3.3 *** A0A061GSH0_THECC)	SG	SG	0.334	0.404	0	0.605	1.328	0.322	0.163	0.449	0
Solyc01g006000	SL4.0ch01	673274	679768	+	GPI mannosyltransferase 2 (AHRD V3.3 *** A0A2G3DEG8_CAPCH)	SG	SG	16.225	17.236	17.339	18.122	17.527	17.571	17.818	15.06	16.373
Solyc01g006010	SL4.0ch01	681051	688851	+	Branchpoint-bridging protein (AHRD V3.3 *-* A0A1J3JYE2_NOCCA)	SG	SG	13.286	12.944	13.688	15.635	14.445	16.28	11.621	13.723	12.926
Solyc01g006020	SL4.0ch01	689410	692256	-	BnaCnng41690D protein (AHRD V3.3 *** A0A078JEK8_BRANA)	SG	SG	74.854	68.764	68.051	53.04	56.348	49.731	60.832	54.051	54.56
Solyc01g006040	SL4.0ch01	723500	737443	-	E3 ubiquitin protein ligase (AHRD V3.3 *** A0A2I4FSG3_9ROSI)	SG	SG	16.421	15.631	16.705	17.075	15.763	16.972	15.689	16.397	16.261
Solyc01g006050	SL4.0ch01	739636	741029	-	transmembrane protein 45B-like (AHRD V3.3 *** A0A2I4DQK0_9ROSI)	SG	SG	0.267	0.31	0.305	0.885	0.99	0.928	1.356	1.319	1.334
Solyc01g006055	SL4.0ch01	747554	748217	+	Dirigent protein (AHRD V3.3 *** K4ASH2_SOLLC)	SG	SG	0	0	0	0	0	0	0	0	0
Solyc01g006080	SL4.0ch01	756619	759819	-	Plant/protein (DUF789) (AHRD V3.3 *** Q8LF98_ARATH)	SG	SG	0	0	0	0	0	0	0	0	0
Solyc01g006090	SL4.0ch01	763833	765269	+	Eukaryotic rRNA processing (AHRD V3.3 *** A0A2U1PZE8_ARTAN)	SG	SG	2.523	2.026	2.613	3.738	4.972	3.623	1.903	2.87	2.588
Solyc01g006100	SL4.0ch01	766314	774402	-	cytosine-5 DNA methyltransferase1L	SG	SG	0.058	0.113	0.083	0	0	0	0.057	0.094	0.032
Solyc01g006110	SL4.0ch01	776098	781893	-	PP2A regulatory subunit TAP46 (AHRD V3.3 *** A0A2G2XNB2_CAPBA)	SG	SG	95.272	90.225	94.687	124.253	124.676	125.503	86.58	95.064	85.784
Solyc01g006120	SL4.0ch01	785604	793974	+	Protein kinase family protein (AHRD V3.3 *** A0A2U1M4N4_ARTAN)	CK1_CK1-Pl	PK	95.641	91.023	98.376	86.187	81.266	85.882	87.034	89.874	90.348
Solyc01g006130	SL4.0ch01	795025	799370	+	DnaJ/Hsp40 cysteine-rich domain superfamily protein (AHRD V3.3 *-* AT2G34860.2)	SG	SG	24.247	23.295	21.554	31.056	28.364	30.738	26.602	28.012	25.778
Solyc01g006140	SL4.0ch01	798926	803433	-	CDT1-like protein a, chloroplastic (AHRD V3.3 *** A0A2I4F6Q2_9ROSI)	SG	SG	0.348	0.338	0.133	0.397	0.246	0.674	0.545	0.6	0.91
Solyc01g006150	SL4.0ch01	807080	812172	-	Cation efflux protein (AHRD V3.3 *** A0A200PY73_9MAGN)	SG	SG	5.58	6.204	6.151	13.801	13.669	12.599	13.329	12.5	14.03
Solyc01g006160	SL4.0ch01	815648	817914	-	60S acidic ribosomal protein P1 (AHRD V3.3 *** A0A2G2W8Q0_CAPBA),Pfam:PF00428	SG	SG	215.923	210.779	200.767	248.876	257.957	264.067	188.958	168.84	186.264
Solyc01g006170	SL4.0ch01	818692	819832	-	Eukaryotic rRNA processing (AHRD V3.3 *** A0A2U1PZE8_ARTAN)	SG	SG	21.821	24.489	22.925	20.399	22.117	19.517	20.958	21.236	20.335
Solyc01g006180	SL4.0ch01	822399	828240	-	P-loop containing nucleoside triphosphate hydrolases superfamily protein (AHRD V3.3 *** A0A2U1MH74_ARTAN)	SG	SG	5.913	5.473	5.072	7.159	6.367	6.992	5.589	6.149	5.03
Solyc01g006190	SL4.0ch01	828707	833622	-	E3 ubiquitin-protein ligase (AHRD V3.3 *** A0A1U8H1Q2_CAPAN)	SG	SG	67.424	70.524	67.243	64.002	66.858	68.141	59.051	56.16	57.368
Solyc01g006200	SL4.0ch01	839587	842600	+	Unknown protein	SG	SG	8.483	7.803	9.733	9.116	11.089	11.586	11.663	9.657	10.766
Solyc01g006210	SL4.0ch01	843159	847440	-	Non-structural maintenance of chromosomes element 1 (AHRD V3.3 *** A0A200Q0A2_9MAGN)	SG	SG	1.269	0.878	1.037	1.566	0.695	0.759	1.005	0.65	1.183
Solyc01g006220	SL4.0ch01	848802	860098	-	histone-lysine N-methyltransferase ASHH3 (AHRD V3.3 *** A0A1S4DKJ0_TOBAC)	SET	TR	2.156	2.302	2.015	2.282	1.79	2.127	2.238	1.562	2.058
Solyc01g006230	SL4.0ch01	862697	868804	+	Cysteine protease (AHRD V3.3 *** A0A2G3AHQ7_CAPAN)	SG	SG	85.081	82.572	83.364	79.894	77.909	79.017	69.067	67.341	70.821
Solyc01g006240	SL4.0ch01	869849	870878	-	Inactive protein restricted tev movement 1 (AHRD V3.3 *** A0A314KP80_NICAT)	SG	SG	0	0	0.21	0	0	0	0.108	0.119	0.12
Solyc01g006250	SL4.0ch01	871362	873923	-	F-box protein (AHRD V3.3 *** A0A2G3AHK9_CAPAN)	SG	SG	4.113	2.966	6.021	4.761	4.229	4.438	3.181	2.882	3.121
Solyc01g006260	SL4.0ch01	878399	879674	+	Ribonuclease P/MRP protein subunit POP5 (AHRD V3.3 *** A0A200Q6K4_9MAGN)	SG	SG	2.236	1.238	2.234	4.748	3.201	4.528	1.874	1.833	3.243
Solyc01g006270	SL4.0ch01	883631	884344	-	Unknown protein	SG	SG	0	0	0	0	0	0	0	0	0
Solyc01g006280	SL4.0ch01	883730	890609	+	Formate--tetrahydrofolate ligase (AHRD V3.3 *** A0A2G3DED7_CAPCH)	SG	SG	28.175	28.348	26.106	42.301	47.071	46.035	47.416	46.543	48.556
Solyc01g006290	SL4.0ch01	894318	897161	+	Peroxidase (AHRD V3.3 *** K4ASJ5_SOLLC)	SG	SG	0.295	0.686	0.619	13.395	12.622	10.946	3.057	3.618	3.016
Solyc01g006300	SL4.0ch01	898439	901295	-	LECEVI1A	SG	SG	0.06	0.058	0.057	0	0	0	0	0.064	0.065
Solyc01g006310	SL4.0ch01	907879	911106	+	Peroxidase (AHRD V3.3 *** K4ASJ7_SOLLC)	SG	SG	0	0	0	0	0	0	0	0	0
Solyc01g006320	SL4.0ch01	912527	913324	+	Late embryogenesis abundant (LEA) hydroxyproline-rich glycoprotein family (AHRD V3.3 *** Q9LJT9_ARATH)	SG	SG	0.931	0.09	0.266	3.767	4.282	2.971	0.091	0.1	0.405
Solyc01g006330	SL4.0ch01	918248	922538	+	Plastid-lipid associated protein PAP / fibrillin family protein (AHRD V3.3 *** A0A2U1MH95_ARTAN)	SG	SG	1.47	1.373	1.051	0.599	0.743	0.507	0.821	0.395	0.571
Solyc01g006340	SL4.0ch01	924053	927646	+	DEAD-box ATP-dependent RNA helicase 41 (AHRD V3.3 *** A0A2G3DEE5_CAPCH)	SG	SG	13.264	14.036	13.053	14.89	14.298	15.059	12.107	11.599	13.237
Solyc01g006350	SL4.0ch01	942190	960156	-	Callose synthase 1 (AHRD V3.3 *** A0A2G3AHL0_CAPAN)	SG	SG	38.753	37.085	45.085	32.436	33.718	35.307	36.274	35.576	37.512
Solyc01g006360	SL4.0ch01	963554	990475	-	Callose synthase 9 (AHRD V3.3 *** A0A2G3AHT3_CAPAN)	SG	SG	28.347	25.523	31.329	23.599	21.289	23.603	24.808	25.536	27.062
Solyc01g006370	SL4.0ch01	991516	1013901	-	Callose synthase (AHRD V3.3 *** K7PRK8_MAIZE)	SG	SG	14.066	12.572	15.749	15.301	16.29	16.017	16.706	17.614	18.426
Solyc01g006380	SL4.0ch01	1021110	1022677	+	RING-type E3 ubiquitin transferase (AHRD V3.3 *-* A0A2U1P546_ARTAN)	SG	SG	0	0	0	0	0.084	0	0	0.102	0
Solyc01g006390	SL4.0ch01	1025528	1026866	-	Pistil extensin like protein, partial CDS only (AHRD V3.3 *-* Q7DLN2_TOBAC)	SG	SG	0	0	0	0	0	0	0	0	0
Solyc01g006400	SL4.0ch01	1029053	1030812	-	Pistil extensin like protein, partial CDS only (AHRD V3.3 *-* Q7DLN2_TOBAC)	SG	SG	0.802	0.544	1.071	0.166	0.071	0.232	6.9	9.921	7.849
Solyc01g006410	SL4.0ch01	1032686	1033435	-	Pistil extensin like protein, partial CDS only (AHRD V3.3 *-* Q7DLN2_TOBAC)	SG	SG	0	0	0	0	0	0	0	0	0
Solyc01g006420	SL4.0ch01	1038166	1038651	+	Unknown protein	SG	SG	0	0	0	0	0	0	0	0	0
Solyc01g006430	SL4.0ch01	1040800	1042521	-	Fatty acid desaturase (AHRD V3.3 *** E7CCC0_9BRAS)	SG	SG	393.978	395.681	392.869	352.898	340.33	350.948	298.881	354.284	282.065
Solyc01g006440	SL4.0ch01	1054756	1060221	-	Protein NRT1/ PTR FAMILY 7.1 (AHRD V3.3 *** A0A1U8GXZ4_CAPAN)	SG	SG	0	0.153	0	0.082	0.105	0.077	0.077	0	0
Solyc01g006450	SL4.0ch01	1064403	1069837	+	Enoyl-[acyl-carrier-protein] reductase [NADH], chloroplastic (AHRD V3.3 *** A0A2G3DE80_CAPCH)	SG	SG	54.11	54.023	50.803	70.669	69.943	70.871	67.135	70.596	73.751
Solyc01g006460	SL4.0ch01	1071214	1074285	-	Non-structural maintenance of chromosomes element 4-like protein B (AHRD V3.3 *** A0A2G3DE98_CAPCH)	SG	SG	0.327	0.127	0.25	0.611	0.81	0.885	0.256	0.07	0.356
Solyc01g006480	SL4.0ch01	1080397	1084545	+	Alpha/beta-Hydrolases superfamily protein (AHRD V3.3 *** Q8GYI7_ARATH)	SG	SG	14.455	15.592	17.429	17.606	18.57	16.08	15.204	13.353	15.279
Solyc01g006490	SL4.0ch01	1087896	1093369	-	UPF0061 protein (AHRD V3.3 *** A0A2G2XP25_CAPBA)	SG	SG	19.868	20.643	19.919	25.981	25.159	26.349	21.898	21.944	18.448
Solyc01g006500	SL4.0ch01	1095657	1099347	-	Pentatricopeptide repeat-containing protein (AHRD V3.3 *** A0A2I0XE98_9ASPA)	SG	SG	7.278	6.77	7.021	8.841	9.782	10.291	8.623	7.697	8.686
Solyc01g006510	SL4.0ch01	1100167	1104497	+	sorbitol related enzyme	SG	SG	46.518	52.204	47.76	49.878	50.041	46.346	55.057	53.614	50.387
Solyc01g006520	SL4.0ch01	1105731	1109059	+	Receptor-like protein kinase (AHRD V3.3 *** A0A2U1PPA0_ARTAN)	RLK-Pelle_SD-2b	PK	1.507	1.974	1.65	1.823	1.703	1.915	0.682	0.841	0.334
Solyc01g006530	SL4.0ch01	1110866	1113283	+	Receptor-like protein kinase (AHRD V3.3 *** A0A2U1PPA0_ARTAN)	RLK-Pelle_SD-2b	PK	0	0	0	0	0	0	0	0	0
Solyc01g006540	SL4.0ch01	1119976	1130114	+	lipoxygenase C	SG	SG	2784.94	2635.01	2888.11	4138.01	3968.87	4196.94	3502.15	3019.69	3599.82
Solyc01g006550	SL4.0ch01	1130793	1133376	-	Receptor-like protein Cf-9 homolog (AHRD V3.3 *** CF0_SOLLC)	SG	SG	4.314	4.654	4.581	4.355	4.374	4.698	0.591	0.619	0.626
Solyc01g006555	SL4.0ch01	1134814	1138802	-	Lipoxygenase (AHRD V3.3 *** C0KKU8_SOLLC)	SG	SG	0.26	0.587	0.578	1.212	0.498	0.293	0.296	0.466	0.706
Solyc01g006580	SL4.0ch01	1145049	1193363	-	2-oxoglutarate (2OG) and Fe(II)-dependent oxygenase superfamily protein (AHRD V3.3 *** A0A2U1LXD5_ARTAN)	SG	SG	0.264	0.153	0.252	1.586	9.515	0.255	0	0.227	0.172
Solyc01g006585	SL4.0ch01	1201430	1203297	+	2-oxoglutarate (2OG) and Fe(II)-dependent oxygenase superfamily protein (AHRD V3.3 *** A0A2U1LXD5_ARTAN)	SG	SG	0	0	0	0	0.452	0	0	0	0
Solyc01g006590	SL4.0ch01	1206887	1209143	-	Receptor-like protein kinase (AHRD V3.3 *** A0A2U1PPA0_ARTAN)	RLK-Pelle_SD-2b	PK	0	0.045	0	0	0.122	0.044	0	0	0
Solyc01g006600	SL4.0ch01	1210392	1217008	-	AMP-dependent synthetase/ligase (AHRD V3.3 *** A0A2U1PR62_ARTAN)	SG	SG	0	0	0	0.018	0	0.017	0	0	0
Solyc01g006610	SL4.0ch01	1218892	1221957	-	2-oxoglutarate (2OG) and Fe(II)-dependent oxygenase superfamily protein (AHRD V3.3 *** A0A2U1LXD5_ARTAN)	SG	SG	0	0	0	1.827	1.606	1.224	0	0	0
Solyc01g006620	SL4.0ch01	1226234	1228584	-	C2 calcium/lipid-binding plant phosphoribosyltransferase family protein (AHRD V3.3 *** A0A061DXG0_THECC)	SG	SG	0	0.092	0	0.164	0.168	0.031	0	0.034	0.034
Solyc01g006630	SL4.0ch01	1232464	1239756	-	NAD(P)-binding Rossmann-fold superfamily protein (AHRD V3.3 *** A0A2U1KNW2_ARTAN)	SG	SG	10.383	10.435	9.534	11.167	9.992	13.163	12.941	11.847	13.028
Solyc01g006640	SL4.0ch01	1244818	1253531	+	AMP-dependent synthetase/ligase (AHRD V3.3 *** A0A2U1PR62_ARTAN)	SG	SG	0	0	0	0	0	0	0	0	0
Solyc01g006650	SL4.0ch01	1254710	1258026	+	ETHYLENE INSENSITIVE 3-like 3 protein (AHRD V3.3 *** A0A2G3DES0_CAPCH)	EIL	TF	0.179	0.243	0.205	0.409	0.349	0.381	0.105	0.347	0.156
Solyc01g006660	SL4.0ch01	1260808	1264685	-	Subtilisin-like protease (AHRD V3.3 *** A0A2I0XJ46_9ASPA)	SG	SG	0.111	0.143	0.141	0.229	0.033	0.178	0.072	0.04	0.04
Solyc01g006670	SL4.0ch01	1267449	1269087	-	Glycosyltransferase (AHRD V3.3 *** A0A2I4H5S7_9ROSI)	SG	SG	20.088	20.08	20.5	22.759	21.411	23.536	17.961	20.249	21.062
Solyc01g006680	SL4.0ch01	1269435	1273742	-	2-oxoglutarate (2OG) and Fe(II)-dependent oxygenase superfamily protein (AHRD V3.3 *** A0A2U1NBL4_ARTAN)	Jumonji	TR	57.544	54.416	57.803	34.496	35.246	38.85	51.23	53.279	50.378
Solyc01g006690	SL4.0ch01	1276284	1279870	-	IRK-interacting protein (AHRD V3.3 *** A0A2I4FH54_9ROSI)	SG	SG	0.827	0.905	0.48	0.82	0.985	0.625	2.777	2.668	3.245
Solyc01g006700	SL4.0ch01	1286505	1294517	-	downstream neighbor of Son (AHRD V3.3 *** AT3G54750.4)	SG	SG	24.611	22.99	24.405	23.75	23.838	26.234	18.134	18.639	18.942
Solyc01g006710	SL4.0ch01	1295363	1309677	+	Helicase (AHRD V3.3 *** A0A200PRN8_9MAGN)	SG	SG	21.162	20.013	23.595	18.785	17.889	17.856	17.799	17.647	18.876
Solyc01g006720	SL4.0ch01	1310850	1318677	-	ABC transporter G family member 27 (AHRD V3.3 *** A0A2G2VCM9_CAPBA)	SG	SG	1.35	0.594	1.404	1.527	2.36	1.868	1.38	1.683	1.335
Solyc01g006730	SL4.0ch01	1337614	1341706	-	Calcium-dependent protein kinase (AHRD V3.3 *** B8QUH1_GOSHI)	CAMK_CDPK	PK	0	0.035	0.068	0	0	0.034	0.035	0	0.039
Solyc01g006740	SL4.0ch01	1345542	1349924	-	Sucrose-phosphatase (AHRD V3.3 *** Q84ZX6_SOLLC)	SG	SG	2.925	2.459	3.364	3.836	4.678	3.908	2.482	2.777	1.965
Solyc01g006750	SL4.0ch01	1352555	1353076	+	Unknown protein	SG	SG	0	0	0	0	0	0	0	0	0
Solyc01g006760	SL4.0ch01	1356987	1358206	-	Transmembrane protein (AHRD V3.3 *** Q9FT46_ARATH)	SG	SG	0	0	0	0	0	0	0	0	0
Solyc01g006770	SL4.0ch01	1359715	1362996	+	DUF604 domain-containing protein (AHRD V3.3 *** A0A1Q3CIC6_CEPFO)	SG	SG	0	0	0	0	0	0	0	0	0.054
Solyc01g006780	SL4.0ch01	1367276	1367899	-	Unknown protein	SG	SG	0	0	0.114	0.124	0.211	0	0	0	0
Solyc01g006790	SL4.0ch01	1368062	1368793	+	hypothetical protein (AHRD V3.3 *-* AT2G27180.1)	SG	SG	0.102	0	0	0.211	0.359	0.098	0.397	0	0.331
Solyc01g006800	SL4.0ch01	1372404	1379158	+	Methionine aminopeptidase 2 (AHRD V3.3 *** A0A2G3AXU8_CAPCH)	SG	SG	60.769	56.38	57.396	65.037	65.979	64.098	50.983	53.222	49.704
Solyc01g006810	SL4.0ch01	1380764	1385738	+	E3 ubiquitin-protein ligase RHF2A-like (AHRD V3.3 *** A0A2I4GY35_9ROSI)	SG	SG	7.892	7.893	10.278	7.135	8.5	8.46	11.182	12.902	10.732
Solyc01g006820	SL4.0ch01	1398236	1398998	-	Unknown protein	SG	SG	110.652	105.52	103.032	47.07	45.304	46.32	103.55	127.448	104.896
Solyc01g006830	SL4.0ch01	1406957	1409906	-	Protein WVD2-like 1 (AHRD V3.3 *** A0A2G3AXV0_CAPCH)	SG	SG	34.501	29.447	34.101	30.911	29.915	30.885	33.174	34.335	30.918
Solyc01g006840	SL4.0ch01	1418088	1421595	-	Calcium-dependent protein kinase (AHRD V3.3 *** B8QUH1_GOSHI)	CAMK_CDPK	PK	0.037	0	0	0	0.066	0	0	0	0
Solyc01g006845	SL4.0ch01	1421629	1423022	-	Unknown protein	SG	SG	0	0	0	0	0	0	0	0	0.402
Solyc01g006850	SL4.0ch01	1424883	1428176	+	Pentatricopeptide repeat (AHRD V3.3 *** A0A200Q9W7_9MAGN)	SG	SG	1.06	1.093	0.839	1.217	0.898	1.308	0.905	1.02	0.859
Solyc01g006860	SL4.0ch01	1430366	1434582	-	Co-chaperone, HscB-like protein (AHRD V3.3 *** A8IK66_CHLRE)	SG	SG	20.098	21.097	20.7	18.598	20.61	20.505	20.543	20.725	20.875
Solyc01g006870	SL4.0ch01	1438256	1446376	-	Polyketide cyclase/dehydrase/lipid transport superfamily protein (AHRD V3.3 *** F4K3U5_ARATH)	SG	SG	14.571	12.503	14.847	15.839	14.877	18.439	12.963	14.703	14.768
Solyc01g006880	SL4.0ch01	1449635	1464284	+	Histone-lysine N-methyltransferase ATXR7 (AHRD V3.3 *-* A0A2G3AXS4_CAPCH)	SET	TR	16.612	15.118	19.167	13.521	13.693	14.955	16.867	16.565	17.789
Solyc01g006890	SL4.0ch01	1472864	1478247	+	EEIG1/EHBP1 N-terminal domain (AHRD V3.3 *** A0A200Q9Q9_9MAGN)	SG	SG	1.301	1.285	1.36	1.946	2.058	1.959	1.468	1.75	1.579
Solyc01g006900	SL4.0ch01	1479876	1485363	-	MD-2-related lipid recognition domain-containing protein / ML domain-containing protein (AHRD V3.3 *** A0A2U1NF61_ARTAN)	SG	SG	229.302	237.595	237.368	291.512	272.901	278.874	274.666	287.968	285.579
Solyc01g006910	SL4.0ch01	1491924	1492676	-	RING/U-box superfamily protein (AHRD V3.3 *** A0A2U1MY73_ARTAN)	SG	SG	0	0	0	0	0	0	0	0	0
Solyc01g006920	SL4.0ch01	1496755	1499619	+	Pentatricopeptide repeat-containing protein (AHRD V3.3 *** A0A2G2XTB6_CAPBA)	SG	SG	1.766	1.685	1.474	1.002	1.147	1.36	1.026	0.713	1.171
Solyc01g006930	SL4.0ch01	1513360	1518819	+	Nuclear transcription factor Y subunit A-4 (AHRD V3.3 *** A0A2G2XTD6_CAPBA)	NF-YA	TF	11.572	13.429	12.021	13.116	13.366	11.098	8.861	9.459	8.88
Solyc01g006940	SL4.0ch01	1519412	1522313	+	RNA-binding protein CP33, chloroplastic (AHRD V3.3 *-* A0A1J3GQ27_NOCCA)	SG	SG	20.648	20.519	21.372	25.061	26.038	24.266	30.061	30.928	31.138
Solyc01g006950	SL4.0ch01	1523134	1525355	-	syntaxin-121-like (AHRD V3.3 *** A0A2I4H4W7_9ROSI)	SG	SG	46.22	55.598	42.376	41.932	43.178	41.705	24.228	25.775	18.04
Solyc01g006960	SL4.0ch01	1527321	1546718	-	Trafficking protein particle complex subunit 8 (AHRD V3.3 *** A0A1J3IJK6_NOCCA)	SG	SG	21.639	21.793	24.071	24.819	24.483	24.124	22.217	21.245	22.291
Solyc01g006970	SL4.0ch01	1548675	1558227	+	RNA helicase family protein (AHRD V3.3 *** A0A2U1PBZ9_ARTAN)	SG	SG	22.801	22.052	24.57	21.127	21.686	22.223	21.216	22.06	19.985
Solyc01g006980	SL4.0ch01	1558922	1562760	+	Malonyl CoA-acyl carrier protein transacylase containing protein, expressed (AHRD V3.3 *** Q10MS3_ORYSJ)	SG	SG	47.092	43.835	44.055	75.936	72.692	80.652	108.052	106.047	107.413
Solyc01g006990	SL4.0ch01	1563778	1565906	-	F-box family protein (AHRD V3.3 *** E5GBH4_CUCME)	SG	SG	22.647	21.538	24.151	17.545	19.384	19.084	21.664	22.643	20.73
Solyc01g007000	SL4.0ch01	1575259	1576633	+	RING-type E3 ubiquitin transferase (AHRD V3.3 *** Q3HLY8_CAPAN)	SG	SG	5.892	5.133	5.001	0	0	0	0.74	5.874	0.823
Solyc01g007010	SL4.0ch01	1578853	1580212	+	RING-type E3 ubiquitin transferase (AHRD V3.3 *** Q3HLY8_CAPAN)	SG	SG	1.639	1.694	0.938	0	0	0	0	1.294	0.059
Solyc01g007020	SL4.0ch01	1584207	1585704	-	RING-type E3 ubiquitin transferase (AHRD V3.3 *** Q3HLY8_CAPAN)	SG	SG	15.926	17.499	11.12	0.36	0.263	0.336	3.93	11.424	3.076
Solyc01g007030	SL4.0ch01	1589802	1590640	-	RING-type E3 ubiquitin transferase (AHRD V3.3 *** Q3HLY8_CAPAN)	SG	SG	11.693	16.652	10.054	0.459	1.567	0.856	5.978	14.869	6.071
Solyc01g007040	SL4.0ch01	1590652	1591332	-	RING-type E3 ubiquitin transferase (AHRD V3.3 *-* A0A2G3AY39_CAPCH)	SG	SG	23.464	25.379	16.655	1.019	0.29	0.949	8.112	22.899	8.31
Solyc01g007050	SL4.0ch01	1597117	1598373	-	RING-type E3 ubiquitin transferase (AHRD V3.3 *** A0A2G3AY50_CAPCH)	SG	SG	0.059	0.057	0	0	0	0	0	0.064	0
Solyc01g007060	SL4.0ch01	1601863	1607078	+	BTB/POZ domain-containing protein (AHRD V3.3 *** A0A2G3AY53_CAPCH)	SG	SG	13.197	13.709	13.773	15.164	16.809	16.784	15.088	16.521	15.389
Solyc01g007070	SL4.0ch01	1608843	1612313	-	BEL1-like homeodomain protein 3 (AHRD V3.3 *** A0A2G3AY56_CAPCH)	HB-BELL	TF	238.641	227.17	246.764	246.823	255.698	251.185	218.749	233.227	216.315
Solyc01g007080	SL4.0ch01	1636232	1641360	-	Aluminum-activated malate transporter (AHRD V3.3 *** A0A2U1PS47_ARTAN)	SG	SG	0	0	0	0	0	0	0	0	0
Solyc01g007090	SL4.0ch01	1656173	1660712	+	Aluminum-activated malate transporter (AHRD V3.3 *** A0A200Q9N0_9MAGN)	SG	SG	0	0	0	0	0	0	0	0	0
Solyc01g007100	SL4.0ch01	1660928	1665616	-	Digalactosyldiacylglycerol synthase 1, chloroplastic (AHRD V3.3 *** A0A1U8EIN3_CAPAN)	SG	SG	7.187	7.257	8.326	12.107	12.296	12.057	8.699	7.881	7.968
Solyc01g007110	SL4.0ch01	1667079	1670418	+	LRAT-like domain (AHRD V3.3 *** A0A200Q9S3_9MAGN)	SG	SG	139.267	138.295	135.433	121.671	130.494	130.367	158.503	164.803	151.131
Solyc01g007120	SL4.0ch01	1670548	1675647	-	Protein serine/threonine kinase (AHRD V3.3 *** F4J3A9_ARATH)	SG	SG	23.692	23.724	23.729	27.44	25.427	25.729	22.746	19.067	20.007
Solyc01g007130	SL4.0ch01	1683917	1687589	+	Receptor protein kinase (AHRD V3.3 *** A0A2R6R7M6_ACTCH)	RLK-Pelle_LRR-IX	PK	1.808	1.711	2.045	1.701	2.249	1.951	3.249	2.76	2.836
Solyc01g007140	SL4.0ch01	1690931	1710103	+	ARM repeat superfamily protein (AHRD V3.3 *** AT5G06350.2)	SG	SG	6.829	6.64	6.605	6.03	6.23	6.204	6.631	6.154	6.116
Solyc01g007150	SL4.0ch01	1718689	1728569	-	Coatomer subunit beta (AHRD V3.3 *** A0A1U8EGF1_CAPAN)	SG	SG	42.447	41.109	42.524	41.69	44.002	43.008	45.544	46.277	44.741
Solyc01g007160	SL4.0ch01	1735345	1740084	+	protein CHROMOSOME TRANSMISSION FIDELITY 7 (AHRD V3.3 *** A0A2I4GQF6_9ROSI)	SG	SG	0	0	0	0	0.056	0.123	0.125	0.069	0
Solyc01g007170	SL4.0ch01	1740931	1744017	-	C2 calcium/lipid-binding plant phosphoribosyltransferase family protein (AHRD V3.3 *** A0A061F065_THECC)	SG	SG	0	0.074	0.073	0.132	0.158	0.099	0.1	0.11	0.139
Solyc01g007180	SL4.0ch01	1748972	1752891	-	Spc97/Spc98 family of spindle pole body (SBP) component (AHRD V3.3 *** A0A2K3MUW2_TRIPR)	SG	SG	9.072	10.212	9.527	12.449	10.696	10.717	8.514	7.593	8.673
Solyc01g007190	SL4.0ch01	1776856	1777940	+	Unknown protein	SG	SG	9.316	12.013	10.911	24.648	23.38	25.556	9.781	12.014	10.73
Solyc01g007200	SL4.0ch01	1781109	1784757	+	Unknown protein	SG	SG	10.147	9.629	8.877	7.112	9.839	8.861	11.498	9.111	9.287
Solyc01g007210	SL4.0ch01	1785890	1787868	+	Unknown protein	SG	SG	0.18	2.447	0.86	1.122	1.276	0.872	1.941	2.717	1.57
Solyc01g007220	SL4.0ch01	1806504	1807569	+	Late embryogenesis abundant (LEA) hydroxyproline-rich glycoprotein family (AHRD V3.3 *** Q9SVC8_ARATH)	SG	SG	307.459	318.524	306.82	302.423	313.051	288.009	176.599	225.581	181.634
Solyc01g007230	SL4.0ch01	1811178	1812049	-	Late embryogenesis abundant (LEA) hydroxyproline-rich glycoprotein family (AHRD V3.3 *** A0A2U1KP17_ARTAN)	SG	SG	18.324	17.508	17.396	20.858	19.218	20.924	18.755	22.193	14.927
Solyc01g007240	SL4.0ch01	1813868	1814552	+	Late embryogenesis abundant (LEA) hydroxyproline-rich glycoprotein family (AHRD V3.3 *** O82294_ARATH)	SG	SG	0.108	0.105	0.31	0.45	0.192	0.21	0.106	0.117	0.118
Solyc01g007250	SL4.0ch01	1814888	1819393	-	U3 small nucleolar ribonucleoprotein imp4 (BRIX domain-containing protein) (AHRD V3.3 *** A0A166XUR7_9PEZI)	SG	SG	29.127	30.575	31.915	40.333	44.817	43.402	31.143	30.906	31.055
Solyc01g007260	SL4.0ch01	1825958	1829581	-	Double Clp-N motif-containing P-loop nucleoside triphosphate hydrolases superfamily protein (AHRD V3.3 *** A0A2U1KPR9_ARTAN)	SG	SG	0.28	0.217	0.24	0.087	0.223	0.298	0.192	0.331	0.213
Solyc01g007263	SL4.0ch01	1843000	1848114	+	Cytokinin riboside 5'-monophosphate phosphoribohydrolase (AHRD V3.3 *** A0A0A1WDM2_NICAT)	SG	SG	0	0	0	0	0	0.135	0	0	0
Solyc01g007267	SL4.0ch01	1852801	1855010	+	Pentatricopeptide repeat (AHRD V3.3 *** A0A200Q9X6_9MAGN)	SG	SG	3.8	4.284	3.903	6.555	5.17	5.615	4.074	4.482	3.537
Solyc01g007740	SL4.0ch01	1855423	1859884	-	2-Cys peroxiredoxin (AHRD V3.3 *** G1JT83_VITVI)	SG	SG	81.018	87.478	81.997	66.198	69.374	70.201	68.584	53.585	64.752
Solyc01g007750	SL4.0ch01	1863050	1864417	+	Mitochondrial transcription termination factor family protein (AHRD V3.3 *** O64685_ARATH)	mTERF	TR	4.309	4.723	4.717	7.253	7.371	6.76	5.389	5.549	4.304
Solyc01g007760	SL4.0ch01	1867792	1873201	+	Transcription factor E2FA (AHRD V3.3 *** A0A2G2XS87_CAPBA)	E2F-DP	TF	22.401	21.216	21.403	20.971	23.281	22.479	20.273	20.421	21.152
Solyc01g007770	SL4.0ch01	1878718	1879444	+	hypothetical protein (AHRD V3.3 *** AT5G06280.3)	SG	SG	24.024	21.792	21.841	21.308	21.785	20.058	15.597	16.72	15.457
Solyc01g007780	SL4.0ch01	1879369	1884087	-	HVA22-like protein (AHRD V3.3 *** A0A2G3AY13_CAPCH)	SG	SG	4.072	4.735	4.985	4.927	6.422	5.248	1.593	2.264	1.329
Solyc01g007790	SL4.0ch01	1891007	1900547	+	alpha/beta-Hydrolases superfamily protein (AHRD V3.3 *** AT3G11620.8)	SG	SG	16.702	15.869	14.332	20.851	21.507	19.904	18.66	20.24	18.05
Solyc01g007800	SL4.0ch01	1906920	1907812	+	ovate family protein 2	OFP	TF	0.083	0	0	0	0.147	0	0.081	0	0
Solyc01g007810	SL4.0ch01	1922699	1923595	-	ovate family protein 3	OFP	TF	0	0	0	0	0.073	0	0	0	0
Solyc01g007830	SL4.0ch01	1952522	1952945	-	Condensin complex subunit 2 (AHRD V3.3 *-* A0A2G3C0A3_CAPCH)	SG	SG	2.046	1.101	2.168	2.121	1.608	1.538	1.334	1.712	2.225
Solyc01g007840	SL4.0ch01	1957995	1959041	-	Polynucleotidyl transferase, ribonuclease H-like superfamily protein (AHRD V3.3 *** A0A2U1M9A7_ARTAN)	SG	SG	23.851	22.835	25.457	31.726	28.998	31.149	31.934	22.379	24.863
Solyc01g007850	SL4.0ch01	1962463	1965600	+	Pentatricopeptide repeat (AHRD V3.3 *** A0A200QMV9_9MAGN)	SG	SG	10.492	9.822	10.956	10.635	11.12	10.622	9.497	9.531	9.558
Solyc01g007860	SL4.0ch01	1969510	1973699	-	Ubiquitin-conjugating enzyme variant (AHRD V3.3 *** C8CP48_CITSI)	SG	SG	107.357	108.206	102.814	102.892	106.036	100.599	90.309	91.369	83.993
Solyc01g007870	SL4.0ch01	1983330	1984124	-	hypothetical protein (AHRD V3.3 *** AT5G06270.2)	SG	SG	0	0	0	1.945	0.383	1.813	0	0	0
Solyc01g007880	SL4.0ch01	1991992	2005613	-	Phosphatidylinositol 4-phosphate 5-kinase (AHRD V3.3 *-* D7KW77_ARALL)	SG	SG	7.667	8.663	8.66	8.468	8.689	9.23	8.23	7.863	8.641
Solyc01g007890	SL4.0ch01	2012496	2014065	-	Protein indeterminate-domain 5, chloroplastic (AHRD V3.3 *-* A0A2G3AYF3_CAPCH)	SG	SG	3.726	3.167	2.993	3.321	2.543	2.401	4.475	4.572	4.124
Solyc01g150101	SL4.0ch01	2031881	2037807	-	Basic helix-loop-helix (BHLH) DNA-binding superfamily protein (AHRD V3.3 *-* A0A1P8ASG1_ARATH)	SG	SG	0	0	0	0	0.111	0.181	0	0	0.068
Solyc01g007900	SL4.0ch01	2045963	2053010	-	Tobamovirus multiplication protein 3 (AHRD V3.3 *** A0A2G3CF46_CAPCH)	SG	SG	26.34	27.925	25.961	22.334	22.241	23.163	23.639	21.562	26.63
Solyc01g007910	SL4.0ch01	2055159	2062925	+	succinyl-CoA ligase alpha 1 subunit	SG	SG	55.657	51.039	54.622	69.898	72.754	78.014	56.286	53.721	52.814
Solyc01g007920	SL4.0ch01	2064295	2067558	+	Isochorismatase-like (AHRD V3.3 *** A0A200QJT4_9MAGN)	SG	SG	32.717	33.985	31.848	31.973	35.24	34.746	31.866	34.697	34.857
Solyc01g007930	SL4.0ch01	2068016	2070786	-	F-box protein (AHRD V3.3 *** A0A2G2XSM3_CAPBA)	SG	SG	23.532	20.867	23.32	21.828	19.472	22.067	18.792	17.132	17.32
Solyc01g007940	SL4.0ch01	2073211	2078316	-	Alanine aminotransferase 2 (AHRD V3.3 *** A0A2G2YVW4_CAPAN)	SG	SG	0	0	0	11.108	7.092	5.79	0	0.055	0
Solyc01g007950	SL4.0ch01	2084904	2093249	-	Peroxidase (AHRD V3.3 *** K4ASZ3_SOLLC)	SG	SG	0.165	0.137	0.135	0.195	0.104	0.091	0.069	0.101	0.128
Solyc01g007960	SL4.0ch01	2100020	2102701	+	Cysteine-rich receptor-like protein kinase 2 (AHRD V3.3 *** A0A2G2YVX5_CAPAN)	RLK-Pelle_DLSV	PK	1.223	1.472	0.848	0.807	0.426	0.286	0.072	0.877	0.121
Solyc01g007970	SL4.0ch01	2104047	2107325	+	Cysteine-rich receptor-like protein kinase 2 (AHRD V3.3 *** A0A2G2YVX5_CAPAN)	RLK-Pelle_DLSV	PK	0.153	0.111	0.109	0.595	0.237	0.074	0	0.082	0.042
Solyc01g007980	SL4.0ch01	2111760	2114557	+	Cysteine-rich receptor-like protein kinase 2 (AHRD V3.3 *** A0A2G2YVX5_CAPAN)	RLK-Pelle_DLSV	PK	0.423	0.615	0.336	0.548	0.312	0.307	0.034	0.531	0.077
Solyc01g007990	SL4.0ch01	2120895	2123901	+	Cysteine-rich receptor-like protein kinase 2 (AHRD V3.3 *** A0A2G2XSC5_CAPBA)	RLK-Pelle_DLSV	PK	9.311	8.249	10.815	12.448	12.173	14.495	8.846	9.16	7.994
Solyc01g008000	SL4.0ch01	2125274	2129393	+	ADP-ribosylation factor (AHRD V3.3 *** A0A2U1LV56_ARTAN)	SG	SG	245.513	240.928	248.103	211.9	223.552	217.13	216.486	211.237	204.992
Solyc01g150102	SL4.0ch01	2129394	2129906	-	TATA-box-binding protein (AHRD V3.3 *** A0A2G2XSN2_CAPBA)	SG	SG	0.33	0.16	0.158	0.171	0	0	0.162	0	0
Solyc01g008010	SL4.0ch01	2130568	2135276	+	DUF220 domain-containing protein (AHRD V3.3 *** A0A1Q3AZ34_CEPFO)	SG	SG	9.971	7.919	8.055	7.91	6.986	8.584	8.1	7.856	7.824
Solyc01g008020	SL4.0ch01	2135241	2139503	-	Equilibrative nucleotide transporter 1 (AHRD V3.3 *** A0A2G3AYC6_CAPCH)	SG	SG	1.468	1.117	0.95	0.87	1.112	0.557	0.359	0.338	0.228
Solyc01g008040	SL4.0ch01	2146705	2148002	-	F-box protein (AHRD V3.3 *** A0A2K3P6V3_TRIPR)	SG	SG	0	0	0	0	0	0	0	0	0
Solyc01g008050	SL4.0ch01	2149317	2151450	+	TRICHOME BIREFRINGENCE-LIKE 27 (AHRD V3.3 *** A0A2U1P3B7_ARTAN)	SG	SG	0.206	0.1	0	0	0	0	0	0	0
Solyc01g008060	SL4.0ch01	2153058	2161317	+	Ribonuclease H (AHRD V3.3 *** A0A2U1P3J3_ARTAN)	SG	SG	30.149	30.642	29.72	29.343	30.904	29.629	27.468	28.227	28.948
Solyc01g008070	SL4.0ch01	2162301	2169344	+	Plant/MCA23-20 protein (AHRD V3.3 *** G7LJD0_MEDTR)	SG	SG	204.38	206.197	209.66	176.317	175.203	171.587	183.843	179.359	182.847
Solyc01g008080	SL4.0ch01	2170014	2172281	-	40S ribosomal protein S27 (AHRD V3.3 *** S8E0G1_9LAMI)	SG	SG	149.537	147.256	142.384	152.412	152.17	138.59	119.179	134.432	123.357
Solyc01g008090	SL4.0ch01	2174465	2176458	-	40S ribosomal protein S27 (AHRD V3.3 *** S8E0G1_9LAMI)	SG	SG	214.042	197.499	215.672	285.736	282.584	274.405	193.888	204.523	220.907
Solyc01g008100	SL4.0ch01	2179319	2183531	+	Transferring glycosyl group transferase (AHRD V3.3 *** Q8L9Q7_ARATH)	SG	SG	19.527	20.82	20.93	16.66	18.133	18.684	23.505	23.752	24.58
Solyc01g008110	SL4.0ch01	2191118	2193684	+	Cytochrome P450 (AHRD V3.3 *** A0A200R3Q9_9MAGN)	SG	SG	174.747	178.676	178.908	154.995	156.708	158.696	192.079	182.661	182.102
Solyc01g008120	SL4.0ch01	2195224	2213586	-	Histone acetyltransferase HAC12 (AHRD V3.3 *** A0A1U8E264_CAPAN)	TAZ	TR	26.657	24.684	29.52	28.933	27.401	27.954	25.279	27.036	25.098
Solyc01g008130	SL4.0ch01	2223654	2232457	+	Glutaredoxin-related protein (AHRD V3.3 *** A0A2U1PBW7_ARTAN)	SG	SG	8.704	8.699	9.084	7.407	7.145	7.546	7.711	8.4	8.152
Solyc01g008140	SL4.0ch01	2236239	2239838	-	Phytosulfokine receptor 1 (AHRD V3.3 *** A0A2G2YWA1_CAPAN)	RLK-Pelle_LRR-Xb-1	PK	21.661	22.008	23.772	21.905	22.001	22.471	21.037	20.374	21.204
Solyc01g008150	SL4.0ch01	2250793	2250942	-	Unknown protein	SG	SG	0.495	0	0.473	1.541	0.876	0.958	0	0	0
Solyc01g008160	SL4.0ch01	2253109	2254601	-	Protein SLOW GREEN 1, chloroplastic (AHRD V3.3 *** A0A2G2YVV0_CAPAN)	SG	SG	45.996	40.565	43.444	44.187	46.526	50.134	47.224	44.564	49.113
Solyc01g008170	SL4.0ch01	2257337	2261506	+	Zinc finger transcription factor 5	C3H	TF	21.628	19.787	22.96	21.112	22.818	22.459	20.153	21.807	21.44
Solyc01g008180	SL4.0ch01	2274967	2281574	-	Remorin (AHRD V3.3 *** A0A200QBN3_9MAGN)	SG	SG	4.416	3.83	3.906	4.173	4.125	4.922	4.423	6.322	5.152
Solyc01g008190	SL4.0ch01	2289920	2291678	+	INO80 complex subunit D-like (AHRD V3.3 *-* A0A2K3PJC0_TRIPR)	SG	SG	15.295	16.595	15.41	18.43	19.715	19.468	15.274	15.183	16.403
Solyc01g008200	SL4.0ch01	2295693	2296841	+	INO80 complex subunit D-like (AHRD V3.3 *-* A0A2I4G7W4_9ROSI)	SG	SG	8.869	7.18	7.388	9.43	8.339	8.572	7.247	10.389	9.648
Solyc01g008220	SL4.0ch01	2299064	2302317	-	UPF0664 stress-induced protein C29B12.11c (AHRD V3.3 *** A0A1J3H3L4_NOCCA)	SG	SG	6.756	9.126	5.273	1.062	0.815	0.297	2.803	3.635	2.338
Solyc01g008230	SL4.0ch01	2306777	2308073	-	TCP transcription factor 15	TCP	TF	61.427	59.355	57.332	38.624	39.37	38.326	36.034	30.582	36.215
Solyc01g008240	SL4.0ch01	2316569	2320787	-	Sugar transporter protein 9	SG	SG	0	0	0	0	0	0	0	0.08	0
Solyc01g008250	SL4.0ch01	2322472	2325265	-	Thioredoxin (AHRD V3.3 *** A0A2U1L6U5_ARTAN)	SG	SG	14.568	15.836	13.472	20.859	22.494	20.371	17.792	11.538	17.134
Solyc01g008260	SL4.0ch01	2327999	2331721	+	E2F-associated phosphoprotein (AHRD V3.3 *** A0A2I4ECY9_9ROSI)	SG	SG	29.709	30.486	32.517	25.252	22.911	23.066	22.387	22.115	20.45
Solyc01g008270	SL4.0ch01	2333291	2336924	+	Prefoldin subunit 5 (AHRD V3.3 *** B6TVU2_MAIZE)	SG	SG	48.509	50.649	47.134	62.678	68.011	63.058	50.613	50.522	51.074
Solyc01g008280	SL4.0ch01	2338929	2342711	+	Serine/threonine-protein phosphatase 2A activator (AHRD V3.3 *** A0A2G3AYA9_CAPCH)	SG	SG	31.541	32.479	31.188	41.911	39.234	42.42	32.498	30.981	32.107
Solyc01g008290	SL4.0ch01	2343954	2352279	+	Dihydroorotate dehydrogenase (quinone), mitochondrial (AHRD V3.3 *** A0A1U8E220_CAPAN)	SG	SG	9.488	8.222	8.645	8.519	8.151	7.493	5.96	4.897	5.454
Solyc01g008300	SL4.0ch01	2352392	2354345	-	HXXXD-type acyl-transferase family protein (AHRD V3.3 *** F4JBC7_ARATH)	SG	SG	0.616	0.597	0.252	1.094	0.389	0.51	0.602	0.568	0.574
Solyc01g008310	SL4.0ch01	2356492	2370102	-	Phenylalanine--tRNA ligase beta subunit (AHRD V3.3 *** A0A0G2HIH6_9PEZI)	SG	SG	82.223	81.265	83.188	88.248	82.154	83.2	78.312	86.263	79.091
Solyc01g008320	SL4.0ch01	2374818	2394375	+	Shoot gravitropism 2 (SGR2) protein (AHRD V3.3 *** A0A072UJS6_MEDTR)	SG	SG	36.46	35.014	37.718	38.23	40.784	41.499	37.385	35.802	36.171
Solyc01g008330	SL4.0ch01	2395943	2409161	+	Biotin carboxylase (AHRD V3.3 *** B5LAS7_CAPAN)	SG	SG	127.806	125.003	124.537	251.306	252.131	269.517	309.695	316.71	327.887
Solyc01g008340	SL4.0ch01	2410488	2418101	+	L19 ribosomal protein	SG	SG	25.765	26.489	28.269	29.745	34.298	34.832	27.449	27.905	27.661
Solyc01g008360	SL4.0ch01	2421897	2423840	+	RNA binding protein (AHRD V3.3 *** B3TLZ0_ELAGV)	SG	SG	70.619	67.672	68.564	73.13	76.742	76.729	74.4	72.319	69.083
Solyc01g008370	SL4.0ch01	2424883	2430739	-	26S proteasome non-ATPase regulatory subunit 7 (AHRD V3.3 *** A0A2G3AYA8_CAPCH)	SG	SG	164.34	166.718	170.087	221.763	228.376	228.863	175.818	168.3	174.221
Solyc01g008400	SL4.0ch01	2433344	2440084	+	Unknown protein	SG	SG	24.273	23.652	25.363	30.545	30.266	27.284	15.871	15.994	16.911
Solyc01g008390	SL4.0ch01	2434837	2437364	-	Hcr9-OR2C (AHRD V3.3 *** Q4VSU3_SOLPI)	SG	SG	9.584	14.927	9.366	19.085	18.353	23.471	2.53	6.485	2.207
Solyc01g008410	SL4.0ch01	2440519	2442943	-	Hcr9-OR2C (AHRD V3.3 *** Q4VSU3_SOLPI)	SG	SG	3.161	4.029	3.015	6.057	5.833	5.413	1.008	1.664	0.71
Solyc01g008420	SL4.0ch01	2452194	2459198	+	Protein DETOXIFICATION (AHRD V3.3 *** S6BP63_TOBAC)	SG	SG	2.775	3.168	3.662	4.1	3.933	4.409	2.194	2.863	3.35
Solyc01g008425	SL4.0ch01	2463809	2465096	-	Unknown protein	SG	SG	0	0	0.067	0	0	0	0	0	0
Solyc01g008440	SL4.0ch01	2469911	2476591	+	Calcium-dependent protein kinase (AHRD V3.3 *** B2KTB2_WHEAT)	CAMK_CDPK	PK	19.302	17.838	20.428	23.909	23.627	24.76	18.674	19.007	18.437
Solyc01g008450	SL4.0ch01	2484923	2485756	-	2Fe-2S ferredoxin (AHRD V3.3 *-* A0A2G3AI40_CAPAN)	SG	SG	0	0	0	0	0	0.086	0	0	0
Solyc01g008460	SL4.0ch01	2489428	2494425	-	2Fe-2S ferredoxin (AHRD V3.3 *** A0A2G3B9S5_CAPCH)	SG	SG	22.184	23.088	21.088	32.919	30.184	28.661	20.819	21.54	20.313
Solyc01g008470	SL4.0ch01	2495685	2501832	+	Translocation protein Sec62 (AHRD V3.3 *** A0A200QIN6_9MAGN)	SG	SG	9.283	10.911	11.421	12.76	15.591	15.768	11.98	13.89	10.875
Solyc01g150103	SL4.0ch01	2502767	2514542	-	Unknown protein	SG	SG	0	0	0	0	0	0	0	0	0
Solyc01g150104	SL4.0ch01	2504048	2504398	+	Unknown protein	SG	SG	0	0	0	0	0	0	0	0	0
Solyc01g008473	SL4.0ch01	2504419	2505108	+	Unknown protein	SG	SG	0	0	0	0	0	0	0	0	0
Solyc01g150105	SL4.0ch01	2505129	2505998	+	Unknown protein	SG	SG	0	0	0	0	0	0	0	0	0
Solyc01g008475	SL4.0ch01	2506200	2506703	+	Unknown protein	SG	SG	0	0	0	0	0	0	0	0	0
Solyc01g150106	SL4.0ch01	2507645	2508132	+	Unknown protein	SG	SG	0	0	0	0	0	0	0	0	0
Solyc01g008477	SL4.0ch01	2510338	2510679	+	Unknown protein	SG	SG	0	0	0	0	0	0	0	0	0
Solyc01g150107	SL4.0ch01	2510880	2511607	+	Unknown protein	SG	SG	0	0	0	0	0	0	0	0	0
Solyc01g008479	SL4.0ch01	2512136	2512579	+	Unknown protein	SG	SG	0	0	0	0	0	0	0	0	0
Solyc01g008480	SL4.0ch01	2515371	2522690	+	Pentatricopeptide repeat (AHRD V3.3 *** A0A200Q273_9MAGN)	SG	SG	11.577	11.338	11.89	10.633	10.438	10.231	9.28	8.275	9.422
Solyc01g008490	SL4.0ch01	2525576	2530834	-	Nuclear transcription factor Y subunit A-7 (AHRD V3.3 *** A0A2G2XP63_CAPBA)	NF-YA	TF	16.57	15.865	16.887	18.309	17.53	20.068	16.158	15.389	15.075
Solyc01g008500	SL4.0ch01	2555804	2561498	+	Receptor-like protein kinase (AHRD V3.3 *** A0A2K3L8M9_TRIPR)	RLK-Pelle_LRK10L-2	PK	1.896	2.348	1.407	1.202	0.838	0.509	0	0.963	0.229
Solyc01g008510	SL4.0ch01	2565669	2566291	+	photosystem II 5 kDa protein, chloroplastic-like (AHRD V3.3 *-* A0A2I4GVV4_9ROSI)	SG	SG	8.112	9.247	6.599	25.236	17.616	16.719	4.083	5.391	5.32
Solyc01g008520	SL4.0ch01	2567965	2576984	+	Homolog of X-ray repair cross complementing 2 (XRCC2) (AHRD V3.3 *** A0A1P8BBF2_ARATH)	SG	SG	1.691	1.26	1.426	1.955	2.875	2.325	1.971	1.469	1.202
Solyc01g008530	SL4.0ch01	2578092	2584487	-	phenylacetaldehyde reductase 1	SG	SG	1.488	1.106	1.372	0.875	0.877	0.911	0.437	0.961	0.216
Solyc01g008540	SL4.0ch01	2585808	2591386	-	Cinnamoyl-CoA reductase 1 (AHRD V3.3 *** A0A2G2XPA3_CAPBA)	SG	SG	2.733	3.043	3.273	2.955	2.674	2.754	4.664	3.129	3.796
Solyc01g008550	SL4.0ch01	2593768	2597462	-	phenylacetaldehyde reductase 2	SG	SG	9.303	7.734	7.008	7.236	7.198	6.335	4.239	7.849	3.737
Solyc01g008560	SL4.0ch01	2603586	2611397	-	NAD kinase (AHRD V3.3 *** F2Z9R4_NICBE)	SG	SG	27.977	27.901	28.874	17.916	19.165	19.707	27.894	29.601	27.724
Solyc01g008570	SL4.0ch01	2616932	2618132	-	Receptor-like protein kinase (AHRD V3.3 *** A0A2K3N885_TRIPR)	RLK-Pelle_LRK10L-2	PK	0	0	0	0	0	0	0	0	0
Solyc01g008580	SL4.0ch01	2620222	2620777	-	Zinc transporter protein (AHRD V3.3 *** A5BDR3_VITVI)	SG	SG	0	0	0	0	0	0	0	0	0
Solyc01g008590	SL4.0ch01	2623481	2624020	+	Zinc transporter protein (AHRD V3.3 *-* A5BDR3_VITVI)	SG	SG	0	0	0	0	0	0	0	0	0
Solyc01g008600	SL4.0ch01	2632054	2636197	+	Zinc finger transcription factor 6	SG	SG	12.275	11.746	13.047	16.117	16.47	17.265	11.109	11.499	10.928
Solyc01g008610	SL4.0ch01	2641949	2643625	-	Glucan endo-1,3-beta-glucosidase (AHRD V3.3 *** E13D_TOBAC)	SG	SG	0	0	0	0	0	0	0	0	0
Solyc01g008620	SL4.0ch01	2647959	2649694	+	Glucan endo-1,3-beta-glucosidase (AHRD V3.3 *** A0A1U8FGD7_CAPAN)	SG	SG	15.665	28.005	15.926	18.323	10.738	9.918	1.722	11.956	3.633
Solyc01g008640	SL4.0ch01	2654390	2656158	+	Cytochrome (AHRD V3.3 *** A0A1U8F0H8_CAPAN)	SG	SG	0	0	0	0	0.039	0	0	0	0
Solyc01g008650	SL4.0ch01	2659303	2661696	-	Cytochrome (AHRD V3.3 *** A0A1U8F0H8_CAPAN)	SG	SG	0	0	0	0	0.038	0	0	0	0
Solyc01g008660	SL4.0ch01	2668880	2670129	-	F-box protein (AHRD V3.3 *** A0A2K3NCL9_TRIPR)	SG	SG	8.355	5.419	7.712	8.594	9.116	9.052	5.008	4.568	5.937
Solyc01g008670	SL4.0ch01	2677495	2680640	-	Cytochrome (AHRD V3.3 *** A0A1U8F0H8_CAPAN)	SG	SG	0.264	0.897	0.336	0.64	0.507	0.213	0.086	1.091	0.192
Solyc01g008680	SL4.0ch01	2684067	2686926	-	S2 self-incompatibility locus-linked pollen 3.2 protein (AHRD V3.3 *** Q7XAE8_PETIN)	SG	SG	7.127	8.878	8.092	9.854	11.803	11.152	8.961	7.06	7.998
Solyc01g008690	SL4.0ch01	2687723	2691785	-	GDP-mannose transporter (AHRD V3.3 *** A0A1B0VP09_ARATH)	SG	SG	0.272	0	0	0	0.06	0.066	0.133	0.366	0
Solyc01g008700	SL4.0ch01	2693860	2698736	-	MutS2 (AHRD V3.3 *** AT2G26840.1)	SG	SG	40.233	39.15	39.785	64.795	60.836	61.548	64.337	67.723	69.021
Solyc01g008710	SL4.0ch01	2702330	2705250	+	mannan endo-1,4-beta-mannosidase	SG	SG	3478.93	3382.97	3286.56	3307.62	3164.21	3235.46	4071.64	4113.01	4146.08
Solyc01g008720	SL4.0ch01	2707248	2710617	+	Mannan endo-1,4-beta-mannosidase 4 (AHRD V3.3 *** MAN4_SOLLC)	SG	SG	0	0	0	0.06	0	0	0	0	0
Solyc01g008730	SL4.0ch01	2712469	2721972	-	BZIP transcription factor (AHRD V3.3 *** E9N3N2_9POAL)	bZIP	TF	28.812	28.855	28.84	30.67	29.033	30.505	24.793	26.237	26.025
Solyc01g008740	SL4.0ch01	2724059	2729421	+	Calcium-dependent protein kinase (AHRD V3.3 *** B2KTB3_WHEAT)	CAMK_CDPK	PK	0	0	0	0.139	0	0.086	0	0	0
Solyc01g008760	SL4.0ch01	2737144	2741312	+	mediator-associated protein 2-like (AHRD V3.3 *** A0A1U8E6W4_CAPAN)	SG	SG	3.964	3.545	3.853	4.664	4.718	3.168	4.771	4.101	4.56
Solyc01g008770	SL4.0ch01	2744587	2762967	+	Rho GTPase-activating protein 7 (AHRD V3.3 *** A0A2G3DEM8_CAPCH)	SG	SG	17.711	15.791	19.081	17.308	18.797	18.799	16.822	18.109	18.282
Solyc01g008780	SL4.0ch01	2765247	2770450	+	Phospholipase A2 family protein (AHRD V3.3 *** AT4G29070.2)	SG	SG	77.83	79.054	72.472	82.433	82.868	82.903	70.939	59.961	63.698
Solyc01g008790	SL4.0ch01	2773650	2778485	+	Non-specific phospholipase C6 (AHRD V3.3 *** A0A2G3DF85_CAPCH)	SG	SG	3.314	2.796	3.794	2.709	3.62	3.279	2.669	3.399	2.587
Solyc01g008800	SL4.0ch01	2778190	2783871	-	Disease resistance protein (TIR-NBS-LRR class) (AHRD V3.3 *** F4KIC7_ARATH)	SG	SG	2.887	3.234	2.945	3.998	3.527	3.791	1.959	1.868	1.816
Solyc01g008810	SL4.0ch01	2784217	2787637	-	RING/U-box superfamily protein (AHRD V3.3 *** AT5G19430.6)	SG	SG	9.048	10.145	12.02	12.13	12.572	12.056	10.302	11.474	8.436
Solyc01g008820	SL4.0ch01	2791204	2797209	+	signal peptide peptidase-like (AHRD V3.3 *** A0A2I4FPX2_9ROSI)	SG	SG	52.341	54.828	52.799	64.931	65.943	66.004	60.388	56.485	58.771
Solyc01g008830	SL4.0ch01	2801560	2809793	+	L-ascorbate oxidase (AHRD V3.3 *** A0A2G3AI57_CAPAN)	SG	SG	1.427	0.964	1.402	0.852	1.835	1.713	1.649	2.14	1.458
Solyc01g008840	SL4.0ch01	2811606	2819484	+	COP9 signalosome complex subunit 2 (AHRD V3.3 *** A0A2G2XP81_CAPBA)	SG	SG	62.101	57.925	63.535	70.802	68.389	68.828	55.681	63.052	56.834
Solyc01g008850	SL4.0ch01	2825075	2831258	+	Non-specific serine/threonine protein kinase (AHRD V3.3 *** A0A2G2XP60_CAPBA)	CAMK_CAMKL-CHK1	PK	148.866	153.09	149.831	89.345	100.514	100.655	149.082	130.285	141.146
Solyc01g008860	SL4.0ch01	2833426	2835961	-	Protein kinase APK1B, chloroplastic (AHRD V3.3 *** A0A2G3B9K0_CAPCH)	RLK-Pelle_RLCK-VIIa-2	PK	0	0	0	0	0	0	0	0	0
Solyc01g008870	SL4.0ch01	2840055	2843003	-	Protein kinase APK1B, chloroplastic (AHRD V3.3 *** A0A2G3B9K0_CAPCH)	RLK-Pelle_RLCK-VIIa-2	PK	0.131	0.064	0.125	0	0.058	0.063	0	0	0
Solyc01g008880	SL4.0ch01	2848149	2848748	-	Solanum lycopersicum Cytokinin Response Factor 8	AP2/ERF-ERF	TF	0	0	0.118	0	0	0	0	0	0
Solyc01g008890	SL4.0ch01	2858697	2860258	-	Solanum lycopersicum Cytokinin Response Factor 3	AP2/ERF-AP2	TF	22.916	21.537	21.917	24.997	23.585	23.42	19.228	19.74	19.683
Solyc01g008900	SL4.0ch01	2869470	2874813	+	D-cysteine desulfhydrase 2, mitochondrial (AHRD V3.3 *** A0A2G3DF42_CAPCH)	SG	SG	5.343	5.97	4.637	5.141	5.916	6.374	4.896	6.112	5.969
Solyc01g008910	SL4.0ch01	2883303	2885190	+	Transcription factor GRAS (AHRD V3.3 *** A0A200QIE7_9MAGN)	GRAS	TF	8.739	8.43	7.847	9.838	8.98	8.294	10.549	12.029	10.577
Solyc01g008920	SL4.0ch01	2889156	2895150	+	NAD(P)-binding Rossmann-fold superfamily protein (AHRD V3.3 *** A0A2U1L7S8_ARTAN)	SG	SG	2.552	3.078	3.328	2.376	2.533	3.725	2.751	2.354	1.983
Solyc01g008930	SL4.0ch01	2896158	2903642	-	AUREA phytochromobilin synthase	SG	SG	3.226	3.928	3.991	2.893	3.122	2.949	3.069	2.861	3.793
Solyc01g008940	SL4.0ch01	2906202	2906576	+	Unknown protein	SG	SG	0	0	0	0.411	0.175	0.192	0	0	0
Solyc01g008950	SL4.0ch01	2907639	2910774	-	Calmodulin 1	SG	SG	213.022	209.87	204.153	228.391	234.179	235.45	219.634	213.679	209.364
Solyc01g008960	SL4.0ch01	2923839	2932586	+	Argonaute 4a	SG	SG	81.483	82.123	83.511	74.325	73.035	74.328	68.182	75.446	68.479
Solyc01g008970	SL4.0ch01	2935776	2937582	-	RNA-binding (RRM/RBD/RNP motifs) family protein (AHRD V3.3 *-* F4IIL5_ARATH)	SG	SG	224.734	219.62	223.224	235.187	236.116	234.271	238.877	239.032	219.167
Solyc01g008980	SL4.0ch01	2942640	2946854	+	Abscisic acid-insensitive 5-like protein (AHRD V3.3 *-* A0A2K3P2S8_TRIPR)	bZIP	TF	21.155	21.479	19.301	18.981	17.243	16.269	16.642	17.914	16.509
Solyc01g008990	SL4.0ch01	2948633	2955247	+	THO complex subunit 7B (AHRD V3.3 *** A0A1U8H3F7_CAPAN)	SG	SG	19.469	17.388	17.977	19.838	20.359	20.181	18.709	16.638	18.17
Solyc01g009000	SL4.0ch01	2959723	2961053	+	RING/U-box superfamily protein (AHRD V3.3 *** A0A1I9LQQ9_ARATH)	SG	SG	25.015	26.566	26.096	31.152	31.303	30.493	27.032	25.355	26.665
Solyc01g009010	SL4.0ch01	2961745	2968034	+	4-diphosphocytidyl-2-C-methyl-D-erythritol kinase	SG	SG	113.053	110.705	109.986	124.084	130.533	132.916	133.581	110.346	132.957
Solyc01g009020	SL4.0ch01	2969528	2972000	-	Cysteine proteinase inhibitor (AHRD V3.3 *** A0A059TCI1_TOBAC)	SG	SG	113.287	112.289	122.597	123.569	129.137	138.755	164.149	161.398	157.88
Solyc01g009030	SL4.0ch01	2973404	2986638	+	dgd1 suppressor 1 (AHRD V3.3 *** AT5G12290.4)	SG	SG	27.193	25.545	27.14	26.764	26.738	24.44	26.264	27.87	26.167
Solyc01g009040	SL4.0ch01	2989329	2992333	+	cyclinB1_4	SG	SG	0	0	0	0	0	0	0	0	0
Solyc01g009050	SL4.0ch01	2993159	3011898	-	Molybdopterin biosynthesis protein CNX1 (AHRD V3.3 *** A0A1U8HCP2_CAPAN)	SG	SG	46.037	47.126	46.324	44.975	44.528	44.66	43.473	41.365	41.927
Solyc01g009060	SL4.0ch01	3014877	3022151	+	BTB-POZ and MATH domain protein (AHRD V3.3 *** B9VXZ7_CAPAN)	SG	SG	27.552	26.287	27.02	28.645	29.704	28.611	22.559	24.249	23.439
Solyc01g009070	SL4.0ch01	3022649	3029539	-	gamyb-like 1	MYB	TF	10.23	10.149	10.803	9.472	9.073	9.24	7.355	8.583	7.253
Solyc01g009080	SL4.0ch01	3038130	3041102	+	Zeaxanthin epoxidase, chloroplastic (AHRD V3.3 *** A0A1J3K020_NOCCA)	SG	SG	1.763	1.233	1.214	6.092	7.186	3.975	3.543	4.32	2.769
Solyc01g009090	SL4.0ch01	3041993	3055703	-	Serrate RNA effector molecule (AHRD V3.3 *** A0A2G3AI64_CAPAN)	SG	SG	57.158	54.295	58.766	53.924	57.259	56.81	48.128	47.048	45.166
Solyc01g009100	SL4.0ch01	3059388	3062656	+	60S ribosomal protein L30 (AHRD V3.3 *-* A0A2G2XP72_CAPBA)	SG	SG	63.029	65.319	61.885	99.701	99.172	109.787	78.042	73.986	79.928
Solyc01g009120	SL4.0ch01	3070376	3090194	-	Histone deacetylase (AHRD V3.3 *** A0A2G2ZNY2_CAPAN)	SG	SG	21.843	21.387	22.406	21.511	20.246	20.758	17.421	14.437	16.787
Solyc01g009140	SL4.0ch01	3111598	3112360	+	Endoribonuclease Dicer-like protein 2 (AHRD V3.3 *-* A0A2G3B0Q1_CAPCH)	SG	SG	0	0	0	0	0	0	0	0	0
Solyc01g009145	SL4.0ch01	3113118	3117052	+	Glycosyl hydrolase (AHRD V3.3 *-* D9ZCD8_9CARY)	SG	SG	25.797	25.195	19.723	27.813	23.716	29.485	29.034	27.538	22.717
Solyc01g009160	SL4.0ch01	3119370	3120519	-	Late embryogenesis abundant (LEA) hydroxyproline-rich glycoprotein family (AHRD V3.3 *** Q84VP8_ARATH)	SG	SG	28.694	32.062	24.964	14.141	16.801	13.68	21.237	25.799	17.364
Solyc01g009165	SL4.0ch01	3134093	3137194	+	Retrovirus-related Pol polyprotein from transposon TNT 1-94 (AHRD V3.3 *-* A0A2K3LWA1_TRIPR)	SG	SG	0	0	0	0	0	0	0	0	0
Solyc01g009170	SL4.0ch01	3148567	3151060	-	EIL-EIN3/EIL	EIL	TF	45.563	43.659	45.96	52.719	53.043	55.848	56.86	55.023	55.82
Solyc01g009180	SL4.0ch01	3173079	3179171	+	5-methyltetrahydropteroyltriglutamate--homocysteine methyltransferase (AHRD V3.3 *** A0A2G3DF96_CAPCH)	SG	SG	37.357	38.22	39.827	45.376	45.623	47.717	39.045	37.649	37.754
Solyc01g009190	SL4.0ch01	3181427	3184014	+	Double-stranded RNA-binding protein 1 (AHRD V3.3 *** A0A2G2XPP0_CAPBA)	SG	SG	0	0	0	0.168	0.048	0.052	0	0.058	0
Solyc01g009200	SL4.0ch01	3184514	3185875	-	inactive protein RESTRICTED TEV MOVEMENT 2-like (AHRD V3.3 *-* A0A2I4GKR2_9ROSI)	SG	SG	0	0	0	0	0.068	0.298	0.075	0.249	0
Solyc01g009210	SL4.0ch01	3188040	3188520	+	Unknown protein	SG	SG	0	0	0	0	0	0	0	0	0
Solyc01g009220	SL4.0ch01	3190436	3192112	-	inactive protein RESTRICTED TEV MOVEMENT 2-like (AHRD V3.3 *** A0A2I4H6X9_9ROSI)	SG	SG	0	0	0	0	0	0	0	0	0
Solyc01g009230	SL4.0ch01	3197105	3205958	+	sitiens	SG	SG	1.157	1.308	1.316	1.769	1.588	1.549	1.132	1.405	1.162
Solyc01g009240	SL4.0ch01	3213103	3217403	+	Glycosyl hydrolase family protein (AHRD V3.3 *** A0A2U1QCD6_ARTAN)	SG	SG	0	0	0	0	0	0	0	0.037	0
Solyc01g009245	SL4.0ch01	3218469	3220311	-	Chlororespiratory reduction 42 (AHRD V3.3 *** A0A0F7J401_9ROSI)	SG	SG	0	0	0	0	0	0	0	0	0
Solyc01g009250	SL4.0ch01	3221750	3222479	-	hypothetical protein (AHRD V3.3 *** AT5G06380.1)	SG	SG	0.713	0.888	0.583	0.317	0.45	0.197	0.299	0.876	0.886
Solyc01g009260	SL4.0ch01	3231757	3233172	+	protein FAF-like, chloroplastic (AHRD V3.3 *** A0A2I4H6U5_9ROSI)	SG	SG	0	0.051	0	0	0.046	0.051	0.051	0.678	0.4
Solyc01g009270	SL4.0ch01	3234903	3236324	-	protein FAF-like, chloroplastic (AHRD V3.3 *** A0A2I4H6U5_9ROSI)	SG	SG	0.052	0.101	0.199	0.217	0.092	0.051	0.102	0.225	0.398
Solyc01g009280	SL4.0ch01	3245733	3263552	-	Serine/threonine-protein phosphatase (AHRD V3.3 *** A0A2G2XPM1_CAPBA)	SG	SG	24.68	24.822	23.578	22.637	22.106	21.408	21.018	21.837	22.358
Solyc01g009290	SL4.0ch01	3266876	3278341	-	Protein CLP1 homolog (AHRD V3.3 *** A0A2G2XPN7_CAPBA)	SG	SG	20.072	19.87	19.069	19.175	20.613	20.164	17.234	16.368	16.031
Solyc01g009300	SL4.0ch01	3279781	3287691	-	Serine/threonine-protein kinase Nek2 (AHRD V3.3 *** A0A2G2XPS8_CAPBA)	NEK	PK	5.443	4.905	5.028	5.23	6.934	6.07	5.491	6.717	5.755
Solyc01g009305	SL4.0ch01	3358269	3358736	-	Unknown protein	SG	SG	0	0	0	0	0	0	0	0	0
Solyc01g009310	SL4.0ch01	3429496	3438781	+	meloidogyne-induced giant cell protein DB217	SG	SG	85.032	84.581	85.537	132.474	132.922	125.613	62.902	72.492	64.088
Solyc01g009320	SL4.0ch01	3444392	3445899	-	RING-type E3 ubiquitin transferase (AHRD V3.3 *** A0A2G3DFC2_CAPCH)	SG	SG	0.059	0.057	0.113	0	0	0	0	0.064	0
Solyc01g009330	SL4.0ch01	3458265	3459545	-	RING-type E3 ubiquitin transferase (AHRD V3.3 *** A0A1U8EN04_CAPAN)	SG	SG	0	0	0	0.18	0	0	0	0	0
Solyc01g009340	SL4.0ch01	3481666	3485786	+	SUN-domain protein2	SG	SG	0.217	0.053	0.104	0.226	0.433	0.315	0.053	0.527	0.177
Solyc01g009350	SL4.0ch01	3485945	3486977	-	Polynucleotidyl transferase, ribonuclease H-like superfamily protein (AHRD V3.3 *** A0A2U1M9A7_ARTAN)	SG	SG	0	0	0	0	0	0	0	0	0
Solyc01g009360	SL4.0ch01	3491528	3492355	-	Polynucleotidyl transferase, ribonuclease H-like superfamily protein (AHRD V3.3 *** A0A2U1M9A7_ARTAN)	SG	SG	0	0	0	0	0	0	0	0	0
Solyc01g009370	SL4.0ch01	3501372	3507803	-	Cytochrome P450 (AHRD V3.3 *** A0A2U1MC34_ARTAN)	SG	SG	0.244	0.047	0	1.618	1.466	0.566	0.143	0	0.053
Solyc01g009380	SL4.0ch01	3515667	3535115	+	Nicalin (AHRD V3.3 *** A0A1Q3D0I4_CEPFO)	SG	SG	24.878	25.046	28.205	19.6	19.757	20.174	21.637	19.462	20.424
Solyc01g009390	SL4.0ch01	3538306	3544662	-	mRNA-decapping enzyme-like protein (AHRD V3.3 *** A0A2G2XQ62_CAPBA)	SG	SG	21.853	22.14	20.606	26.843	26.498	25.885	20.691	21.265	18.411
Solyc01g009400	SL4.0ch01	3549959	3552712	+	Peroxidase (AHRD V3.3 *** K4ATD6_SOLLC)	SG	SG	0	0	0	0	0	0	0	0	0
Solyc01g009410	SL4.0ch01	3555310	3558817	+	Peroxidase (AHRD V3.3 *** K4ATD7_SOLLC)	SG	SG	0	0	0	0	0	0	0	0	0
Solyc01g009420	SL4.0ch01	3564574	3569505	+	UDP-apiose/UDP-xylose synthase (AHRD V3.3 *** A0A1B3TP38_SPIPO)	SG	SG	171.334	168.208	172.689	152.077	148.943	146.945	158.546	173.219	156.87
Solyc01g009430	SL4.0ch01	3577379	3579079	-	hypothetical protein (AHRD V3.3 *** AT2G27830.1)	SG	SG	149.962	147.68	151.927	170.664	181.19	178.881	170.914	201.205	187.222
Solyc01g009440	SL4.0ch01	3605683	3606315	-	Dehydration-responsive element-binding protein 1B (AHRD V3.3 *** A0A2G2XQ55_CAPBA)	AP2/ERF-ERF	TF	0	0	0	0	0	0	0	0	0
Solyc01g009443	SL4.0ch01	3619525	3624605	-	Mitochondrial inner membrane protease ATP23 (AHRD V3.3 *** A0A2G3DGC1_CAPCH)	SG	SG	117.558	119.949	123.207	123.024	128.373	118.905	110.834	110.765	106.705
Solyc01g009447	SL4.0ch01	3632724	3635073	-	60S acidic ribosomal protein family (AHRD V3.3 *-* F4IGR3_ARATH),Pfam:PF00428	SG	SG	19.224	19.46	23.253	22.497	29.725	25.329	18.276	16.988	24.417
Solyc01g009470	SL4.0ch01	3637367	3641454	-	Poly [ADP-ribose] polymerase (AHRD V3.3 *** A0A2G2XQ99_CAPBA)	SG	SG	0	0	0	2.77	1.646	1.567	0	0	0
Solyc01g009480	SL4.0ch01	3645704	3649145	-	Alpha/beta-Hydrolases superfamily protein (AHRD V3.3 *** F4J341_ARATH)	SG	SG	0.058	0	0	0	0	0	0	0	0
Solyc01g009490	SL4.0ch01	3667799	3668233	-	DUF4228 domain-containing protein (AHRD V3.3 *** A0A1Q3CT45_CEPFO)	SG	SG	0	0	0	0	0	0	0	0	0
Solyc01g009500	SL4.0ch01	3682937	3686863	+	Alpha/beta-Hydrolases superfamily protein (AHRD V3.3 *** F4J341_ARATH)	SG	SG	6.479	5.341	4.935	7.271	6.798	6.356	5.202	5.099	4.997
Solyc01g009505	SL4.0ch01	3690977	3693859	+	Unknown protein	SG	SG	0	0	0	0	0.148	0	0	0	0
Solyc01g009510	SL4.0ch01	3716336	3722023	+	Abscisic acid responsive elements-binding factor 2 (AHRD V3.3 --* A0A1P8AV75_ARATH)	bZIP	TF	0	0	0	0.077	0	0	0	0	0
Solyc01g009520	SL4.0ch01	3724077	3727425	+	Ribosomal protein (AHRD V3.3 *** Q6ER67_ORYSJ)	SG	SG	103.286	114.638	105.507	134.387	149.167	142.486	107.271	88.09	96.951
Solyc01g009530	SL4.0ch01	3727724	3728980	+	plant/protein (AHRD V3.3 *-* AT5G43400.1)	SG	SG	0	0	0	0	0.306	0.111	0	0	0
Solyc01g009540	SL4.0ch01	3729047	3729334	+	Plant/T31B5-30 protein (AHRD V3.3 *-* A0A2K3PGR9_TRIPR)	SG	SG	0	0	0	0	0	0	0	0	0
Solyc01g009550	SL4.0ch01	3772504	3772767	+	Protein TIC 214 (AHRD V3.3 *-* TI214_SOLTU)	SG	SG	0	0	0	0	0	0	0	0	0
Solyc01g009560	SL4.0ch01	3775893	3776790	-	Terminal flower 1 (AHRD V3.3 *** A0A2Z4I2Q4_CITLI)	SG	SG	0	0	0	0.148	0.506	0	0	0	0
Solyc01g009565	SL4.0ch01	3783449	3784507	+	receptor-like protein 12 (AHRD V3.3 *-* A0A1U8E178_CAPAN)	SG	SG	0	0	0	0	0	0	0.199	0.219	0.111
Solyc01g009580	SL4.0ch01	3790534	3792319	+	Terminal flower 1 (AHRD V3.3 *** A0A2Z4I2Q4_CITLI)	SG	SG	0	0	0	0	0	0	0	0	0
Solyc01g009590	SL4.0ch01	3793001	3794275	-	Stamen-specific protein FIL1 (AHRD V3.3 *** A0A2G3AJI0_CAPAN)	SG	SG	0	0	0	0	0	0	0	0	0
Solyc01g009600	SL4.0ch01	3795206	3799662	-	S-adenosyl-L-methionine-dependent methyltransferases superfamily protein (AHRD V3.3 *** A0A2U1NM08_ARTAN)	SG	SG	0	0	0	0	0	0	0	0	0
Solyc01g009610	SL4.0ch01	3804243	3808666	-	Protein phosphatase inhibitor 2-like (AHRD V3.3 *** A0A2K3NNM1_TRIPR)	SG	SG	7.971	7.802	7.219	10.771	10.253	9.806	10.552	13.256	10.335
Solyc01g009620	SL4.0ch01	3814762	3824482	+	Cleavage and polyadenylation specificity factor subunit 5 (AHRD V3.3 *** A0A2G2XQG1_CAPBA)	SG	SG	29.887	28.266	29.719	28.19	31.699	29.655	27.753	27.284	26.718
Solyc01g009630	SL4.0ch01	3827000	3835893	+	Cleavage and polyadenylation specificity factor subunit 5 (AHRD V3.3 *** A0A1U8G7I4_CAPAN)	SG	SG	44.124	42.018	43.474	56.128	53.402	51.091	41.481	39.304	40.078
Solyc01g009640	SL4.0ch01	3841889	3844640	-	Pectin lyase-like superfamily protein (AHRD V3.3 *** A0A2U1KXQ2_ARTAN)	SG	SG	0	0	0	0	0	0	0	0	0
Solyc01g009650	SL4.0ch01	3848874	3850430	+	MYB transcription factor (AHRD V3.3 *-* B4FNQ6_MAIZE)	MYB-related	TF	0	0	0	0	0	0	0	0	0
Solyc01g009660	SL4.0ch01	3858580	3861049	-	Low-temperature-induced 65 kDa protein (AHRD V3.3 *** A0A1J3DLF3_NOCCA)	SG	SG	0	0	0	12.512	2.384	7.32	0	0	0
Solyc01g009670	SL4.0ch01	3868920	3875235	-	Poly(A) polymerase I (AHRD V3.3 *** A0A1J3JYV1_NOCCA)	SG	SG	0.537	0.13	0.299	0.418	0.356	0.389	0.175	0.048	0.195
Solyc01g009690	SL4.0ch01	3933835	3936432	+	SC0A (AHRD V3.3 *** Q9ZS79_SOLLC)	SG	SG	0.572	0.721	0.546	0.831	0.632	0.719	0.056	0.185	0.062
Solyc01g009700	SL4.0ch01	3940228	3942519	+	NL0E (AHRD V3.3 *** Q9ZS81_SOLLC)	SG	SG	0.55	0.71	0.454	0.304	0.194	0.39	0	0.039	0
Solyc01g009705	SL4.0ch01	3942885	3943118	+	Unknown protein	SG	SG	0.364	0.706	0.347	0	0	0	0	0	0
Solyc01g009710	SL4.0ch01	3948566	3948907	+	Unknown protein	SG	SG	0	0	0	0	0.192	0.21	0	0	0
Solyc01g009720	SL4.0ch01	3960656	3961992	-	E3 ubiquitin protein ligase DRIP2 (AHRD V3.3 *-* A0A2I0WFP3_9ASPA)	SG	SG	0.44	0.355	0.629	0.152	0.389	0.354	0.143	0.315	0.638
Solyc01g009730	SL4.0ch01	4003641	4005263	-	protein TIFY 9-like (AHRD V3.3 *-* A0A2I4HSS0_9ROSI)	Tify	TF	0	0	0	0	0	0	0	0	0
Solyc01g009735	SL4.0ch01	4005996	4008396	-	protein TIFY 9-like (AHRD V3.3 *** XP_025884767.1)	Tify	TF	0	0	0	0	0	0	0	0	0
Solyc01g009740	SL4.0ch01	4059510	4066283	-	jasmonate-zim-domain protein 10 (AHRD V3.3 *-* AT5G13220.3)	Tify	TF	0	0	0	0	0	0	0	0	0
Solyc01g009750	SL4.0ch01	4082832	4087246	-	cysteine-rich and transmembrane domain-containing protein WIH2 (AHRD V3.3 *-* XP_004228441.1)	SG	SG	143.726	149.793	156.411	145.556	148.283	140.251	123.363	114.759	127.081
Solyc01g009760	SL4.0ch01	4099179	4101591	+	GRAM domain family protein (AHRD V3.3 *** A0A2U1NIK8_ARTAN)	SG	SG	8.066	4.477	6.723	3.086	6.302	4.693	5.515	9.691	6.474
Solyc01g009770	SL4.0ch01	4116219	4119372	-	ATP-dependent RNA helicase (AHRD V3.3 *** Q5HZ54_ARATH)	SG	SG	2.223	1.539	1.818	1.317	1.474	2.149	1.941	2.051	1.296
Solyc01g009780	SL4.0ch01	4164971	4168633	+	GSH-induced LITAF domain protein (AHRD V3.3 *** GILP_ARATH)	SG	SG	99.736	120.55	105.446	77.684	85.57	78.208	90.078	82.202	87.051
Solyc01g009790	SL4.0ch01	4219874	4220035	+	Unknown protein	SG	SG	0	0	0	0	0	0	0	0	0
Solyc01g009795	SL4.0ch01	4225151	4226610	+	Unknown protein	SG	SG	0	0	0	0	0	0	0	0	0
Solyc01g009810	SL4.0ch01	4230831	4234093	+	Leucine-rich repeat protein (AHRD V3.3 *** A5HKK5_TOBAC)	SG	SG	2.146	1.229	2.047	0.303	0.259	0.377	0	1.679	0
Solyc01g009820	SL4.0ch01	4239004	4245814	-	Hydroxyproline-rich glycoprotein family protein (AHRD V3.3 *** A0A1P8AYF9_ARATH)	SG	SG	27.915	25.633	26.966	25.36	25.237	26.231	24.967	25.352	22.904
Solyc01g009830	SL4.0ch01	4305974	4310292	+	Nucleotide/sugar transporter family protein (AHRD V3.3 *** A0A2U1NJJ9_ARTAN)	SG	SG	0.127	0	0.182	0.198	0.113	0.123	0.062	0.137	0.139
Solyc01g009840	SL4.0ch01	4320669	4322233	-	Transcription factor GRAS (AHRD V3.3 *-* A0A2U1QPG0_ARTAN)	GRAS	TF	0	0	0	0	0	0	0	0	0
Solyc01g009850	SL4.0ch01	4382978	4389502	+	hypothetical protein (AHRD V3.3 *-* AT1G27435.1)	SG	SG	9.99	10.637	10.261	10.967	11.098	10.717	10.343	8.899	9.991
Solyc01g009860	SL4.0ch01	4395991	4398006	-	NAC domain-containing protein (AHRD V3.3 *** A0A2K3LZ45_TRIPR)	NAC	TF	26.764	26.909	26.214	23.278	22.521	18.706	14.706	15.638	14.4
Solyc01g009870	SL4.0ch01	4417890	4422126	-	Glycerophosphodiester phosphodiesterase (AHRD V3.3 *** B6T3E4_MAIZE)	SG	SG	6.705	6.77	6.351	2.334	1.658	2.221	4.448	4.289	4.591
Solyc01g009880	SL4.0ch01	4426575	4428717	+	Exocyst subunit Exo70 family protein (AHRD V3.3 *** A0A1S6GXB5_TOBAC)	SG	SG	0	0	0	0	0	0	0	0	0
Solyc01g009890	SL4.0ch01	4438087	4438479	+	Glutaredoxin (AHRD V3.3 *** A0A2G9G4Q3_9LAMI)	SG	SG	0	0	0	0	0	0	0	0	0
Solyc01g009900	SL4.0ch01	4475210	4475684	+	Glutaredoxin (AHRD V3.3 *** A0A1R3H2Z3_COCAP)	SG	SG	0	0	0	0	0	0	0	0	0
Solyc01g009910	SL4.0ch01	4492867	4493229	+	Glutaredoxin (AHRD V3.3 *** A0A1R3H2Z3_COCAP)	SG	SG	0	0	0	0	0	0	0	0	0
Solyc01g009920	SL4.0ch01	4503085	4508313	-	Histidine kinase-, DNA gyrase B-, and HSP90-like ATPase family protein (AHRD V3.3 *** A0A1P8BEQ3_ARATH)	SG	SG	0.157	0.061	0.09	0.293	0.416	0.424	0.031	0.034	0.068
Solyc01g009930	SL4.0ch01	4536513	4538812	-	receptor-like protein 12 (AHRD V3.3 *** A0A1U8F9L9_CAPAN)	SG	SG	0.085	0.123	0	0.219	0.075	0.123	0.041	0	0
Solyc01g009940	SL4.0ch01	4557468	4560606	+	5-methylthioadenosine/S-adenosylhomocysteine deaminase (AHRD V3.3 *** A0A2V4VVN3_PAEBA)	SG	SG	0	0	0	0	0	0	0	0	0
Solyc01g009960	SL4.0ch01	4568646	4570140	-	Acyl-[acyl-carrier-protein] desaturase (AHRD V3.3 *** A0A2I4GZ93_9ROSI)	SG	SG	0.069	0	0	0	0	0	0	0	0
Solyc01g009970	SL4.0ch01	4589083	4593044	-	Hydrolase (AHRD V3.3 *** A0A2U1P3E1_ARTAN)	SG	SG	15.619	16.404	17.697	21.143	22.06	21.023	24.912	22.051	23.831
Solyc01g009975	SL4.0ch01	4597880	4598716	+	Retrovirus-related Pol polyprotein from transposon TNT 1-94 (AHRD V3.3 *-* A0A2K3MQ97_TRIPR)	SG	SG	0	0	0	0	0	0	0	0	0
Solyc01g009980	SL4.0ch01	4600725	4601261	+	Retrovirus-related Pol polyprotein from transposon TNT 1-94 (AHRD V3.3 *-* A0A2I0VMT6_9ASPA),Pfam:PF14223	SG	SG	0	0	0	0	0	0	0	0	0
Solyc01g009990	SL4.0ch01	4610206	4614220	+	Peptidyl-prolyl cis-trans isomerase (AHRD V3.3 *** A0A2G3DGA1_CAPCH)	SG	SG	95.72	95.832	98.414	112.096	110.262	111.524	109.622	105.921	113.937
Solyc01g010000	SL4.0ch01	4627341	4630952	-	ACT domain-containing protein (AHRD V3.3 *** A0A1Q3BTU5_CEPFO)	SG	SG	10.422	12.315	11.283	15.004	12.988	13.007	14.279	14.716	13.634
Solyc01g010020	SL4.0ch01	4676494	4677522	-	Calmodulin (AHRD V3.3 *** B6SJJ2_MAIZE)	SG	SG	4.261	5.459	4.202	5.018	5.556	5.864	3.602	5.596	4.243
Solyc01g010030	SL4.0ch01	4678594	4689309	-	Proline-rich receptor-like protein kinase PERK13 (AHRD V3.3 *-* A0A2G3AJ74_CAPAN)	RLK-Pelle_PERK-1	PK	3.116	2.75	3.619	1.728	2.564	2.087	2.263	2.988	1.846
Solyc01g010050	SL4.0ch01	4702917	4706551	+	S-adenosylmethionine decarboxylase 3	SG	SG	34.997	37.691	34.596	41.499	44.438	42.637	38.194	34.124	36.977
Solyc01g010060	SL4.0ch01	4706576	4707277	-	Unknown protein	SG	SG	63.839	62.371	63.414	31.838	34.169	34.177	24.332	18.91	25.912
Solyc01g010063	SL4.0ch01	4752017	4755275	-	Unknown protein	SG	SG	0	0	0	0.443	0	0.413	0	0	0
Solyc01g010065	SL4.0ch01	4772269	4773836	+	Serine/threonine-protein phosphatase 7 long form-like protein (AHRD V3.3 *-* A0A1J3IZ43_NOCCA)	SG	SG	0	0	0	0	0	0	0	0	0
Solyc01g010067	SL4.0ch01	4781961	4784340	-	Ty3/gypsy retrotransposon protein (AHRD V3.3 *** A0A2K3N0D4_TRIPR)	SG	SG	0	0	0	0	0	0.033	0	0	0
Solyc01g010080	SL4.0ch01	4823653	4833846	+	Potassium channel AKT1 (AHRD V3.3 *** A0A2G3AJ60_CAPAN)	SG	SG	0.907	1.521	0.932	0.651	1.08	0.27	0.034	0.788	0.038
Solyc01g150108	SL4.0ch01	4857816	4858722	+	Unknown protein	SG	SG	0	0	0	0	0	0	0	0	0
Solyc01g150109	SL4.0ch01	4860371	4861560	+	Unknown protein	SG	SG	0	0	0	0	0	0	0	0	0
Solyc01g150110	SL4.0ch01	4862579	4863052	+	Unknown protein	SG	SG	0	0	0	0	0	0	0	0	0
Solyc01g010130	SL4.0ch01	4891928	4896425	+	bHLH transcription factor 001	bHLH	TF	1.288	1.1	1.124	1.539	1.486	1.245	0.854	1.245	1.163
Solyc01g010140	SL4.0ch01	4904204	4905992	-	18S pre-ribosomal assembly protein gar2-like protein (AHRD V3.3 *** AT2G03810.7)	SG	SG	0	0	0	0	0	0	0	0	0
Solyc01g010150	SL4.0ch01	4961898	4965664	+	ACT domain-containing protein (AHRD V3.3 *** A0A2U1MM44_ARTAN)	SG	SG	11.295	11.567	11.655	17.173	19.69	17.949	12.972	11.937	12.68
Solyc01g010160	SL4.0ch01	4971077	4971610	-	Beta-glucosidase 34 (AHRD V3.3 *-* A0A2G3DFM9_CAPCH)	SG	SG	8.332	6.459	5.086	2.938	4.273	3.382	7.171	4.124	5.8
Solyc01g010170	SL4.0ch01	4976897	4977470	-	beta-glucosidase 40 (AHRD V3.3 --* XP_004228406.1)	SG	SG	10.867	15.23	11.66	6.439	8.579	6.752	7.781	8.143	8.021
Solyc01g010175	SL4.0ch01	4983712	4985170	+	Retrovirus-related Pol polyprotein from transposon TNT 1-94 (AHRD V3.3 *-* A0A2K3NZR4_TRIPR)	SG	SG	2.535	2.01	3.077	4.182	3.464	3.675	3.606	4.835	2.883
Solyc01g010180	SL4.0ch01	4998079	4999251	+	Unknown protein	SG	SG	1.341	1.641	1.548	6.148	5.867	5.594	3.658	5.012	5.451
Solyc01g010185	SL4.0ch01	5011016	5011914	+	Retrovirus-related Pol polyprotein from transposon TNT 1-94 (AHRD V3.3 *-* A0A2K3MSD0_TRIPR)	SG	SG	82.41	73.478	85.047	80.849	95.825	94.088	90.944	109.815	90.515
Solyc01g010210	SL4.0ch01	5014237	5014794	+	Unknown protein	SG	SG	0	0	0	0	0	0	0	0	0
Solyc01g010215	SL4.0ch01	5020096	5021082	+	UBN2 domain-containing protein (AHRD V3.3 *-* A0A1Q3DGW3_CEPFO)	SG	SG	8.13	6.445	9.164	8.601	13.071	10.16	10.28	11.134	10.452
Solyc01g010220	SL4.0ch01	5026275	5027106	+	Copia-like polyprotein/retrotransposon (AHRD V3.3 --* Q9FI33_ARATH)	SG	SG	6.7	4.674	5.197	6.947	7.425	9.325	6.203	7.401	4.373
Solyc01g010230	SL4.0ch01	5030951	5031613	-	MDIS1-interacting receptor like kinase 2 (AHRD V3.3 --* XP_024448779.1)	SG	SG	53.358	52.463	52.924	87.067	90.2	92.42	29.82	37.392	32.679
Solyc01g010240	SL4.0ch01	5052049	5054644	+	CRABS CLAW a	C2C2-YABBY	TF	0	0	0	0	0	0	0	0	0
Solyc01g010250	SL4.0ch01	5056918	5060327	-	6-phosphogluconolactonase (AHRD V3.3 *** B6U0H2_MAIZE)	SG	SG	33.447	40.935	40.175	20.966	23.616	21.713	30.331	25.582	28.374
Solyc01g010260	SL4.0ch01	5084760	5086957	+	Cytochrome 93A3 (AHRD V3.3 *** A0A1U8H5Z8_CAPAN)	SG	SG	0	0	0	0	0	0	0	0	0
Solyc01g010270	SL4.0ch01	5087161	5090180	-	Protein SPIRAL1 (AHRD V3.3 *** A0A2G3DFN1_CAPCH)	SG	SG	44.245	47.636	45.419	49.181	46.283	55.622	41.575	41.8	49.073
Solyc01g010280	SL4.0ch01	5103124	5104684	-	suppressor SRP40-like protein (AHRD V3.3 *-* AT2G03630.1)	SG	SG	0.058	0	0	0	0	0	0	0	0
Solyc01g010290	SL4.0ch01	5111545	5116036	-	Ureide permease (AHRD V3.3 *** A0A2R6PBP7_ACTCH)	SG	SG	7.087	6.21	5.525	8.851	8.065	7.505	7.504	8.786	7.575
Solyc01g010310	SL4.0ch01	5161311	5164972	-	Carbohydrate-binding X8 domain superfamily protein (AHRD V3.3 *** A0A1P8AZV6_ARATH)	SG	SG	2.806	4.032	1.846	1.505	1.54	1.029	0.852	3.228	1.368
Solyc01g010350	SL4.0ch01	5180587	5184702	-	triose phosphate/phosphate translocator, chloroplastic-like (AHRD V3.3 *** A0A2I4H880_9ROSI)	SG	SG	0.214	0.104	0.102	0.167	0.142	0.104	0.262	0.115	0.058
Solyc01g010360	SL4.0ch01	5198102	5201349	-	14-3-3 protein (AHRD V3.3 *** A0A200R871_9MAGN)	SG	SG	2.351	2.278	3.165	1.936	2.262	3.141	2.569	1.562	1.579
Solyc01g010365	SL4.0ch01	5215074	5216167	-	Unknown protein	SG	SG	0	0	0	0	0	0	0	0	0
Solyc01g010370	SL4.0ch01	5221858	5227603	-	S-adenosyl-L-methionine-dependent methyltransferases superfamily protein (AHRD V3.3 *** A0A2U1P6Q5_ARTAN)	SG	SG	1.381	1.209	0.988	1.514	1.315	1.643	0.753	0.771	0.895
Solyc01g010390	SL4.0ch01	5286148	5293163	+	Beta-glucosidase 34 (AHRD V3.3 *** A0A2G3DFM9_CAPCH)	SG	SG	9.497	10.768	10.674	8.5	16.098	12.798	5.704	5.682	4.158
Solyc01g010400	SL4.0ch01	5331742	5333067	-	RlpA-like double-psi beta-barrel domain-containing protein (AHRD V3.3 *** A0A2U1M803_ARTAN)	SG	SG	0	0	0	0	0	0	0	0	0
Solyc01g010405	SL4.0ch01	5335953	5337202	+	Plant transposase (Ptta/En/Spm family) (AHRD V3.3 *-* F4I6H5_ARATH)	SG	SG	0	0	0	0	0	0	0	0.137	0
Solyc01g010410	SL4.0ch01	5341250	5343598	+	Zinc finger protein (AHRD V3.3 *** A0A200PRD7_9MAGN)	C2H2	TF	3.765	4.139	4.225	3.281	4.169	3.333	4.394	5.175	4.749
Solyc01g010415	SL4.0ch01	5350190	5350984	-	Retrovirus-related Pol polyprotein from transposon TNT 1-94 (AHRD V3.3 *-* A0A2K3NZR4_TRIPR)	SG	SG	0	0	0	0	0	0	0	0	0
Solyc01g010420	SL4.0ch01	5364114	5364839	+	Actin cross-linking protein (DUF569) (AHRD V3.3 *** Q9XIF7_ARATH)	SG	SG	0.205	0.099	0	2.123	1.267	1.484	0.1	0.11	0
Solyc01g010430	SL4.0ch01	5369023	5372548	+	Actin cross-linking protein, putative (DUF569) (AHRD V3.3 *** Q8GXC9_ARATH)	SG	SG	91.184	107.067	87.733	35.528	42.102	34.966	50.052	72.7	41.493
Solyc01g010440	SL4.0ch01	5372510	5378328	-	Glycine-rich protein (AHRD V3.3 *** Q9LFX8_ARATH)	SG	SG	42.168	41.388	40.629	44.86	42.18	42.942	37.963	36.274	34.847
Solyc01g010460	SL4.0ch01	5386872	5389213	+	5'-AMP-activated protein kinase subunit beta-2 (AHRD V3.3 *** A0A1J3EBW5_NOCCA)	SG	SG	4.74	5.104	5.677	5.571	4.611	5.956	5.769	4.817	4.698
Solyc01g010470	SL4.0ch01	5392165	5395104	+	5'-AMP-activated protein kinase subunit beta-2 (AHRD V3.3 *-* A0A1J3HGR2_NOCCA)	SG	SG	6.313	5.383	6.181	6.284	6.177	6.752	6.256	5.343	6.226
Solyc01g010480	SL4.0ch01	5395670	5399154	-	Protein TWIN LOV 1 (AHRD V3.3 *** A0A2G3AIG6_CAPAN)	SG	SG	47.878	42.109	44.92	50.136	49.426	48.242	58.072	61.535	57.995
Solyc01g010490	SL4.0ch01	5403494	5405483	-	Cytochrome P450 (AHRD V3.3 *** A0A2U1NH79_ARTAN)	SG	SG	42.734	40.144	41.401	45.463	46.841	45.202	53.779	53.214	55.086
Solyc01g150111	SL4.0ch01	5445539	5449188	+	Unknown protein	SG	SG	16.046	19.913	18.796	35.907	29.498	30.747	35.93	34.381	40.116
Solyc01g150112	SL4.0ch01	5458663	5460001	+	Retrovirus-related Pol polyprotein from transposon TNT 1-94 (AHRD V3.3 *-* A0A2I0VJ33_9ASPA)	SG	SG	0	0	0	0	0	0	0	0.173	0
Solyc01g010500	SL4.0ch01	5484287	5488307	-	EIN3-binding F-box protein 1 (AHRD V3.3 *-* A0A2G2WKD4_CAPBA)	SG	SG	0	0	0	0	0	0.057	0	0	0
Solyc01g010510	SL4.0ch01	5546694	5548492	-	Pentatricopeptide repeat-containing protein, mitochondrial (AHRD V3.3 *** A0A2G2X910_CAPBA)	SG	SG	1.776	1.561	1.97	1.671	1.352	1.837	1.657	1.111	1.438
Solyc01g010520	SL4.0ch01	5575192	5582765	+	Helicase with zinc finger protein (AHRD V3.3 *** B3H5Y3_ARATH)	SG	SG	0.694	0.807	0.75	0.672	0.409	0.85	0.588	0.847	0.302
Solyc01g010530	SL4.0ch01	5586241	5587710	-	Sugar transporter protein 5	SG	SG	0	0	0	0	0	0	0	0	0
Solyc01g010540	SL4.0ch01	5590985	5593796	+	40S ribosomal protein S9 (AHRD V3.3 *** A0A1U8EPE0_CAPAN)	SG	SG	38.786	39.888	39.188	54.039	53.093	46.458	38.476	38.235	33.563
Solyc01g010550	SL4.0ch01	5595500	5596184	-	Unknown protein	SG	SG	0	0	0	0	0	0	0	0	0
Solyc01g010570	SL4.0ch01	5618625	5623428	-	Mucin-related protein (AHRD V3.3 *** A0A2U1LU51_ARTAN)	SG	SG	22.651	25.825	22.411	25.943	25.709	25.597	18.736	22.493	20.288
Solyc01g010580	SL4.0ch01	5628029	5630955	+	40S ribosomal protein S9 (AHRD V3.3 *** A0A1U8EPE0_CAPAN)	SG	SG	100.626	104.442	100.938	90.514	94.51	92.743	82.711	85.079	82.73
Solyc01g010590	SL4.0ch01	5632492	5638269	+	Peptidyl-prolyl cis-trans isomerase (AHRD V3.3 *** A0A1U8HBC6_CAPAN)	SG	SG	22.834	22.548	20.669	26.469	25.271	28.115	24.892	21.205	23.415
Solyc01g010600	SL4.0ch01	5644667	5648051	-	Homeobox-leucine zipper protein HOX21 (AHRD V3.3 *** A0A1U8ELC5_CAPAN)	HB-HD-ZIP	TF	0	0	0	0	0	0	0	0	0
Solyc01g010640	SL4.0ch01	5682950	5683902	+	NAD(P)-linked oxidoreductase superfamily protein (AHRD V3.3 *** Q949S6_ARATH)	SG	SG	23.084	22.216	22.538	67.608	58.684	59.02	38.364	38.013	39.956
Solyc01g010650	SL4.0ch01	5692076	5697687	-	UDP-galactose UDP-glucose transporter 3-like protein (AHRD V3.3 *** A0A2K3NS07_TRIPR)	SG	SG	34.498	33.276	35.593	34.692	34.335	34.404	33.688	35.436	37.584
Solyc01g010660	SL4.0ch01	5710860	5717490	+	Protein kinase 2B, chloroplastic (AHRD V3.3 *** A0A2G3AIH7_CAPAN)	RLK-Pelle_RLCK-VIIa-2	PK	69.303	79.423	62.744	25.298	27.26	26.825	56.423	62.295	48.85
Solyc01g010670	SL4.0ch01	5728932	5730267	+	Unknown protein	SG	SG	0	0	0.229	0	0	0	0	0	0
Solyc01g010690	SL4.0ch01	5741531	5743048	+	Quinoprotein alcohol dehydrogenase-like superfamily (AHRD V3.3 *** A0A2U1NBT6_ARTAN)	SG	SG	0.065	0.126	0.124	0	0.23	0.126	0.191	0.07	0
Solyc01g010700	SL4.0ch01	5763114	5767831	-	SNF1-related protein kinase regulatory subunit gamma-1-like (AHRD V3.3 *** A0A2G3DFN0_CAPCH)	SG	SG	21.138	21.174	21.183	27.883	30.229	29.017	23.349	20.697	21.225
Solyc01g010705	SL4.0ch01	5771465	5776776	-	Retrovirus-related Pol polyprotein from transposon TNT 1-94 (AHRD V3.3 *-* A0A2K3NZR4_TRIPR)	SG	SG	0	0	0	0	0	0	0	0	0
Solyc01g010710	SL4.0ch01	5777200	5782957	-	Carboxypeptidase (AHRD V3.3 *** A0A2I4FWA2_9ROSI)	SG	SG	0	0	0	0	0	0	0	0	0
Solyc01g010720	SL4.0ch01	5784049	5796268	-	Carboxypeptidase (AHRD V3.3 *** A0A2I4FWA2_9ROSI)	SG	SG	0	0	0	0	0	0	0	0	0
Solyc01g010740	SL4.0ch01	5814620	5818592	-	Pectate lyase (AHRD V3.3 *** A0A2G3DIQ3_CAPCH)	SG	SG	0	0	0	0	0	0	0	0	0
Solyc01g010750	SL4.0ch01	5819884	5825047	-	Ricin B lectin domain (AHRD V3.3 *-* A0A200Q0G6_9MAGN)	SG	SG	348.063	337.42	365.504	338.427	324.405	337.561	377.774	399.791	364.823
Solyc01g010755	SL4.0ch01	5844346	5845435	+	Serine/threonine-protein phosphatase 7 long form-like protein (AHRD V3.3 *-* A0A1J3IZ43_NOCCA)	SG	SG	0	0	0.071	0.233	0	0	0.22	0.081	0.163
Solyc01g010760	SL4.0ch01	5858971	5863067	+	Mitochondrial outer membrane protein porin (AHRD V3.3 *** A0A2K3KY08_TRIPR)	SG	SG	167.666	169.896	180.449	264.75	258.032	261.992	193.924	190.584	197.648
Solyc01g010780	SL4.0ch01	5868735	5875193	-	Protein kinase superfamily protein (AHRD V3.3 *** A0A2U1NYF7_ARTAN)	RLK-Pelle_RLCK-VIIa-2	PK	23.947	23.006	22.98	27.283	25.456	26.444	24.932	26.583	23.321
Solyc01g010785	SL4.0ch01	5940041	5940538	+	Retrovirus-related Pol polyprotein from transposon TNT 1-94 (AHRD V3.3 *-* A0A2I0VDL0_9ASPA)	SG	SG	0	0	0	0	0	0	0	0	0
Solyc01g010810	SL4.0ch01	6241727	6246288	-	Ran-interacting Mog1 protein (AHRD V3.3 *** A0A200QSC1_9MAGN)	SG	SG	12.743	11.848	12.365	13.443	12.766	12.815	10.085	12.443	12.339
Solyc01g010820	SL4.0ch01	6253773	6261096	+	Cullin (AHRD V3.3 *** A0A2U1PKA1_ARTAN)	SG	SG	21.193	20.714	21.193	25.28	24.047	25.141	19.774	21.133	21.249
Solyc01g010830	SL4.0ch01	6262145	6270528	-	Haloacid dehalogenase-like hydrolase-like protein (AHRD V3.3 *** Q6Z026_ORYSJ),Pfam:PF13419	SG	SG	30.93	30.338	30.707	28.27	30.258	29.467	30.93	32.532	33.851
Solyc01g010840	SL4.0ch01	6312144	6312377	+	Unknown protein	SG	SG	0	0	0	0	0	0	0	0	0
Solyc01g010860	SL4.0ch01	6333734	6338148	+	Sphinganine C(4)-monooxygenase 1 (AHRD V3.3 *** A0A2G3DFM4_CAPCH)	SG	SG	19.439	19.493	20.74	24.565	24.584	22.765	18.348	18.047	17.457
Solyc01g010870	SL4.0ch01	6339590	6346724	-	S-adenosyl-L-methionine-dependent methyltransferases superfamily protein (AHRD V3.3 *** A0A2U1LK68_ARTAN)	SG	SG	127.046	123.189	133.233	134.508	137.282	138.068	129.317	125.874	125.563
Solyc01g010880	SL4.0ch01	6348476	6353692	-	RING/FYVE/PHD zinc finger superfamily protein (AHRD V3.3 *** A0A2U1NXA0_ARTAN)	SG	SG	8.613	11.494	11.363	6.097	5.746	6.53	8.777	10.045	7.349
Solyc01g010890	SL4.0ch01	6375030	6379982	+	Expansin (AHRD V3.3 *** K4ATT2_SOLLC)	SG	SG	0	0	0	0	0	0	0	0	0
Solyc01g010900	SL4.0ch01	6386385	6391425	-	Cytochrome P450 (AHRD V3.3 *** A0A200QEP7_9MAGN)	SG	SG	0	0	0	0	0	0	0	0	0
Solyc01g010910	SL4.0ch01	6466320	6469538	+	MYB transcription factor (AHRD V3.3 *-* A0A0U3IU11_MESCR)	MYB	TF	0	0	0	0	0	0	0	0	0
Solyc01g010920	SL4.0ch01	6472821	6473925	-	O-fucosyltransferase (AHRD V3.3 *-* A0A2P5G0B7_TREOI)	SG	SG	0.797	1.123	0.76	0.901	1.793	0.7	0.567	0.546	0.315
Solyc01g010930	SL4.0ch01	6482615	6496063	-	O-fucosyltransferase family protein (AHRD V3.3 *** A0A2U1NIF6_ARTAN)	SG	SG	1.222	1.036	1.093	0.95	1.621	1.403	0.971	1.233	0.914
Solyc01g010940	SL4.0ch01	6526986	6532615	+	Transmembrane emp24 domain-containing protein p24delta7 (AHRD V3.3 *** A0A2G3AIH0_CAPAN)	SG	SG	43.445	44.733	42.84	51.532	54.407	52.223	48.385	46.985	50.378
Solyc01g010950	SL4.0ch01	6533946	6546350	-	MAP kinase kinase kinase 2	TKL-Pl-5	PK	18.303	17.019	17.301	21.448	22.027	19.991	16.977	17.222	18.883
Solyc01g010960	SL4.0ch01	6638330	6638689	+	60S ribosomal protein L35-like (AHRD V3.3 *-* A0A2I4GBA7_9ROSI)	SG	SG	0	0	0	0.249	0	0	0	0	0.262
Solyc01g010970	SL4.0ch01	6660592	6664618	+	Argonaute7	SG	SG	0.584	0.52	0.445	0.726	0.64	0.609	0.434	0.578	0.61
Solyc01g010990	SL4.0ch01	6887304	6888834	+	Son of sevenless protein (AHRD V3.3 *** Q9LQY7_ARATH)	SG	SG	16.214	19.662	19.77	13.491	14.508	15.812	15.667	14.155	16.686
Solyc01g011000	SL4.0ch01	6895222	6898379	-	Eukaryotic translation initiation factor 5A (AHRD V3.3 *** A0A1U8HES8_CAPAN)	SG	SG	200.281	204.896	204.1	227.825	228.82	231.508	192.205	173.458	180.236
Solyc01g011005	SL4.0ch01	6926622	6926966	-	Retrovirus-related Pol polyprotein from transposon TNT 1-94 (AHRD V3.3 *-* A0A2I0VJ33_9ASPA)	SG	SG	0	0	0	0	0	0	0	0	0
Solyc01g011020	SL4.0ch01	6990547	6990705	-	Unknown protein	SG	SG	0	0	0	0	0	0	0	0	0
Solyc01g011030	SL4.0ch01	7044405	7045642	+	RING/U-box superfamily protein (AHRD V3.3 *** A0A2K3MXG0_TRIPR)	SG	SG	23.653	21.465	23.705	24.217	24.737	24.66	22.898	20.541	22.333
Solyc01g011040	SL4.0ch01	7051209	7058142	-	Leucine-rich repeat receptor-like protein kinase (AHRD V3.3 *** A0A2R6RFK8_ACTCH)	SG	SG	64.135	61.587	61.447	52.559	56.117	53.864	63.899	64.824	60.882
Solyc01g011050	SL4.0ch01	7062733	7064829	+	leucine rich repeat protein	SG	SG	0	0	0	0	0	0	0	0.056	0
Solyc01g011060	SL4.0ch01	7079131	7079466	-	Maturase (AHRD V3.3 *-* O79414_SOLTU)	SG	SG	0	0	0	0	0	0	0	0	0
Solyc01g011070	SL4.0ch01	7199571	7199741	-	Unknown protein	SG	SG	0	0	0	0	0	0	0	0	0
Solyc01g011080	SL4.0ch01	7629314	7629853	-	Unknown protein	SG	SG	15.002	11.469	13.258	14.415	12.778	14.766	10.634	13.624	12.276
Solyc01g011090	SL4.0ch01	7647720	7660004	+	Phospholipid-transporting ATPase (AHRD V3.3 *-* A0A1U8GCQ9_CAPAN)	SG	SG	28.902	31.327	33.288	28.113	26.934	26.806	30.247	29.59	29.236
Solyc01g011100	SL4.0ch01	7660193	7675785	+	Phospholipid-transporting ATPase (AHRD V3.3 *** A0A1U8GCQ9_CAPAN)	SG	SG	44.677	43.247	46.235	44.245	42.646	44.262	44.918	42.785	40.993
Solyc01g011105	SL4.0ch01	7704510	7706220	+	CLAVATA3/ESR (CLE)-related protein 25-like (AHRD V3.3 *-* A0A2I4EI69_9ROSI)	SG	SG	1.188	0.493	1.133	0.352	0.75	1.148	0.664	0.913	0.923
Solyc01g011110	SL4.0ch01	7706806	7707003	+	Unknown protein	SG	SG	0	0	0	0	0	0	0	0	0
Solyc01g011113	SL4.0ch01	7722018	7722434	+	Retrovirus-related Pol polyprotein from transposon TNT 1-94 (AHRD V3.3 *-* A0A2I0VJ33_9ASPA)	SG	SG	0	0	0	0	0	0	0	0	0
Solyc01g011115	SL4.0ch01	7891214	7892394	-	aspartic proteinase-like protein 2 (AHRD V3.3 *-* A0A1S4D538_TOBAC)	SG	SG	0	0	0	0	0	0	0	0	0
Solyc01g011117	SL4.0ch01	8019700	8021057	-	protein TIFY 9-like (AHRD V3.3 --* XP_025884767.1)	SG	SG	0	0	0	0	0	0	0	0	0
Solyc01g011170	SL4.0ch01	8048675	8053485	-	Unknown protein	SG	SG	0	0	0	0	0	0	0	0	0
Solyc01g150113	SL4.0ch01	8105154	8108815	-	protein TIFY 9-like (AHRD V3.3 *** XP_025884767.1)	Tify	TF	0	0	0	0	0	0	0	0	0
Solyc01g011180	SL4.0ch01	8110037	8110225	-	Sec1 family domain-containing protein MIP3 (AHRD V3.3 *-* A0A2G2VRM5_CAPBA)	SG	SG	0	0	0	0	0.348	0	0	0	0
Solyc01g011190	SL4.0ch01	8116182	8116370	-	Sec1 family domain-containing protein MIP3 (AHRD V3.3 *-* A0A2G3BC24_CAPCH)	SG	SG	0	0	0	0	0	0	0	0	0
Solyc01g011200	SL4.0ch01	8176561	8177753	-	aspartic proteinase-like protein 2 (AHRD V3.3 *-* A0A1S4D538_TOBAC)	SG	SG	1.515	1.663	1.348	0.733	0.714	0.976	0.593	1.304	0.879
Solyc01g011220	SL4.0ch01	8182752	8184822	-	Aspartic proteinase-like protein 2 (AHRD V3.3 *-* A0A1J6IK01_NICAT)	SG	SG	1.457	2.39	2.031	0.93	1.883	1.409	1.316	1.086	1.219
Solyc01g011230	SL4.0ch01	8195048	8196808	-	Eukaryotic aspartyl protease family protein (AHRD V3.3 *-* Q0WQ50_ARATH)	SG	SG	1.032	1.5	3.692	3.746	2.738	2.993	2.019	1.666	2.526
Solyc01g011260	SL4.0ch01	8272998	8273693	-	Aspartic proteinase-like protein 2 (AHRD V3.3 *-* A0A1J6IK01_NICAT)	SG	SG	0	0	0	0	0	0	0	0	0
Solyc01g011270	SL4.0ch01	8277470	8277983	-	Aspartic proteinase-like protein 2 (AHRD V3.3 *-* A0A1J6IK01_NICAT)	SG	SG	0	0	0	0	0	0	0	0	0
Solyc01g011273	SL4.0ch01	8322692	8323279	+	Unknown protein	SG	SG	0	0	0	0	0	0	0	0	0
Solyc01g011277	SL4.0ch01	8382857	8385349	+	High mobility group B protein 10 (AHRD V3.3 *-* A0A2G2X5K3_CAPBA)	SG	SG	0	0	0	0	0.085	0	0	0	0
Solyc01g011300	SL4.0ch01	8502440	8502979	-	Aspartic proteinase-like protein 2 (AHRD V3.3 *-* A0A1J6IK01_NICAT)	SG	SG	0	0	0	0	0	0	0	0	0
Solyc01g011310	SL4.0ch01	8604870	8610394	-	aspartic proteinase-like protein 2 (AHRD V3.3 *-* A0A1S4C1I7_TOBAC)	SG	SG	0	0	0	0	0	0	0	0	0
Solyc01g011320	SL4.0ch01	8674703	8675737	-	aspartic proteinase-like protein 2 (AHRD V3.3 *-* A0A1S4D538_TOBAC)	SG	SG	0	0	0	0	0	0	0	0	0
Solyc01g011330	SL4.0ch01	8685608	8687608	-	Aspartic proteinase-like protein 2 (AHRD V3.3 *-* A0A1J6IK01_NICAT)	SG	SG	0	0	0	0	0	0	0	0	0
Solyc01g150114	SL4.0ch01	8702864	8710405	-	Eukaryotic aspartyl protease family protein (AHRD V3.3 --* AT1G08210.2)	SG	SG	0	0	0	0	0	0	0	0	0
Solyc01g150115	SL4.0ch01	8706990	8707349	+	Retrovirus-related Pol polyprotein from transposon TNT 1-94 (AHRD V3.3 *-* A0A2I0VJ33_9ASPA)	SG	SG	0	0	0	0.428	0	0	0	0	0
Solyc01g011340	SL4.0ch01	8721710	8728084	+	protein phosphatase 2A catalytic subunit 2	SG	SG	47.718	47.503	46.095	47.994	50.433	49.404	47.733	45.208	47.171
Solyc01g011350	SL4.0ch01	8728804	8739466	-	DUF3755 domain-containing protein (AHRD V3.3 *** A0A1Q3D9X4_CEPFO)	SG	SG	46.326	40	45.033	50.545	52.524	49.995	42.353	39.908	37.292
Solyc01g011352	SL4.0ch01	8771503	8772004	-	Retrovirus-related Pol polyprotein from transposon TNT 1-94 (AHRD V3.3 *-* A0A2I0WBP1_9ASPA)	SG	SG	0	0	0	0	0	0	0	0	0
Solyc01g011354	SL4.0ch01	8772029	8772296	-	Retrovirus-related Pol polyprotein from transposon TNT 1-94 (AHRD V3.3 *-* A0A2I0WDP9_9ASPA)	SG	SG	0	0	0	0	0	0	0	0	0
Solyc01g011356	SL4.0ch01	8773339	8774139	-	Retrovirus-related Pol polyprotein from transposon TNT 1-94 (AHRD V3.3 *-* A0A2G2W4T7_CAPBA)	SG	SG	0	0	0	0	0	0	0	0	0
Solyc01g011358	SL4.0ch01	8779074	8780233	-	Retrovirus-related Pol polyprotein from transposon TNT 1-94 (AHRD V3.3 *-* A0A2I0WP97_9ASPA)	SG	SG	0	0	0	0	0	0	0	0	0
Solyc01g011390	SL4.0ch01	8796967	8797812	-	basic-leucine zipper transcription factor A (AHRD V3.3 *-* XP_021809091.1)	SG	SG	0	0	0	0.091	0	0	0	0	0
Solyc01g011410	SL4.0ch01	9046338	9046553	-	NAD(P)H-quinone oxidoreductase subunit H, chloroplastic (AHRD V3.3 *-* A0A1U8QCJ3_CAPAN)	SG	SG	0	0	0	0	0	0	0	0	0
Solyc01g011413	SL4.0ch01	9080643	9083659	+	Unknown protein	SG	SG	0.082	0.319	0.471	0.256	0.146	0.08	0.161	0.177	0.179
Solyc01g011417	SL4.0ch01	9142814	9145371	-	Photosystem II CP47 reaction center protein (AHRD V3.3 *-* A0A140JZJ0_GYMST)	SG	SG	0	0	0	0.483	0	0	0	0	0
Solyc01g011430	SL4.0ch01	9258050	9260481	-	O-acyltransferase WSD1-like (AHRD V3.3 *** A0A2I4EG31_9ROSI)	SG	SG	0.043	0.082	0.041	6.176	1.129	4.564	0.125	0	0.093
Solyc01g011435	SL4.0ch01	9273822	9274738	+	Defensin-like protein 1 (AHRD V3.3 *** A0A1U8FEJ7_CAPAN),Pfam:PF00304	SG	SG	0	0	0	0	0	0	0	0	0
Solyc01g011460	SL4.0ch01	9320849	9322496	-	Unknown protein	SG	SG	0	0	0	0	0	0	0	0	0
Solyc01g011465	SL4.0ch01	9340901	9351535	-	Unknown protein	SG	SG	0	0	0	0	0	0	0.12	0	0
Solyc01g011470	SL4.0ch01	9380677	9380958	-	Kirola (AHRD V3.3 *-* A0A2U1MSV5_ARTAN)	SG	SG	0	0	0	0	0	0	0	0	0
Solyc01g011480	SL4.0ch01	9420407	9420664	-	Photosystem II CP43 reaction center protein (AHRD V3.3 *-* A0A2G2VUH1_CAPBA)	SG	SG	0	0	0	0	0	0	0	0	0
Solyc01g011490	SL4.0ch01	9432857	9433757	+	O-acyltransferase WSD1-like (AHRD V3.3 *-* A0A2I4EG31_9ROSI)	SG	SG	0	0	0	0	0	0	0	0	0
Solyc01g011495	SL4.0ch01	9462248	9463508	-	Defensin-like protein 1 (AHRD V3.3 *** A0A1U8FEJ7_CAPAN),Pfam:PF00304	SG	SG	0	0.107	0	0	0	0	0	0	0
Solyc01g011500	SL4.0ch01	9481042	9481239	-	Unknown protein	SG	SG	0	0	0	0	0	0	0	0	0
Solyc01g011510	SL4.0ch01	9568617	9579715	+	Aldehyde dehydrogenase (AHRD V3.3 *** A0A200Q0A3_9MAGN)	SG	SG	19.68	19.293	19.124	28.043	29.071	31.285	27.67	23.318	29.164
Solyc01g011520	SL4.0ch01	9593293	9594228	-	Endoribonuclease Dicer-like protein 2 (AHRD V3.3 *-* A0A2G2Y661_CAPAN)	SG	SG	0	0	0	0	0	0	0	0	0
Solyc01g011530	SL4.0ch01	9594627	9595573	+	Endoribonuclease Dicer-like protein 2 (AHRD V3.3 *-* A0A2G2Y661_CAPAN)	SG	SG	0	0	0	0	0	0	0	0	0
Solyc01g011540	SL4.0ch01	9614796	9615177	-	Endoribonuclease Dicer-like protein 2 (AHRD V3.3 *-* A0A2G2Y661_CAPAN)	SG	SG	0	0	0	0	0	0	0	0	0
Solyc01g012540	SL4.0ch01	9665413	9665595	-	Endoribonuclease Dicer-like protein 2 (AHRD V3.3 *-* A0A2G2Y661_CAPAN)	SG	SG	0	0	0	0	0	0	0	0	0
Solyc01g012550	SL4.0ch01	9681622	9681915	+	Endoribonuclease Dicer-like protein 2 (AHRD V3.3 *-* A0A2G3B0Q1_CAPCH)	SG	SG	0	0	0	0	0	0	0	0	0
Solyc01g012560	SL4.0ch01	9699527	9699685	+	Endoribonuclease Dicer-like protein 2 (AHRD V3.3 *-* A0A2G3B0Q1_CAPCH)	SG	SG	0	0	0	0	0	0	0	0	0
Solyc01g012570	SL4.0ch01	9719147	9720472	-	Endoribonuclease Dicer-like protein 2 (AHRD V3.3 *-* A0A2G2Y661_CAPAN)	SG	SG	0	0	0	0	0	0	0	0	0
Solyc01g012580	SL4.0ch01	9739597	9739963	-	Endoribonuclease Dicer-like protein 2 (AHRD V3.3 *-* A0A2G2Y661_CAPAN)	SG	SG	0	0	0	0	0	0	0	0.627	0
Solyc01g012585	SL4.0ch01	9764008	9764497	-	Retrovirus-related Pol polyprotein from transposon TNT 1-94 (AHRD V3.3 *-* A0A2I0VHP9_9ASPA)	SG	SG	0	0	0	0	0	0	0	0	0
Solyc01g012590	SL4.0ch01	9773802	9775543	-	Endoribonuclease Dicer-like protein 2 (AHRD V3.3 *-* A0A2G3B0R0_CAPCH)	SG	SG	0	0	0	0	0	0	0	0	0
Solyc01g012610	SL4.0ch01	9783357	9783566	+	Endoribonuclease Dicer-like protein 2 (AHRD V3.3 *-* A0A2G2VE65_CAPBA)	SG	SG	0	0	0	0	0	0	0	0	0
Solyc01g012650	SL4.0ch01	9850281	9850773	-	Endoribonuclease Dicer-like protein 2 (AHRD V3.3 *-* A0A2G2Y661_CAPAN)	SG	SG	0	0	0	0	0	0	0	0	0
Solyc01g012670	SL4.0ch01	9866304	9867253	-	Endoribonuclease Dicer-like protein 2 (AHRD V3.3 *-* A0A2G2Y661_CAPAN)	SG	SG	0	0	0	0	0	0	0	0	0
Solyc01g012680	SL4.0ch01	9867652	9867861	+	Endoribonuclease Dicer-like protein 2 (AHRD V3.3 *-* A0A2G3B0Q1_CAPCH)	SG	SG	0	0	0	0	0	0	0	0	0
Solyc01g012690	SL4.0ch01	9900254	9901258	-	receptor-like protein 12 (AHRD V3.3 *-* A0A1U8DTH8_CAPAN)	SG	SG	0	0	0	0.225	0	0	0	0	0
Solyc01g012700	SL4.0ch01	9909361	9913814	+	Aldehyde dehydrogenase (AHRD V3.3 *** A0A200Q0A3_9MAGN)	SG	SG	0	0	0	0	0	0	0	0	0
Solyc01g012720	SL4.0ch01	9975037	9975231	-	Endoribonuclease Dicer-like protein 2 (AHRD V3.3 *-* A0A2G2VE75_CAPBA)	SG	SG	0	0	0	0	0	0	0	0	0
Solyc01g012730	SL4.0ch01	10005253	10005462	-	Endoribonuclease Dicer-like protein 2 (AHRD V3.3 *-* A0A2G3B0R0_CAPCH)	SG	SG	0	0	0	0	0	0	0	0	0
Solyc01g012740	SL4.0ch01	10047974	10048841	-	Endoribonuclease Dicer-like protein 2 (AHRD V3.3 *-* A0A2G2Y661_CAPAN)	SG	SG	0	0	0	0	0	0	0	0	0
Solyc01g012750	SL4.0ch01	10101037	10101342	+	Aldehyde dehydrogenase (AHRD V3.3 *-* A0A1Q3AVW5_CEPFO)	SG	SG	0	0	0	0	0	0	0	0	0
Solyc01g012760	SL4.0ch01	10106292	10109848	+	Aldehyde dehydrogenase (AHRD V3.3 *-* A0A200Q0A3_9MAGN)	SG	SG	0	0	0	0	0.105	0	0	0.128	0
Solyc01g013760	SL4.0ch01	10177661	10178030	-	Endoribonuclease Dicer-like protein 2 (AHRD V3.3 *-* A0A2G2Y661_CAPAN)	SG	SG	0	0	0	0	0	0	0	0	0
Solyc01g013780	SL4.0ch01	10189076	10189363	-	Endoribonuclease Dicer-like protein 2 (AHRD V3.3 *-* A0A2G2Y661_CAPAN)	SG	SG	0	0	0	0	0	0	0	0	0
Solyc01g013790	SL4.0ch01	10190609	10190878	+	Endoribonuclease Dicer-like protein 2 (AHRD V3.3 *-* A0A2G3B0Q1_CAPCH)	SG	SG	0	0	0	0	0	0	0	0	0
Solyc01g013810	SL4.0ch01	10214481	10214690	+	Endoribonuclease Dicer-like protein 2 (AHRD V3.3 *-* A0A2G3B0Q1_CAPCH)	SG	SG	0	0	0	0	0	0	0	0	0
Solyc01g013820	SL4.0ch01	10237765	10238091	+	endoribonuclease Dicer homolog 2 (AHRD V3.3 --* XP_006428678.1)	SG	SG	0	0	0	0	0	0	0	0	0
Solyc01g013840	SL4.0ch01	10246992	10247339	-	Endoribonuclease Dicer-like protein 2 (AHRD V3.3 *-* A0A2G2Y661_CAPAN)	SG	SG	0	0	0	0	0	0	0	0	0
Solyc01g013850	SL4.0ch01	10289512	10290368	-	Endoribonuclease Dicer-like protein 2 (AHRD V3.3 *-* A0A2G3B0R0_CAPCH)	SG	SG	0	0	0	0	0	0	0	0	0
Solyc01g013860	SL4.0ch01	10290707	10290976	+	Endoribonuclease Dicer-like protein 2 (AHRD V3.3 *-* A0A2G2VE65_CAPBA)	SG	SG	0	0	0	0	0	0	0	0	0
Solyc01g013870	SL4.0ch01	10322027	10322263	-	receptor-like protein 12 (AHRD V3.3 *-* A0A1U7XMD6_NICSY)	SG	SG	0	0	0	0	0	0	0	0	0
Solyc01g013880	SL4.0ch01	10322437	10323141	-	receptor-like protein 12 (AHRD V3.3 *-* A0A1U8DTH8_CAPAN)	SG	SG	0	0.185	0	0	0	0	0	0	0
Solyc01g013883	SL4.0ch01	10340665	10348944	+	Aldehyde dehydrogenase (AHRD V3.3 *-* A0A218WKY9_PUNGR)	SG	SG	0	0	0	0	0	0	0	0	0
Solyc01g013887	SL4.0ch01	10380556	10381475	+	Unknown protein	SG	SG	0	0	0	0	0	0	0	0	0
Solyc01g013890	SL4.0ch01	10384515	10395910	+	Aldehyde dehydrogenase (AHRD V3.3 *** A0A200Q0A3_9MAGN)	SG	SG	0	0	0	0	0	0	0	0	0
Solyc01g013910	SL4.0ch01	10417326	10419212	-	Endoribonuclease Dicer 2b (AHRD V3.3 *-* A0A164W6J8_SOLLC)	SG	SG	0	0	0	0	0	0	0	0	0
Solyc01g013920	SL4.0ch01	10465915	10466754	-	Endoribonuclease Dicer-like protein 2 (AHRD V3.3 *-* A0A2G2Y661_CAPAN)	SG	SG	0	0	0	0	0	0	0	0	0
Solyc01g013930	SL4.0ch01	10468018	10468215	+	Endoribonuclease Dicer-like protein 2 (AHRD V3.3 *-* A0A2G3B0Q1_CAPCH)	SG	SG	0	0	0	0	0	0	0	0	0
Solyc01g013950	SL4.0ch01	10535538	10536607	-	Endoribonuclease Dicer-like protein 2 (AHRD V3.3 *-* A0A2G2Y661_CAPAN)	SG	SG	0	0	0	0	0	0	0	0	0
Solyc01g013970	SL4.0ch01	10635971	10636228	-	Plastid transcriptionally active 3 (AHRD V3.3 *-* F4J3M2_ARATH)	SG	SG	0	0	0	0	0	0	0	0	0
Solyc01g013975	SL4.0ch01	10657321	10666787	-	Unknown protein	SG	SG	0.352	0.256	0	0.365	0.078	0.425	0.086	0.189	0.096
Solyc01g013980	SL4.0ch01	10751237	10751448	+	Vacuolar protein-sorting-associated protein 33-like protein (AHRD V3.3 *-* A0A2G3CIT9_CAPCH)	SG	SG	0	0	0	0	0	0	0	0	0
Solyc01g013985	SL4.0ch01	10806500	10807298	+	Unknown protein	SG	SG	0	0	0	0	0	0	0	0	0
Solyc01g013990	SL4.0ch01	10818199	10819130	+	Unknown protein	SG	SG	0	0	0	0	0	0	0	0	0
Solyc01g013995	SL4.0ch01	10838026	10839540	+	B3 domain-containing transcription factor VRN1-like isoform X1 (AHRD V3.3 --* A0A2I4FEY9_9ROSI)	SG	SG	0	0	0	0	0	0.069	0	0	0
Solyc01g014000	SL4.0ch01	10944935	10945445	+	Plastid transcriptionally active 3 (AHRD V3.3 *-* F4J3M2_ARATH)	SG	SG	0	0	0	0	0	0	0	0	0
Solyc01g014010	SL4.0ch01	10981185	10981460	+	Unknown protein	SG	SG	0	0	0	0	0	0	0	0	0
Solyc01g014020	SL4.0ch01	11094685	11096062	-	Hcr9-OR2C (AHRD V3.3 *-* Q4VSU3_SOLPI)	SG	SG	0	0	0	0	0	0	0	0	0
Solyc01g014050	SL4.0ch01	11144223	11144551	-	asparagine-rich protein-like (AHRD V3.3 *-* XP_020397117.1)	SG	SG	0	0	0	0	0	0	0	0	0
Solyc01g014055	SL4.0ch01	11148565	11148930	+	Reverse transcriptase (AHRD V3.3 *-* Q8W452_BRANA)	SG	SG	0	0	0	0	0	0	0	0	0
Solyc01g014060	SL4.0ch01	11186914	11187847	-	Plastocyanin-like (AHRD V3.3 *-* A0A200Q508_9MAGN)	SG	SG	0	0	0	0	0	0	0	0	0
Solyc01g150116	SL4.0ch01	11189619	11190115	+	Early nodulin-like protein 1-like (AHRD V3.3 *-* A0A2K3NAJ4_TRIPR)	SG	SG	0	0	0	0	0	0	0	0	0
Solyc01g014070	SL4.0ch01	11193265	11194170	-	Cupredoxin (AHRD V3.3 *-* A0A2U1PP75_ARTAN)	SG	SG	0	0	0	0	0	0	0	0	0
Solyc01g014090	SL4.0ch01	11320678	11321678	+	Synaptotagmin-4 (AHRD V3.3 *-* A0A2G2X4F1_CAPBA)	SG	SG	0	0	0	0	0	0	0	0	0
Solyc01g014100	SL4.0ch01	11619880	11620618	+	CLE protein 1	SG	SG	0	0	0	0	0	0	0	0	0
Solyc01g014105	SL4.0ch01	11686745	11690066	-	IRK-interacting protein (AHRD V3.3 *** A0A2I4FH54_9ROSI)	SG	SG	1.019	0.914	1.368	0.861	0.834	1.24	1.144	1.462	1.478
Solyc01g014130	SL4.0ch01	11716027	11716531	+	receptor-like protein 12 (AHRD V3.3 *-* A0A1U8DTH8_CAPAN)	SG	SG	0.219	0	0	0	0	0	0	0.236	0
Solyc01g014140	SL4.0ch01	11734483	11735001	+	receptor-like protein 12 (AHRD V3.3 *-* A0A2G2YW48_CAPAN)	SG	SG	0	0	0	0.35	0.299	0.327	0	0	0.184
Solyc01g014150	SL4.0ch01	11756149	11757305	+	NL0E (AHRD V3.3 *-* Q9ZS81_SOLLC)	SG	SG	0	0.327	0.215	0.584	0.299	0.327	0	0	0.122
Solyc01g014160	SL4.0ch01	11784041	11786268	+	receptor-like protein 12 (AHRD V3.3 *-* A0A1U8DTH8_CAPAN)	SG	SG	1.016	1.821	0.872	2.423	2.515	2.111	0.199	0.765	0.442
Solyc01g014170	SL4.0ch01	11786322	11786492	+	receptor-like protein 12 (AHRD V3.3 *-* A0A1U7XMD6_NICSY)	SG	SG	0	0	0	0	0	0	0	0	0
Solyc01g014180	SL4.0ch01	11801664	11802639	-	Zinc finger A20 and AN1 domain-containing stress-associated protein 8 (AHRD V3.3 *** A0A2G2UWG6_CAPBA)	SG	SG	553.136	549.329	565.276	410.222	436.118	431.002	430.452	416.236	420.623
Solyc01g014210	SL4.0ch01	11887057	11888459	+	ADP,ATP carrier protein, mitochondrial (AHRD V3.3 *** A0A2G3CB84_CAPCH)	SG	SG	0	0	0	0	0	0	0	0	0
Solyc01g014220	SL4.0ch01	11903329	11906355	+	DUF616 domain-containing protein (AHRD V3.3 *-* A0A1Q3BIE2_CEPFO)	SG	SG	0	0	0	0.104	0	0	0	0	0
Solyc01g014230	SL4.0ch01	11925479	11928852	-	RING-type E3 ubiquitin transferase (AHRD V3.3 *** A0A2G3CB55_CAPCH)	SG	SG	13.845	11.968	12.62	14.025	12.573	14.181	12.34	12.228	11.462
Solyc01g014240	SL4.0ch01	11960325	11960573	+	TMV resistance protein N (AHRD V3.3 *-* A0A2G2VDZ1_CAPBA)	SG	SG	0	0	0	0	0	0	0	0	0
Solyc01g014250	SL4.0ch01	11972826	11973390	+	Unknown protein	SG	SG	133.513	131.282	125.965	125.494	126.898	127.648	114.753	109.551	126.06
Solyc01g014260	SL4.0ch01	11979219	11979439	+	Unknown protein	SG	SG	0	0	0	0	0	0	0	0	0
Solyc01g014270	SL4.0ch01	11995795	12000307	+	Unknown protein	SG	SG	14.682	16.483	17.094	17.535	21.488	19.377	16.141	18.304	15.971
Solyc01g014275	SL4.0ch01	12017260	12020359	+	glycine-rich cell wall structural protein-like (AHRD V3.3 *-* XP_019067541.1)	SG	SG	0.055	0.053	0.026	0.028	0.024	0.053	0	0.03	0
Solyc01g014300	SL4.0ch01	12060416	12061027	-	receptor-like protein 12 (AHRD V3.3 *-* A0A2G2YW48_CAPAN)	SG	SG	0	0	0	0	0	0.175	0	0	0
Solyc01g014310	SL4.0ch01	12072490	12072939	-	receptor-like protein 12 (AHRD V3.3 *-* A0A1U8DTH8_CAPAN)	SG	SG	0	0	0	0	0.146	0	0	0	0
Solyc01g014315	SL4.0ch01	12080247	12081106	-	Unknown protein	SG	SG	0	0	0	0	0	0	0	0	0
Solyc01g014320	SL4.0ch01	12090267	12091362	+	S-adenosyl-L-methionine-dependent methyltransferases superfamily protein (AHRD V3.3 *** A0A2U1QHF5_ARTAN)	SG	SG	0	0	0	0	0	0	0	0	0
Solyc01g014350	SL4.0ch01	12176595	12176949	+	Protein kinase family protein (AHRD V3.3 *-* F4ISN5_ARATH)	SG	SG	0	0	0	0	0	0	0	0	0
Solyc01g014355	SL4.0ch01	12201170	12221626	-	Unknown protein	SG	SG	0.174	0	0	0	0	0	0	0	0
Solyc01g014360	SL4.0ch01	12266842	12267765	-	4-hydroxy-4-methyl-2-oxoglutarate aldolase (AHRD V3.3 --* A0A2G3CF74_CAPCH)	SG	SG	0	0	0	0	0	0	0	0	0
Solyc01g014363	SL4.0ch01	12323387	12329113	+	Retrovirus-related Pol polyprotein from transposon TNT 1-94 (AHRD V3.3 *-* POLX_TOBAC)	SG	SG	0	0	0	0	0	0.068	0.069	0	0
Solyc01g014367	SL4.0ch01	12408696	12409815	+	Unknown protein	SG	SG	0	0	0	0	0	0	0	0	0
Solyc01g014370	SL4.0ch01	12605153	12606171	-	Synaptotagmin-4 (AHRD V3.3 *-* A0A2G2YVG9_CAPAN)	SG	SG	0	0	0	0	0	0	0	0	0
Solyc01g014373	SL4.0ch01	12752399	12755015	-	IRK-interacting protein (AHRD V3.3 *** A0A2I4FH54_9ROSI)	SG	SG	0.188	0.273	0.314	0	0.416	0.091	0.322	0.557	0.307
Solyc01g014377	SL4.0ch01	12955330	12958453	+	Unknown protein	SG	SG	0	0	0	0	0	0	0	0	0
Solyc01g014390	SL4.0ch01	12979104	12981614	+	Unknown protein	SG	SG	0.198	0.192	0	0	0	0.382	0.193	0	0.215
Solyc01g014400	SL4.0ch01	13289551	13291458	+	Endoribonuclease Dicer-like protein 2 (AHRD V3.3 *-* A0A2G2Y661_CAPAN)	SG	SG	0	0	0	0	0	0	0	0	0
Solyc01g014410	SL4.0ch01	13554548	13554787	+	Dicer-like protein 2 (AHRD V3.3 *-* F8SXT7_NICAT)	SG	SG	0	0	0	0	0	0	0	0	0
Solyc01g014420	SL4.0ch01	13572829	13573869	+	Endoribonuclease Dicer-like protein 2 (AHRD V3.3 *-* A0A2G2Y661_CAPAN)	SG	SG	0	0	0	0	0	0	0	0	0
Solyc01g014430	SL4.0ch01	13594635	13595016	+	Endoribonuclease Dicer-like protein 2 (AHRD V3.3 *-* A0A2G2Y661_CAPAN)	SG	SG	0	0	0	0	0	0	0	0	0
Solyc01g014440	SL4.0ch01	13621520	13622527	+	Endoribonuclease Dicer-like protein 2 (AHRD V3.3 *-* A0A2G2Y661_CAPAN)	SG	SG	0	0	0	0	0	0	0	0	0
Solyc01g014450	SL4.0ch01	13685165	13685789	-	Dicer-like 2 protein (AHRD V3.3 *-* H9N4C7_NICAT)	SG	SG	0	0	0	0	0	0	0	0	0
Solyc01g014470	SL4.0ch01	13986197	13986628	-	Unknown protein	SG	SG	1.204	1.167	0.656	2.141	4.107	3.658	2.524	1.851	1.684
Solyc01g014480	SL4.0ch01	13994708	13998041	-	ETHYLENE INSENSITIVE 3-like 3 protein (AHRD V3.3 *** A0A2G3AJ97_CAPAN)	EIL	TF	13.179	13.06	14.411	12.934	14.537	14.656	14.803	14.532	15.548
Solyc01g014490	SL4.0ch01	14012120	14028115	-	DNA topoisomerase 6 subunit B (AHRD V3.3 *** A0A2I4GDF3_9ROSI)	SG	SG	19.913	20.509	19.851	21.582	21.726	22.568	19.349	20.39	20.124
Solyc01g014510	SL4.0ch01	14052347	14053210	+	G-type lectin S-receptor-like serine/threonine-protein kinase (AHRD V3.3 *-* A0A2K3NIX6_TRIPR)	SG	SG	0	0	0	0	0	0	0	0	0
Solyc01g014520	SL4.0ch01	14063037	14064323	+	Receptor-like protein kinase (AHRD V3.3 *** A0A2U1PPA0_ARTAN)	RLK-Pelle_SD-2b	PK	0	0.112	0	0.06	0	0.056	0	0	0.063
Solyc01g014530	SL4.0ch01	14064826	14066118	-	G-type lectin S-receptor-like serine/threonine-protein kinase (AHRD V3.3 *-* A0A2K3PIJ6_TRIPR)	SG	SG	21.783	19.063	20.418	27.201	26.127	26.956	31.109	27.008	31.485
Solyc01g014533	SL4.0ch01	14084608	14085796	-	Retrovirus-related Pol polyprotein from transposon TNT 1-94 (AHRD V3.3 *-* A0A2I0WSF9_9ASPA)	SG	SG	0	0	0	0	0	0	0	0	0
Solyc01g150117	SL4.0ch01	14358609	14360531	-	Retrovirus-related Pol polyprotein from transposon TNT 1-94 (AHRD V3.3 *-* A0A2I0VJ33_9ASPA)	SG	SG	0	0	0	0	0	0	0	0	0
Solyc01g014540	SL4.0ch01	14364827	14365162	+	G-type lectin S-receptor-like serine/threonine-protein kinase (AHRD V3.3 --* A0A2K3NTH2_TRIPR)	SG	SG	0	0	0	0	0	0	0	0	0
Solyc01g014550	SL4.0ch01	14371439	14372799	+	Receptor-like protein kinase (AHRD V3.3 *** A0A2U1PPA0_ARTAN)	RLK-Pelle_SD-2b	PK	0.459	0.278	0.712	0.357	0.406	0.666	0.73	0.371	1
Solyc01g014560	SL4.0ch01	14373061	14374397	-	G-type lectin S-receptor-like serine/threonine-protein kinase (AHRD V3.3 *** A0A2K3PIJ6_TRIPR)	SG	SG	11.215	12.274	11.971	15.968	15.671	15.333	19.777	15.694	21.428
Solyc01g014620	SL4.0ch01	14477503	14477877	-	Unknown protein	SG	SG	0	0	0	0	0.175	0	0	0	0
Solyc01g014640	SL4.0ch01	14511305	14511661	+	G-type lectin S-receptor-like serine/threonine-protein kinase (AHRD V3.3 *-* A0A2K3NIX6_TRIPR)	SG	SG	0	0	0	0	0	0	0	0	0
Solyc01g014650	SL4.0ch01	14517850	14518110	+	Receptor-like protein kinase (AHRD V3.3 *-* A0A2U1PPA0_ARTAN)	RLK-Pelle_SD-2b	PK	0	0	0	0	0	0	0	0	0
Solyc01g014660	SL4.0ch01	14518848	14519629	-	G-type lectin S-receptor-like serine/threonine-protein kinase (AHRD V3.3 *** A0A2K3PIJ6_TRIPR)	SG	SG	0	0	0	0	0	0	0	0	0
Solyc01g014680	SL4.0ch01	14560195	14560374	+	G-type lectin S-receptor-like serine/threonine-protein kinase (AHRD V3.3 *-* A0A2K3PIJ6_TRIPR)	SG	SG	0	0	0.394	1.284	0.73	1.197	0	0	0
Solyc01g014690	SL4.0ch01	14560950	14561477	+	Receptor-like protein kinase (AHRD V3.3 *-* A0A2U1PPA0_ARTAN)	RLK-Pelle_SD-2b	PK	0.57	0.553	0.363	0.986	0.336	0.735	1.115	0.409	1.034
Solyc01g014700	SL4.0ch01	14561419	14562518	-	G-type lectin S-receptor-like serine/threonine-protein kinase (AHRD V3.3 *-* A0A2K3PJV0_TRIPR)	SG	SG	0.541	0.262	0.451	0.911	1.016	1.241	1.784	0.509	0.661
Solyc01g014710	SL4.0ch01	14600322	14600699	+	DUF1677 family protein (DUF1677) (AHRD V3.3 *** AT1G72510.2)	SG	SG	0	0	0	0.31	0	0	0	0	0
Solyc01g014720	SL4.0ch01	14631821	14632345	+	Solanum lycopersicum Cytokinin Response Factor 7	AP2/ERF-ERF	TF	0	0	0	0.147	0	0	0	0	0
Solyc01g014725	SL4.0ch01	14713816	14714745	+	Leucine-rich repeat protein kinase family protein, putative (AHRD V3.3 *-* A0A061F7S3_THECC)	SG	SG	0	0	0	0.705	1.302	0.767	0	0	0
Solyc01g014730	SL4.0ch01	14818605	14820483	-	Unknown protein	SG	SG	0	0	0	0	0	0	0	0	0
Solyc01g014740	SL4.0ch01	14832613	14832879	+	Unknown protein	SG	SG	0	0	0	0	0	0	0	0	0
Solyc01g014745	SL4.0ch01	14893166	14894562	-	Unknown protein	SG	SG	0	0	0	0	0	0	0	0	0
Solyc01g014760	SL4.0ch01	15041349	15041621	-	Unknown protein	SG	SG	0	0	0	0	0	0	0	0	0
Solyc01g014800	SL4.0ch01	15152393	15152680	-	Endoribonuclease Dicer-like protein 2 (AHRD V3.3 *-* A0A2G2Y661_CAPAN)	SG	SG	0	0	0	0	0	0	0	0	0
Solyc01g014820	SL4.0ch01	15500879	15501796	-	Inosine-uridine preferring nucleoside hydrolase family protein (AHRD V3.3 *-* A0A2U1LEG5_ARTAN)	SG	SG	0	0	0	0	0	0	0	0	0
Solyc01g014830	SL4.0ch01	15603775	15604284	-	Extensin-like protein Dif10 (AHRD V3.3 *** Q43504_SOLLC)	SG	SG	0	0	0	0	0	0	0	0	0
Solyc01g014840	SL4.0ch01	15605212	15610957	-	Disease resistance protein (TIR-NBS-LRR class) (AHRD V3.3 *** A0A2U1PW75_ARTAN)	SG	SG	20.947	22.122	22.717	9.782	9.959	9.222	9.156	10.923	8.272
Solyc01g014850	SL4.0ch01	15613794	15614527	-	Zinc finger transcription factor 7	SG	SG	34.527	36.498	31.194	35.91	42.439	37.287	34.56	34.21	33.263
Solyc01g014860	SL4.0ch01	15624560	15624733	-	Unknown protein	SG	SG	70.049	68.289	69.257	73.083	70.25	70.182	66.837	75.374	68.3
Solyc01g014910	SL4.0ch01	15844808	15847343	+	transcription factor bHLH95-like (AHRD V3.3 *** A0A2I4FIQ6_9ROSI)	bHLH	TF	0	0.075	0	0	0.137	0.075	0.076	0	0
Solyc01g014930	SL4.0ch01	16051341	16053027	-	Hcr9-OR2C (AHRD V3.3 *-* Q4VSU3_SOLPI)	SG	SG	2.563	3.311	2.037	3.027	2.581	4.06	0.139	1.838	0.31
Solyc01g014940	SL4.0ch01	16054506	16055681	-	Hcr9-OR2A (AHRD V3.3 *-* Q4VSU5_SOLPI)	SG	SG	0.077	0	0.074	0.161	0	0.075	0	0	0
Solyc01g014960	SL4.0ch01	16231906	16234525	+	transcription factor bHLH95-like (AHRD V3.3 *** A0A2I4EEI6_9ROSI)	SG	SG	0	0	0	0	0	0	0	0	0
Solyc01g014963	SL4.0ch01	16327166	16327977	-	Retrovirus-related Pol polyprotein from transposon TNT 1-94 (AHRD V3.3 *-* A0A2K3MX29_TRIPR)	SG	SG	0	0	0	0	0	0	0	0	0
Solyc01g014967	SL4.0ch01	16337562	16338157	-	Retrovirus-related Pol polyprotein from transposon TNT 1-94 (AHRD V3.3 *-* POLX_TOBAC)	SG	SG	0	0	0	0	0	0	0	0	0
Solyc01g014970	SL4.0ch01	16363624	16364986	-	Zinc-finger homeodomain protein 4 (AHRD V3.3 --* ZHD4_ARATH)	zf-HD	TF	0	0	0	0	0	0	0	0	0
Solyc01g014980	SL4.0ch01	16582171	16583011	-	Unknown protein	SG	SG	0	0	0	0	0	0	0	0	0
Solyc01g014990	SL4.0ch01	16586910	16587612	-	Unknown protein	SG	SG	0	0	0	0	0	0	0	0	0
Solyc01g015000	SL4.0ch01	16618915	16622713	+	Nitrogen regulatory protein P-II (AHRD V3.3 *-* A0A2G2Z6U6_CAPAN)	SG	SG	0.081	0.156	0.154	0.25	0.142	0	0	0.347	0.088
Solyc01g015010	SL4.0ch01	16623768	16623941	+	Unknown protein	SG	SG	0	0	0	0	0	0.413	0	0	0
Solyc01g015020	SL4.0ch01	16635953	16638319	+	PRLI-interacting factor (AHRD V3.3 *-* AT5G19900.5)	SG	SG	54.293	51.116	53.254	63.783	62.926	65.152	47.22	51.548	46.676
Solyc01g015030	SL4.0ch01	16698456	16701015	-	Unknown protein	SG	SG	0	0	0	0	0	0	0	0	0
Solyc01g015035	SL4.0ch01	16718268	16718967	+	Unknown protein	SG	SG	0	0	0.115	0	0	0	0	0	0
Solyc01g015050	SL4.0ch01	16762112	16762396	+	factor of DNA methylation 4-like (AHRD V3.3 --* XP_022844165.1)	SG	SG	0	0	0	0	0	0	0	0	0
Solyc01g015060	SL4.0ch01	16762764	16763227	-	XH/XS domain protein (AHRD V3.3 *-* A0A2K3NHW6_TRIPR)	SG	SG	0	0	0	0	0	0	0	0	0
Solyc01g015080	SL4.0ch01	16810368	16812913	-	Peroxidase (AHRD V3.3 *** K4AUE2_SOLLC)	SG	SG	0	0	0	0	0	0	0	0	0
Solyc01g150118	SL4.0ch01	16840165	16845046	+	Peptidyl-prolyl cis-trans isomerase PASTICCINO1 (AHRD V3.3 *-* A0A2G2VE40_CAPBA)	SG	SG	0.371	0.27	0.885	0.192	0.41	0.359	0.363	0.3	0.606
Solyc01g015130	SL4.0ch01	16861921	16862295	-	F-box/LRR-repeat protein (AHRD V3.3 *-* A0A2G2ZYX1_CAPAN)	SG	SG	0	0	0	0	0	0	0	0	0
Solyc01g015133	SL4.0ch01	17162116	17162788	-	Retrovirus-related Pol polyprotein from transposon TNT 1-94 (AHRD V3.3 *-* A0A2I0VJ33_9ASPA)	SG	SG	0	0	0	0	0	0	0	0	0
Solyc01g015137	SL4.0ch01	17313565	17314239	+	Retrovirus-related Pol polyprotein from transposon TNT 1-94 (AHRD V3.3 *-* A0A2I0VJ33_9ASPA)	SG	SG	0	0	0	0	0	0	0	0	0
Solyc01g015180	SL4.0ch01	17485371	17485595	-	F-box/LRR-repeat protein (AHRD V3.3 *-* A0A2G2X6L0_CAPBA)	SG	SG	0	0	0	0	0	0	0	0	0
Solyc01g015185	SL4.0ch01	17538212	17538893	-	Retrovirus-related Pol polyprotein from transposon TNT 1-94 (AHRD V3.3 *-* A0A2I0VJ33_9ASPA)	SG	SG	0	0	0	0	0	0	0	0	0
Solyc01g015200	SL4.0ch01	17894216	17895137	+	Plastid transcriptionally active 3 (AHRD V3.3 *-* F4J3M2_ARATH)	SG	SG	0	0	0	0	0	0	0	0	0
Solyc01g015210	SL4.0ch01	17927885	17929212	+	B3 domain-containing protein (AHRD V3.3 *-* A0A1Q3D9A6_CEPFO)	B3	TF	0	0	0	0	0	0	0	0	0
Solyc01g015230	SL4.0ch01	18039703	18039804	-	Unknown protein	SG	SG	0	0	0	0	0	0	0	0	0
Solyc01g015250	SL4.0ch01	18251898	18252278	-	Unknown protein	SG	SG	43.89	38.37	44.653	32.77	25.355	27.715	38.155	38.201	27.16
Solyc01g015280	SL4.0ch01	18397604	18397753	+	Unknown protein	SG	SG	0	0	0	0	0	0	0	0	0
Solyc01g015290	SL4.0ch01	18436112	18436492	+	cold shock domain protein 1 (AHRD V3.3 --* AT4G36020.3)	SG	SG	0	0	0	0	0	0	0	0	0
Solyc01g015293	SL4.0ch01	18544072	18547311	-	Unknown protein	SG	SG	12.692	11.537	12.355	12.076	13.884	11.003	11.261	13.234	15.372
Solyc01g015297	SL4.0ch01	18582263	18584748	-	Unknown protein	SG	SG	136.253	169.548	142.576	46.89	46.257	40.566	85.858	107.661	68.94
Solyc01g016300	SL4.0ch01	18742215	18743450	-	Unknown protein	SG	SG	0	0	0	0	0	0	0	0	0
Solyc01g016305	SL4.0ch01	18964612	18980538	-	Retrovirus-related Pol polyprotein from transposon TNT 1-94 (AHRD V3.3 *-* A0A2K3NHV2_TRIPR)	SG	SG	0	0	0	0	0	0	0	0	0
Solyc01g016350	SL4.0ch01	19089012	19089905	+	Unknown protein	SG	SG	0	0	0	0	0	0	0	0	0
[truncated: 32,800 more rows]

## Sheet: Supplemental Data Set S3
Supplemental Data Set S3. The gene locus numbers in the venn diagram of Fig. 3A.
[truncated: 4,009 more rows]

## Sheet: Supplemental Data Set S4
Supplemental Data Set S4. The kyoto encyclopedia of genes and genomes (KEGG) analysis of DEGs between slmyc2 and WT fruits.
[truncated: 18 more rows]

[truncated: 5 more sheets: Supplemental Data Set S5, Supplemental Data Set S6, Supplemental Data Set S7, Supplemental Data Set S8, Supplemental Data Set S9]
